# Supplementary material for: Analysis of large versus small dogs reveals three genes on the canine X chromosome associated with body weight, muscling and back fat thickness
Source: PLoS Genet. 2017 Mar 3;13(3):e1006661. doi: 10.1371/journal.pgen.1006661 (PMC5357063; doi:10.1371/journal.pgen.1006661)
Supplement: S1 Table — (XLSX) [file pgen.1006661.s006.xlsx]

## Sheet: Sheet1
Table S1. List of the 855 dogs genotyped on canine HD SNP array (Illumina)
Breed	Nb. Males	Nb. Females	Total	Weight (kg)	Weight (lb)	Height (cm)	Height (in)
Afghan Hound	5	5	10	24.9476	50-60	66.04	24-28
Akita	5	5	10	37.4214	65-100	66.04	24-28
Alaskan Malamute	5	5	10	36.2874	75-85	60.96	23-25
American Cocker Spaniel	5	5	10	10.2058	20-25	36.83	13.5-15.5
Anatolian Shepherd Dog	3	3	6	52.1631	90-140	71.12	27-29
Australian Shepherd Dog	4	6	10	23.8136	35-70	52.07	18-23
Australian Terrier	5	5	10	6.57709	13-16	26.67	10-11
Basenji	5	5	10	10.4326	22-24	41.91	16-17
Basset Hound	5	5	10	22.6796	40-60	<35.5	<14
Beagle	6	5	11	10.2058	18-27	35.56	13-15
Belgian Shepherd	5	5	10	24.9476	44-66	60.96	22-26
Belgian Tervuren	5	5	10	24.9476	44-66	60.96	22-26
Bernese Mountain Dog	5	5	10	43.0913	70-120	64.135	23-27.5
Black Russian Terrier	2	2	4	50.5755	93-130	71.12	26-30
Bloodhound	4	6	10	38.5554	65-105	63.5	23-27
Border Collie	5	5	10	17.0097	30-45	50.8	18-22
Borzoi	6	4	10	36.2874	55-105	72.39	26-31
Boston Terrier	4	6	10	9.07185	15-25	40.64	15-17
Boxer	5	5	10	28.1227	53-71	59.055	21.5-25
Briard	5	5	10	32.8854	55-90	62.23	22-27
Brittany	3	7	10	15.8757	30-40	48.26	17.5-20.5
Bulldog	5	5	10	20.4117	35-55	33.02	12-14
Bullmastiff	5	5	10	52.1631	105-125	64.77	24-27
Bullterrier	5	5	9	27.2155	55-65	54.61	21-22
Cairn Terrier	5	5	10	6.1235	13-14	24.765	9.5-10
Cardigan Welsh Corgi	5	5	10	13.1542	28-30	29.21	10.5-12.5
Cavalier King Charles Spaniel	4	6	10	6.35029	10-18	31.75	12-13
Chihuahua	4	6	10	1.58757	1-6	19.05	6-9
Chinese Shar-Pei	4	6	10	22.6796	45-55	48.26	18-20
Chow Chow	5	5	10	26.0816	45-70	46.99	17-20
Collie	5	5	10	28.3495	50-75	60.96	22-26
Dachshund	5	5	10	9.97903	12-32	21.59	8-9
Doberman Pinscher	5	5	10	34.9266	66-88	66.04	24-28
Dogue De Bordeaux	3	3	6	62.369	125-150	63.5	23-27
English Cocker Spaniel	5	5	10	13.6078	26-34	40.64	15-17
English Mastiff	5	5	10	86.1826	130-250	73.025	27.5-30
English Springer Spaniel	5	5	10	20.4117	40-50	49.53	19-20
Flat-Coated Retriever	5	5	10	29.4835	60-70	59.055	22-24.5
French Bulldog	5	5	10	11.3398	22-28	30.48	12-12
German Shepherd Dog	5	5	10	38.5554	75-95	60.96	22-26
German Shorthaired Pointer	6	4	10	28.3495	55-70	58.42	21-25
Giant Schnauzer	5	5	10	33.339	70-77	64.77	23.5-27.5
Glen of Imaal Terrier	5	4	9	15.8757	35	33.655	12.5-14
Golden Retriever	5	5	10	30.6175	60-75	57.785	21.5-24
Great Dane	5	5	10	63.5029	110-170	78.74	28-34
Great Pyrenees	6	4	10	51.0291	85-140	72.39	25-32
Greater Swiss Mountain Dog	3	3	6	60.101	110-155	66.04	23.5-28.5
Greyhound	5	5	10	29.4835	60-70	72.39	27-30
Havanese	5	5	10	4.76272	8-13	25.4	8.5-11.5
Ibizan Hound	5	5	10	21.5456	42-53	63.5	22.5-27.5
Irish Water Spaniel	5	5	10	24.9476	45-65	57.15	21-24
Irish Wolfhound	5	5	10	51.0291	105-120	85.09	32-35
Italian Greyhound	5	5	10	3.62874	6-10	35.56	13-15
Kuvasz	5	5	10	42.1841	71-115	71.12	26-30
Labrador Retriever	5	5	10	29.4835	55-75	58.42	21.5-24.5
Leonberger	5	5	10	61.235	100-170	72.39	25.5-31.5
Miniature Bull Terrier	4	6	10	12.9274	17-40	30.48	10-14
Miniature Pinscher	5	5	10	4.08233	8-10	28.575	10-12.5
Miniature Poodle	4	6	10	7.25748	12-20	31.75	10-15
Miniature Schnauzer	3	7	10	6.35029	13-15	33.02	12-14
Neapolitan Mastiff	3	3	6	58.967	110-150	69.85	24-31
Newfoundland	5	5	10	58.967	110-150	68.58	26-28
Norwich Terrier	5	5	10	5.44311	11-13	25.4	10-10
Old English Sheepdog	5	5	10	28.3495	60-65	55.88	22
Papillon	5	5	10	3.85554	7-10	24.13	8-11
Pekingese	5	5	10	4.53592	6-14	19.05	6-9
Pembroke Welsh Corgi	5	5	10	11.7934	24-28	27.94	10-12
Petit Basset Griffon Vendéen	6	4	10	16.1025	31-40	35.56	13-15
Pomeranian	5	5	10	2.26796	3-7	24.13	7-12
Portuguese Water Dog	5	5	10	20.4117	35-55	50.8	17-23
Pug	5	5	10	7.25748	14-18	26.67	10-11
Rottweiler	5	6	11	45.3592	90-110	62.23	22-27
Saint Bernard	4	6	10	70.3068	110-200	77.47	25.5-35.5
Saluki	5	5	11	21.5456	29-66	64.77	23-28
Samoyed	5	5	10	22.6796	35-65	53.975	19-23.5
Scottish Deerhound	5	5	10	41.9573	75-110	76.2	28-32
Scottish Terrier	4	6	10	9.52544	19-23	25.4	10
Shetland Sheepdog	5	5	10	9.29864	14-27	36.83	13-16
Shih Tzu	5	5	10	6.35029	9-19	24.765	9-10.5
Siberian Husky	4	6	10	23.8136	45-60	55.245	20-23.5
Staffordshire Bull Terrier	5	5	10	14.0614	24-38	38.1	14-16
Standard Poodle	5	5	10	26.0816	45-70	46.99	15-22
Standard Schnauzer	5	5	10	17.0097	30-45	46.99	17.5-19.5
Tibetan Mastiff	1	5	6	81.6466	140-220	67.31	24-29
Toy Poodle	5	5	10	3.40194	6-9	<25	<10
West Highland White Terrier	5	5	10	8.39146	15-22	26.67	10-11
Whippet	6	4	10	15.8757	25-45	50.8	18-22
Yorkshire Terrier	6	4	10	3.17515	5-9	<23	<9
