# Supplementary material for: Analysis of large versus small dogs reveals three genes on the canine X chromosome associated with body weight, muscling and back fat thickness
Source: PLoS Genet. 2017 Mar 3;13(3):e1006661. doi: 10.1371/journal.pgen.1006661 (PMC5357063; doi:10.1371/journal.pgen.1006661)
Supplement: S2 Table — (XLSX) [file pgen.1006661.s007.xlsx]

## Sheet: listedogwithgooddepth.txt
Table S2. List of dogs/breeds used for the fine mapping using a whole genome sequencing dataset
Breed	Sex	Coverage	X Chromosome Coverage	BioSample	SBW (kg)	SBW (lb)	Height (cm)	Height (in)
Afghan Hound 1	M	28.3708	15.3887	SAMN02194722	24.9476	55	66.04	26
Afghan Hound 2	M	17.5661	9.92331	SAMN03168377	24.9476	55	66.04	26
Airedale Terrier 1	M	15.5718	9.14245	SAMN03580381	22.6796	50	58.42	23
Airedale Terrier 2	F	34.6611	35.0843	SAMN03580390	22.6796	50	58.42	23
Airedale Terrier 3	M	23.9476	13.3739	SAMN04196850	22.6796	50	58.42	23
Alaskan Malamute 1	F	45.7711	46.6282	SAMN04867270	36.2874	80	60.96	24
Alaskan Malamute 2	F	16.3685	16.4837	SAMN03168378	36.2874	80	60.96	24
American Hairless Terrier	F	50.9758	51.3855	SAMN04867269	4.76272	10.5	35.56	14
Australian Cattle Dog 1	F	28.3248	28.4261	SAMN03323677	20.8652	46	46.99	18.5
Australian Cattle Dog 2	F	19.5888	19.9371	SAMEA3928139	20.8652	46	46.99	18.5
Beagle 1	M	51.8518	29.212	SAMN03801644	10.2058	22.5	36.83	14.5
Beagle 2	F	49.3575	49.0613	SAMN01737209	10.2058	22.5	36.83	14.5
Beagle 3	F	15.3425	15.3655	SAMEA2376414	10.2058	22.5	36.83	14.5
Beagle 4	F	19.9352	20.4101	SAMN03801645	10.2058	22.5	36.83	14.5
Bearded Collie	F	19.3526	19.4383	SAMEA3928140	22.6796	50	53.34	21
Belgian Malinois	F	10.6915	10.0483	SAMN01974495	27.2155	60	60.96	24
Belgian Sheepdog	F	45.5056	45.9646	SAMN03801646	30.6175	67.5	60.96	24
Belgian Tervuren	F	37.4903	38.0849	SAMN03801647	30.6175	67.5	60.96	24
Berger Picard 1	F	25.2395	25.4755	SAMN03580405	27.2155	60	59.69	23.5
Berger Picard 2	F	25.632	25.6681	SAMN04196849	27.2155	60	59.69	23.5
Berger Picard 3	F	33.0813	33.4401	SAMN04196860	27.2155	60	59.69	23.5
Bernese Mountain Dog 1	F	44.4212	45.0191	SAMN03801648	43.0913	95	64.4525	25.375
Bernese Mountain Dog 2	F	49.0902	50.4161	SAMN04867271	43.0913	95	64.4525	25.375
Black Russian Terrier	F	37.3834	37.579	SAMN03323668	50.5755	111.5	71.12	28
Bloodhound	F	39.0068	39.7652	SAMN03801649	38.5554	85	63.5	25
Border Collie 1	F	10.7368	10.5889	SAMN01908107	16.3293	36	50.8	20
Border Collie 2	M	18.9138	10.7616	SAMN03801650	16.3293	36	50.8	20
Border Collie 3	M	28.6626	16.1885	SAMN03801651	16.3293	36	50.8	20
Border Terrier	F	23.9053	24.1929	SAMN03580407	6.1235	13.5	25.4	10
Borzoi	F	50.8505	51.7766	SAMN04867272	36.8544	81.25	68.58	27
Boston Terrier	F	54.2211	55.2645	SAMN04867273	9.07185	20	40.64	16
Boxer	F	29.9085	30.5968	SAMN02921305	28.1227	62	59.055	23.25
Bulldog	F	52.3821	52.2868	SAMN03801654	20.4117	45	35.56	14
Cane Corso	F	29.7657	30.2582	SAMN04196864	44.9056	99	64.77	25.5
Caucasian Ovcharka	F	10.3331	10.6352	SAMN02485598	47.4004	104.5	71.12	28
Cavalier King Charles Spaniel	F	11.4371	11.6125	SAMN03801655	7.03068	15.5	31.75	12.5
Chihuahua 1	F	53.8916	54.5735	SAMN03801656	1.81437	4	19.05	7.5
Chihuahua 2	M	18.4128	10.3508	SAMN03168379	1.81437	4	19.05	7.5
Chinese Crested 1	M	35.3472	19.7353	SAMN03075611	3.40194	7.5	30.48	12
Chinese Crested 2	M	21.9051	12.259	SAMN02921308	3.40194	7.5	30.48	12
Chow Chow	F	64.8361	65.0404	SAMN03801658	26.0816	57.5	46.99	18.5
Clumber Spaniel	M	18.3149	10.3579	SAMN03801659	31.7515	70	46.99	18.5
Cocker Spaniel English 1	M	23.3002	13.0228	SAMEA1521941	13.6078	30	40.64	16
Cocker Spaniel English 2	F	14.3196	14.3947	SAMN03323673	13.6078	30	40.64	16
Coyote	M	26.2511	14.6481	SAMN02921301	13.8346	30.5	62.23	24.5
Doberman 1	F	32.2931	32.9063	SAMN03801662	34.9266	77	66.04	26
Doberman 2	M	27.0783	15.6551	SAMN03580409	34.9266	77	66.04	26
English Mastiff 1	F	73.3827	73.9496	SAMN03801664	70.3068	155	73.025	28.75
English Mastiff 2	M	18.8333	10.5079	SAMN03580412	70.3068	155	73.025	28.75
English Pointer 1	M	22.0355	12.4887	SAMN03801665	27.2155	60	64.77	25.5
English Pointer 2	F	18.0962	18.881	SAMN03580383	27.2155	60	64.77	25.5
English Setter	M	25.6421	14.3635	SAMN04196858	28.3495	62.5	62.23	24.5
Eurasier	F	12.1854	12.2709	SAMEA2446720	24.0404	53	53.34	21
Flat-coated Retriever	F	42.4232	43.3655	SAMN04867275	29.4835	65	58.8963	23.1875
French Bulldog	M	19.7029	11.0097	SAMEA3928146	10.6594	23.5	30.48	12
German Shepherd 1	F	15.9152	16.0369	SAMN02585201	36.741	81	60.96	24
German Shepherd 2	M	16.695	9.44183	SAMN02585202	36.741	81	60.96	24
German Shepherd 3	F	16.3665	16.6404	SAMN02585203	36.741	81	60.96	24
German Shepherd 4	F	16.2179	16.5083	SAMN02585204	36.741	81	60.96	24
German Shepherd 5	F	15.4978	15.7666	SAMN02585205	36.741	81	60.96	24
German Shepherd 6	M	16.4451	9.34145	SAMN02585206	36.741	81	60.96	24
German Shepherd 7	M	17.0837	9.75571	SAMN02585207	36.741	81	60.96	24
German Shepherd 8	M	15.5221	8.81343	SAMN02585208	36.741	81	60.96	24
German Shepherd 9	M	17.131	9.76946	SAMN02585209	36.741	81	60.96	24
German Shepherd 10	M	16.1927	9.19712	SAMN02585210	36.741	81	60.96	24
German Wirehaired Pointer	F	23.0827	23.4241	SAMEA3928144	29.4835	65	60.96	24
Golden Retriever 1	M	47.8175	26.7277	SAMN03067891	29.4835	65	57.785	22.75
Golden Retriever 2	M	45.025	25.0567	SAMN03067895	29.4835	65	57.785	22.75
Golden Retriever 3	M	48.9701	27.4412	SAMN03067893	29.4835	65	57.785	22.75
Golden Retriever 4	M	48.1969	27.1956	SAMN03067878	29.4835	65	57.785	22.75
Golden Retriever 5	M	32.0678	17.6151	SAMN03275923	29.4835	65	57.785	22.75
Golden Retriever 6	M	39.3757	21.8688	SAMN03275922	29.4835	65	57.785	22.75
Golden Retriever 7	F	33.3284	32.7559	SAMN03275921	29.4835	65	57.785	22.75
Golden Retriever 8	F	31.7744	31.417	SAMN03275924	29.4835	65	57.785	22.75
Golden Retriever 9	F	20.6674	20.8092	SAMN03323669	29.4835	65	57.785	22.75
Golden Retriever 10	M	53.73	28.4859	SAMN03067876	29.4835	65	57.785	22.75
Golden Retriever 11	M	31.2583	17.5352	SAMN03580402	29.4835	65	57.785	22.75
Gordon Setter	F	32.8513	32.8464	SAMN04196859	28.3495	62.5	63.5	25
Great Dane	F	61.0202	62.5836	SAMN03801669	62.369	137.5	78.74	31
Greater Swiss Mountain Dog	M	41.615	23.6747	SAMN04867276	60.101	132.5	66.3575	26.125
Great Pyrenees	M	19.3051	11.0765	SAMN03801670	41.9573	92.5	71.755	28.25
Greyhound 1	M	58.8726	30.5095	SAMN03067872	29.4835	65	71.755	28.25
Greyhound 2	M	70.6059	39.9455	SAMN03067873	29.4835	65	71.755	28.25
Greyhound 3	M	41.1858	30.5469	SAMN03067882	29.4835	65	71.755	28.25
Greyhound 4	F	51.0612	51.305	SAMN03068229	29.4835	65	71.755	28.25
Greyhound 5	M	75.6856	42.6074	SAMN03067874	29.4835	65	71.755	28.25
Greyhound 6	F	57.2493	57.5731	SAMN03067890	29.4835	65	71.755	28.25
Greyhound 7	F	73.8574	74.2051	SAMN03068228	29.4835	65	71.755	28.25
Irish Setter	F	47.365	48.2642	SAMN04867277	29.4835	65	66.04	26
Irish Terrier	M	20.5625	11.4556	SAMEA3928141	11.7934	26	45.72	18
Irish Water Spaniel 1	F	55.7604	56.9665	SAMN04867278	25.2878	55.75	57.15	22.5
Irish Water Spaniel 2	M	54.5145	30.679	SAMN04867279	25.2878	55.75	57.15	22.5
Irish Water Spaniel 3	F	54.007	55.314	SAMN04867280	25.2878	55.75	57.15	22.5
Irish Wolfhound	F	41.0306	41.3515	SAMN03801672	51.0291	112.5	78.74	31
Italian Greyhound 1	M	23.6235	13.4397	SAMN03801673	3.62874	8	35.56	14
Italian Greyhound 2	F	31.3274	31.4397	SAMN03801674	3.62874	8	35.56	14
Jack Russell Terrier 1	M	29.9588	17.0765	SAMN03580384	6.80389	15	30.48	12
Jack Russell Terrier 2	F	38.4149	38.9065	SAMN03580400	6.80389	15	30.48	12
Jack Russell Terrier 3	F	26.8381	26.7898	SAMN03580404	6.80389	15	30.48	12
Jamthund	M	38.5871	21.712	SAMN03168383	29.9371	66	60.96	24
Jindo	M	44.3672	24.7397	SAMD00009664	19.8447	43.75	50.8	20
Kerry Blue Terrier	F	26.7752	27.0479	SAMN03580387	16.5561	36.5	46.355	18.25
Kromfohrlander	M	24.1686	13.4416	SAMEA2446055	12.4738	27.5	42.545	16.75
Labrador Retriever 1	M	41.3823	23.1801	SAMEA2417015	30.6175	67.5	58.42	23
Labrador Retriever 2	M	29.1623	16.0529	SAMEA2417016	30.6175	67.5	58.42	23
Labrador Retriever 3	F	37.356	37.619	SAMN03580399	30.6175	67.5	58.42	23
Labrador Retriever 4	F	23.8674	24.1297	SAMN04196862	30.6175	67.5	58.42	23
Labrador Retriever 5	M	27.8823	15.5716	SAMN04196865	30.6175	67.5	58.42	23
Landseer	M	23.8103	13.2171	SAMEA3121328	56.699	125	68.58	27
Lapponian Herder	M	17.049	9.74235	SAMN03168384	27.2155	60	48.26	19
Lowchen	M	29.2723	16.6988	SAMN04196863	6.1235	13.5	33.02	13
Norwegian Elkhound	M	19.9255	11.1683	SAMN03168382	21.7724	48	50.8	20
Norwegian Lundehund	M	23.2392	13.1398	SAMN01893932	7.48427	16.5	34.29	13.5
Pekingese	F	62.8757	63.6693	SAMN03801676	4.08233	9	19.05	7.5
Pembroke Welsh Corgi 1	M	15.29	9.29659	SAMN03145702	12.4738	27.5	27.94	11
Pembroke Welsh Corgi 2	F	25.7358	25.9738	SAMN03145703	12.4738	27.5	27.94	11
Pembroke Welsh Corgi 3	F	24.9934	25.1917	SAMN03145704	12.4738	27.5	27.94	11
Petit Basset Griffon Vendeen	M	28.6226	16.0789	SAMEA3723573	14.515	32	35.56	14
Miniature Poodle	F	54.1616	55.3821	SAMN04867282	7.25748	16	33.02	13
Portugese Water Dog	F	43.4287	44.2737	SAMN04867283	32.772	72.25	52.07	20.5
Pug	M	15.1978	8.67905	SAMN03801682	7.25748	16	26.67	10.5
Rhodesian Ridgeback	F	21.4669	21.811	SAMN03801683	35.1534	77.5	64.77	25.5
Rottweiler 1	F	39.2079	39.9453	SAMN03801684	48.1942	106.25	62.23	24.5
Rottweiler 2	M	12.9132	7.29145	SAMEA3121337	48.1942	106.25	62.23	24.5
Rottweiler 3	F	29.1423	29.4628	SAMN03323674	48.1942	106.25	62.23	24.5
Rottweiler 4	F	52.5269	52.9223	SAMN04867284	48.1942	106.25	62.23	24.5
Saint Bernard 1	F	40.8957	41.7677	SAMN03801685	70.3068	155	67.31	26.5
Saint Bernard 2	M	22.4357	12.938	SAMN03580386	70.3068	155	67.31	26.5
Saluki 1	F	66.4792	68.0558	SAMN03801686	21.5456	47.5	64.77	25.5
Saluki 2	M	22.3201	12.6691	SAMN03801687	21.5456	47.5	64.77	25.5
Samoyede 1	F	51.3711	52.7163	SAMN04867285	22.1126	48.75	53.6575	21.125
Samoyede 2	F	17.7969	18.1472	SAMN03168388	22.1126	48.75	53.6575	21.125
Scottish Deerhound	M	25.1356	14.0654	SAMN03580401	41.3903	91.25	74.93	29.5
Scottish Terrier 1	F	52.2791	52.5694	SAMN03801688	9.07185	20	25.4	10
Scottish Terrier 2	M	44.9092	25.2648	SAMN04867286	9.07185	20	25.4	10
Scottish Terrier 3	F	36.1374	36.0209	SAMN03580394	9.07185	20	25.4	10
Shetland Sheepdog 1	F	44.8562	45.7906	SAMN03801689	9.29864	20.5	36.83	14.5
Shetland Sheepdog 2	M	27.922	15.6626	SAMN03580413	9.29864	20.5	36.83	14.5
Shiba Inu	M	25.7692	14.7056	SAMN04196861	9.07185	20	38.1	15
Siberian Husky 1	F	64.259	64.5648	SAMN03801690	21.5456	47.5	54.9275	21.625
Siberian Husky 2	M	18.2413	10.4432	SAMN03168389	21.5456	47.5	54.9275	21.625
Sloughi 1	F	21.4241	21.2284	SAMEA3928143	23.2466	51.25	67.31	26.5
Sloughi 2	M	20.6316	11.7154	SAMN03168392	23.2466	51.25	67.31	26.5
Soft Coated Wheaten Terrier 1	F	19.7524	19.3086	SAMN03323670	15.8757	35	45.72	18
Soft Coated Wheaten Terrier 2	F	18.6517	18.6916	SAMN03580410	15.8757	35	45.72	18
Soft Coated Wheaten Terrier 3	F	18.5405	18.6675	SAMN03580411	15.8757	35	45.72	18
Spanish Water Dog	M	15.8632	8.94366	SAMEA3164479	17.9169	39.5	45.085	17.75
Standard Poodle 1	F	13.6478	13.9809	SAMN03801691	24.9476	55	38.1	15
Standard Poodle 2	M	22.9289	12.8291	SAMN03580380	24.9476	55	38.1	15
Standard Poodle 3	M	22.4322	12.6741	SAMN03580408	24.9476	55	38.1	15
Standard Schnauzer	M	17.4067	9.73945	SAMN03323676	16.4427	36.25	46.99	18.5
Tibetan Mastiff 1	F	14.6504	14.9079	SAMN02585159	70.3068	155	67.31	26.5
Tibetan Mastiff 2	F	15.0566	15.3657	SAMN02585153	70.3068	155	67.31	26.5
Tibetan Terrier 1	M	27.7149	15.7307	SAMN03580403	10.8862	24	57.15	22.5
Tibetan Terrier 2	M	23.646	13.2996	SAMN03580406	10.8862	24	57.15	22.5
Toy Poodle	F	55.0973	55.6978	SAMN03801692	3.40194	7.5	25.4	10
West Highland White Terrier 1	F	12.0722	12.3693	SAMN03801693	7.48427	16.5	26.67	10.5
West Highland White Terrier 2	F	45.2258	46.1725	SAMN04867287	7.48427	16.5	26.67	10.5
West Highland White Terrier 3	M	37.0882	20.6664	SAMN03580395	7.48427	16.5	26.67	10.5
West Highland White Terrier 4	F	36.279	36.0663	SAMN03580396	7.48427	16.5	26.67	10.5
West Highland White Terrier 5	F	34.6542	34.4604	SAMN03580397	7.48427	16.5	26.67	10.5
West Highland White Terrier 6	F	37.0259	35.9336	SAMN03580398	7.48427	16.5	26.67	10.5
Yorkshire Terrier	M	21.1802	11.8895	SAMEA3928145	3.17515	7	16.51	6.5
