# Supplementary material for: Analysis of large versus small dogs reveals three genes on the canine X chromosome associated with body weight, muscling and back fat thickness
Source: PLoS Genet. 2017 Mar 3;13(3):e1006661. doi: 10.1371/journal.pgen.1006661 (PMC5357063; doi:10.1371/journal.pgen.1006661)
Supplement: S3 Table — (XLSX) [file pgen.1006661.s008.xlsx]

## Sheet: Biallelic_variants
S3 Table. Variants identified at locus 1 on the X chromosome by fine-mapping using 163 WGS data.
Chromosome	Position (CanFam3.1)	Alleles	Gene	Variant	Impact	Mutation	RefAlleleFqcy controls	AltAlleleFqcy controls	Controls NA	RefAlleleFqcy cases	AltAlleleFqcy cases	Cases NA	Chihuahua 1	Chihuahua 2	Yorkshire Terrier	Chinese Crested 1	Chinese Crested 2	Toy Poodle	Italian Greyhound 1	Italian Greyhound 2	Pekingese	American Hairless Terrier	Border Terrier	Lowchen	Jack Russell Terrier 1	Jack Russell Terrier 2	Jack Russell Terrier 3	Cavalier King Charles Spaniel	Miniature Poodle	Pug	Norwegian Lundehund	West Highland White Terrier 1	West Highland White Terrier 2	West Highland White Terrier 3	West Highland White Terrier 4	West Highland White Terrier 5	West Highland White Terrier 6	Boston Terrier	Scottish Terrier 1	Scottish Terrier 2	Scottish Terrier 3	Shiba Inu	Shetland Sheepdog 1	Shetland Sheepdog 2	Beagle 1	Beagle 2	Beagle 3	Beagle 4	French Bulldog
X	82089822	C, A	COL4A5	intron_variant	MODIFIER	.	0.837	0.163	62	0.24	0.76	6	11	NA	NA	11	NA	11	22	11	11	11	11	NA	NA	12	12	12	11	NA	NA	NA	12	NA	12	12	11	11	11	11	11	NA	11	11	11	11	NA	NA	11
X	82127862	C, T	COL4A5	intron_variant	MODIFIER	.	0.84	0.16	10	0.343	0.657	0	11	NA	11	11	NA	11	22	11	11	11	11	11	11	12	12	NA	11	NA	11	12	12	11	12	12	11	11	11	11	11	11	11	11	11	11	11	11	NA
X	82144826	C, A,T	COL4A5	intron_variant	MODIFIER	.	0.841	0.159	9	0.323	0.677	4	11	22	11	11	11	11	22	11	11	11	11	11	11	12	12	NA	11	NA	11	12	12	11	12	12	11	11	11	11	11	11	11	11	11	11	11	11	11
X	82154128	A, G	COL4A5	intron_variant	MODIFIER	.	0.833	0.167	8	0.333	0.667	2	11	22	11	11	11	11	22	11	11	11	11	11	11	12	12	12	11	NA	11	12	12	11	12	12	11	11	11	11	11	11	11	11	11	11	11	11	11
X	82168036	C, T	COL4A5	intron_variant	MODIFIER	.	0.541	0.459	20	0.097	0.903	3	11	22	NA	11	NA	11	22	22	11	11	11	11	11	12	12	12	11	NA	11	12	12	11	12	12	11	11	11	11	11	NA	22	22	11	11	11	11	NA
X	82212809	G, A	COL4A5	intron_variant	MODIFIER	.	0.838	0.162	7	0.343	0.657	0	11	22	11	11	NA	11	22	11	11	11	11	11	11	12	12	NA	11	NA	11	12	12	11	12	12	11	11	11	11	11	NA	11	11	11	11	11	11	11
X	82244659	T, A	COL4A5	intron_variant	MODIFIER	.	0.764	0.236	100	0.118	0.882	12	11	NA	NA	11	NA	11	NA	NA	11	NA	11	11	11	12	12	12	NA	NA	11	NA	12	11	12	12	11	NA	11	NA	NA	NA	22	NA	NA	11	11	11	NA
X	82277298	AGGAG, A	U6-IRS4	intergenic_region	MODIFIER	.	0.536	0.464	61	0.043	0.957	8	11	NA	NA	11	NA	11	NA	NA	11	11	11	NA	NA	12	12	NA	22	NA	NA	NA	12	NA	12	12	11	11	11	11	11	22	22	NA	11	12	NA	NA	NA
X	82277345	T, TG	U6-IRS4	intergenic_region	MODIFIER	.	0.623	0.377	104	0.167	0.833	18	11	NA	NA	NA	NA	11	NA	NA	11	11	11	NA	NA	12	12	NA	NA	NA	NA	NA	12	NA	NA	NA	11	11	11	NA	11	22	22	NA	NA	NA	NA	NA	NA
X	82277474	A, G	U6-IRS4	intergenic_region	MODIFIER	.	0.521	0.479	28	0.032	0.968	3	11	NA	NA	11	NA	11	22	22	11	11	11	11	NA	12	12	12	22	NA	11	NA	12	11	12	12	11	11	11	11	11	22	22	22	11	12	11	11	22
X	82278001	A, G	U6-IRS4	intergenic_region	MODIFIER	.	0.692	0.308	17	0.182	0.818	2	11	NA	11	11	11	11	NA	22	11	11	11	11	11	12	12	12	22	NA	11	12	12	11	12	12	11	11	11	11	11	11	22	22	11	12	11	11	NA
X	82279070	G, A	U6-IRS4	intergenic_region	MODIFIER	.	0.673	0.327	6	0.171	0.829	0	11	22	11	11	11	11	22	22	11	11	11	11	11	12	12	12	22	11	11	NA	12	11	12	12	11	11	11	11	11	11	22	22	11	12	11	11	22
X	82279077	A, G	U6-IRS4	intergenic_region	MODIFIER	.	0.526	0.474	5	0.057	0.943	0	11	22	11	11	11	11	22	22	11	11	11	11	11	12	12	12	22	11	11	12	12	11	12	12	11	11	11	11	11	22	22	22	11	12	11	11	22
X	82279467	T, TC	IRS4	downstream_gene_variant	MODIFIER	.	0.66	0.34	9	0.156	0.844	2	11	NA	11	11	11	11	22	22	11	11	11	11	11	12	12	12	22	NA	11	12	12	11	12	12	11	11	11	11	11	22	22	22	11	12	11	11	22
X	82279576	C, T	IRS4	downstream_gene_variant	MODIFIER	.	0.538	0.462	8	0.061	0.939	2	11	22	NA	11	11	11	22	22	11	11	11	11	11	12	12	12	22	NA	11	12	12	11	12	12	11	11	11	11	11	22	22	22	11	12	11	11	NA
X	82280102	G, T	IRS4	downstream_gene_variant	MODIFIER	.	0.536	0.464	9	0.061	0.939	1	11	NA	11	11	11	11	NA	22	11	11	11	NA	11	12	12	12	22	NA	11	12	12	11	12	12	11	11	11	11	11	22	22	22	11	12	11	11	22
X	82280255	C, T	IRS4	downstream_gene_variant	MODIFIER	.	0.678	0.322	10	0.176	0.824	1	11	22	11	11	11	11	22	22	11	11	11	11	11	12	12	12	22	NA	11	12	12	11	12	12	11	11	11	11	11	11	22	22	11	12	11	11	22
X	82280392	AT, A	IRS4	downstream_gene_variant	MODIFIER	.	0.692	0.308	21	0.156	0.844	2	11	NA	11	11	11	11	22	22	11	11	11	11	NA	12	12	12	22	11	NA	NA	12	11	12	12	11	11	11	11	11	NA	22	22	11	12	11	11	NA
X	82280487	T, A	IRS4	downstream_gene_variant	MODIFIER	.	0.675	0.325	11	0.188	0.812	2	11	NA	11	11	11	11	22	22	11	11	11	11	11	12	12	12	22	NA	11	12	12	11	12	12	11	11	11	11	11	11	22	22	11	12	11	11	22
X	82280518	T, C	IRS4	downstream_gene_variant	MODIFIER	.	0.538	0.462	10	0.059	0.941	1	11	NA	11	11	11	11	22	22	11	11	11	11	11	12	12	12	22	NA	11	12	12	11	12	12	11	11	11	11	11	22	22	22	11	12	11	11	22
X	82283141	C, T	IRS4	downstream_gene_variant	MODIFIER	.	0.548	0.452	17	0.062	0.938	2	11	NA	11	11	11	11	NA	22	11	11	11	11	11	12	12	12	22	NA	11	12	12	11	12	12	11	11	11	11	11	22	22	22	11	12	11	11	NA
X	82286504	A, G	IRS4	intron_variant	MODIFIER	.	0.556	0.444	11	0.086	0.914	0	11	22	11	11	11	11	22	22	11	11	11	11	NA	12	12	12	22	NA	11	12	12	11	12	12	11	11	11	11	11	22	22	22	11	12	11	11	22
X	82286622	ATTGCAATCTCTGTTTATTTATTTATTTTTTTTTTGTTTTTGTTTTTTT, A	IRS4	intron_variant	MODIFIER	.	0.561	0.439	11	0.091	0.909	2	11	22	11	11	11	11	22	22	11	11	11	11	11	11	12	NA	22	NA	11	11	12	11	12	12	11	11	11	11	11	11	22	22	11	12	11	11	22
X	82288147	C, T	IRS4	intron_variant	MODIFIER	.	0.584	0.416	23	0.111	0.889	6	11	NA	11	11	11	11	NA	22	11	11	11	11	11	12	12	12	22	11	11	12	12	11	12	12	11	11	11	11	11	22	22	22	11	12	11	11	22
X	82288281	A, C	IRS4	intron_variant	MODIFIER	.	0.639	0.361	52	0.238	0.762	9	11	22	11	NA	NA	11	NA	NA	11	11	11	NA	NA	12	12	12	22	11	NA	12	12	NA	12	12	11	11	11	11	11	11	22	22	11	12	11	11	NA
X	82288614	ATCG, A,ATCGTCG	IRS4	inframe_insertion	MODERATE	p.Asp1253dup	0.664	0.336	52	0.188	0.812	11	11	NA	11	11	NA	11	22	NA	11	11	11	11	11	12	12	NA	11	NA	NA	NA	12	11	NA	12	11	11	11	11	11	22	NA	22	11	11	NA	11	NA
X	82288695	T, C	IRS4	synonymous_variant	LOW	p.Pro1227Pro	0.63	0.37	64	0.067	0.933	12	11	NA	NA	11	NA	11	NA	NA	11	11	11	11	11	12	12	NA	11	NA	NA	NA	12	11	12	12	11	11	11	11	11	NA	NA	22	11	11	NA	11	NA
X	82288998	G, GGCT	IRS4	disruptive_inframe_insertion	MODERATE	p.Ala1126dup	0.624	0.376	74	0.056	0.944	10	11	NA	NA	NA	NA	11	22	NA	11	11	11	NA	11	12	12	NA	11	NA	NA	NA	12	NA	NA	NA	11	11	11	11	NA	22	NA	NA	11	NA	NA	NA	NA
X	82289784	G, C	IRS4	synonymous_variant	LOW	p.Val864Val	0.645	0.355	17	0.138	0.862	4	11	22	NA	11	11	11	22	22	11	11	11	11	NA	12	12	NA	11	11	11	12	12	11	12	12	11	11	11	11	11	NA	22	22	11	11	11	11	NA
X	82290906	G, A	IRS4	synonymous_variant	LOW	p.Asn490Asn	0.659	0.341	36	0.143	0.857	5	11	22	NA	11	11	11	22	NA	11	11	11	11	11	12	12	NA	11	NA	NA	NA	12	11	12	12	11	11	11	11	11	NA	22	22	11	11	11	NA	NA
X	82291971	T, G	IRS4	synonymous_variant	LOW	p.Gly135Gly	0.626	0.374	85	0.071	0.929	13	11	NA	NA	11	NA	11	NA	NA	NA	11	11	11	11	12	12	NA	11	NA	NA	NA	12	11	NA	NA	11	11	11	11	11	NA	NA	22	11	NA	NA	NA	NA
X	82292726	C, G	IRS4	upstream_gene_variant	MODIFIER	.	0.6	0.4	62	0.059	0.941	11	11	NA	11	11	NA	11	NA	NA	11	11	11	NA	NA	12	12	NA	22	11	NA	NA	12	NA	12	12	11	11	11	11	11	NA	NA	22	NA	NA	NA	11	NA
X	82292963	G, A	IRS4	upstream_gene_variant	MODIFIER	.	0.654	0.346	68	0.111	0.889	11	11	NA	NA	NA	NA	11	22	NA	11	11	11	11	NA	12	12	NA	11	NA	NA	NA	12	NA	12	NA	11	11	11	11	11	22	NA	NA	11	NA	NA	NA	NA
X	82293115	A, T	IRS4	upstream_gene_variant	MODIFIER	.	0.644	0.356	102	0	1	12	11	NA	NA	NA	NA	NA	NA	NA	11	NA	NA	11	NA	12	12	NA	NA	NA	NA	NA	12	NA	12	NA	NA	11	NA	NA	NA	11	NA	NA	NA	NA	NA	11	NA
X	82293596	G, A	IRS4	upstream_gene_variant	MODIFIER	.	0.652	0.348	24	0.111	0.889	5	11	NA	11	11	11	11	22	11	11	11	11	11	11	12	12	NA	11	NA	NA	12	12	11	12	12	11	11	11	11	11	22	22	22	11	11	11	11	NA
X	82293823	G, A	IRS4	upstream_gene_variant	MODIFIER	.	0.653	0.347	22	0.1	0.9	4	11	NA	11	11	11	11	22	11	11	11	11	11	11	12	12	NA	11	11	NA	12	12	11	12	12	11	11	11	11	11	NA	22	22	11	11	11	11	NA
X	82294081	GTCTC, G,GTCTCTC	IRS4	upstream_gene_variant	MODIFIER	.	0.651	0.349	34	0.103	0.897	5	11	NA	NA	11	NA	11	NA	11	11	11	11	11	11	12	12	NA	11	11	NA	12	12	11	NA	12	11	11	11	11	11	22	22	NA	11	11	NA	11	11
X	82294089	C, A	IRS4	upstream_gene_variant	MODIFIER	.	0.661	0.339	31	0.103	0.897	5	11	NA	NA	11	NA	11	NA	11	11	11	11	11	11	12	12	NA	11	11	NA	12	12	11	NA	12	11	11	11	11	11	22	22	NA	11	11	NA	11	11
X	82294191	G, A	IRS4	upstream_gene_variant	MODIFIER	.	0.643	0.357	17	0.1	0.9	4	11	NA	11	11	NA	11	22	11	11	11	11	11	11	12	12	12	11	11	11	NA	12	11	12	12	11	11	11	11	11	22	22	22	11	11	11	11	NA
X	82294427	G, GA	IRS4	upstream_gene_variant	MODIFIER	.	0.665	0.335	20	0.188	0.812	3	11	NA	11	11	NA	11	NA	11	11	11	11	11	11	12	12	12	11	11	11	12	12	11	12	12	11	11	11	11	11	NA	22	22	11	11	11	11	11
X	82294468	A, G	IRS4	upstream_gene_variant	MODIFIER	.	0.658	0.342	17	0.138	0.862	5	11	NA	11	11	11	11	NA	11	11	11	11	11	11	12	12	NA	11	NA	11	12	12	11	12	12	11	11	11	11	11	22	22	22	11	11	11	11	11
X	82294655	T, C	IRS4	upstream_gene_variant	MODIFIER	.	0.646	0.354	17	0.111	0.889	6	11	22	11	11	NA	11	22	11	11	11	11	11	11	12	12	12	11	NA	11	12	12	11	12	12	11	11	11	11	11	22	22	22	11	11	11	11	11
X	82294693	T, C	IRS4	upstream_gene_variant	MODIFIER	.	0.646	0.354	19	0.125	0.875	2	11	NA	NA	11	NA	11	22	11	11	11	11	11	11	12	12	12	11	NA	11	12	12	11	12	12	11	11	11	11	11	22	22	22	11	11	11	11	11
X	82294759	A, G	IRS4	upstream_gene_variant	MODIFIER	.	0.638	0.362	9	0.125	0.875	2	11	22	NA	11	NA	11	22	11	11	11	11	11	11	12	12	12	11	NA	11	12	12	11	12	12	11	11	11	11	11	22	22	22	11	11	11	11	11
X	82295534	A, G	IRS4	upstream_gene_variant	MODIFIER	.	0.638	0.362	21	0.1	0.9	3	11	NA	11	11	NA	11	NA	11	11	11	11	11	11	12	12	12	11	NA	11	12	12	11	12	12	11	11	11	11	11	22	22	22	11	11	11	11	11
X	82295564	GT, G	IRS4	upstream_gene_variant	MODIFIER	.	0.642	0.358	22	0.133	0.867	3	11	NA	11	11	NA	11	22	11	11	11	11	11	11	12	12	NA	11	NA	11	12	12	11	12	12	11	11	11	11	11	22	22	22	11	11	11	11	11
X	82295898	T, C	IRS4	upstream_gene_variant	MODIFIER	.	0.649	0.351	22	0.1	0.9	4	11	NA	NA	11	11	11	22	11	11	11	11	11	NA	12	12	NA	11	NA	11	12	12	11	12	12	11	11	11	11	11	22	22	22	11	11	11	11	11
X	82296039	G, A	IRS4	upstream_gene_variant	MODIFIER	.	0.646	0.354	11	0.094	0.906	2	11	22	11	11	11	11	NA	11	11	11	11	11	11	12	12	12	11	NA	11	12	12	11	12	12	11	11	11	11	11	22	22	22	11	11	11	11	11
X	82296071	G, T	IRS4	upstream_gene_variant	MODIFIER	.	0.629	0.371	11	0.118	0.882	1	11	22	11	11	11	11	22	11	11	11	11	11	11	12	12	12	11	11	11	12	12	11	12	12	11	11	11	11	11	22	22	22	11	11	11	11	NA
X	82298299	T, C	IRS4-ENSCAFG00000018029	intergenic_region	MODIFIER	.	0.641	0.359	18	0.125	0.875	2	11	22	NA	11	11	11	22	11	11	11	11	NA	11	12	12	12	11	NA	11	NA	12	11	12	12	11	11	11	11	11	NA	22	22	11	11	11	11	NA
X	82298310	A, G	IRS4-ENSCAFG00000018029	intergenic_region	MODIFIER	.	0.63	0.37	16	0.121	0.879	1	11	22	NA	11	11	11	22	11	11	11	11	11	11	12	12	12	11	NA	11	NA	12	11	12	12	11	11	11	11	11	22	22	22	11	11	11	11	NA
X	82298627	G, A	IRS4-ENSCAFG00000018029	intergenic_region	MODIFIER	.	0.639	0.361	10	0.125	0.875	2	11	22	11	11	11	11	22	11	11	11	11	11	11	12	12	12	11	11	11	12	12	11	12	12	11	11	11	11	11	22	22	22	11	11	NA	11	NA
X	82298810	T, C	IRS4-ENSCAFG00000018029	intergenic_region	MODIFIER	.	0.636	0.364	11	0.129	0.871	3	11	22	11	11	11	11	22	11	11	11	11	11	11	12	12	12	11	11	11	12	12	11	12	12	11	11	11	11	11	22	22	22	11	11	11	11	NA
X	82299699	T, A,C	IRS4-ENSCAFG00000018029	intergenic_region	MODIFIER	.	0.643	0.357	15	0.133	0.867	4	11	22	NA	11	11	11	22	11	11	11	11	11	11	12	12	NA	11	NA	11	12	12	11	12	12	11	11	11	11	11	22	22	22	11	11	11	11	11
X	82299993	T, C	IRS4-ENSCAFG00000018029	intergenic_region	MODIFIER	.	0.689	0.311	24	0.107	0.893	4	11	NA	11	11	11	11	NA	11	11	11	11	11	11	12	12	NA	11	11	11	12	12	11	12	12	11	11	11	11	11	22	22	22	11	11	11	11	11
X	82300053	G, C	IRS4-ENSCAFG00000018029	intergenic_region	MODIFIER	.	0.759	0.241	42	0.429	0.571	17	11	NA	NA	11	NA	11	NA	11	11	11	11	11	11	12	12	NA	11	NA	11	12	NA	11	12	NA	11	11	11	11	11	22	NA	NA	11	11	11	11	11
X	82300059	A, G	IRS4-ENSCAFG00000018029	intergenic_region	MODIFIER	.	0.764	0.236	42	0.429	0.571	17	11	NA	11	11	NA	11	NA	11	11	11	11	11	11	12	12	NA	11	NA	NA	12	NA	11	12	NA	11	11	11	11	11	22	NA	NA	11	11	11	11	11
X	82300309	A, G	IRS4-ENSCAFG00000018029	intergenic_region	MODIFIER	.	0.65	0.35	18	0.125	0.875	2	11	NA	11	11	11	11	22	11	11	11	11	11	11	12	12	NA	11	NA	11	NA	12	11	12	12	11	11	11	11	11	NA	22	22	11	11	11	11	NA
X	82300435	A, T	IRS4-ENSCAFG00000018029	intergenic_region	MODIFIER	.	0.641	0.359	9	0.118	0.882	1	11	22	11	11	11	11	22	11	11	11	11	11	11	12	12	12	11	11	11	12	12	11	12	12	11	11	11	11	11	22	22	22	11	11	11	11	NA
X	82300671	T, C	IRS4-ENSCAFG00000018029	intergenic_region	MODIFIER	.	0.637	0.363	21	0.125	0.875	3	11	NA	11	11	11	11	22	11	11	11	11	11	NA	12	12	12	11	11	11	12	12	11	12	12	11	11	11	11	11	22	22	22	11	11	11	11	NA
X	82300880	C, A	IRS4-ENSCAFG00000018029	intergenic_region	MODIFIER	.	0.643	0.357	18	0.129	0.871	3	11	NA	11	11	11	11	22	11	11	11	11	11	11	12	12	12	11	NA	11	12	12	11	12	12	11	11	11	11	11	22	22	22	11	11	11	NA	11
X	82300903	G, A	IRS4-ENSCAFG00000018029	intergenic_region	MODIFIER	.	0.693	0.307	18	0.212	0.788	2	11	NA	11	11	11	11	22	11	11	11	11	11	11	12	12	12	11	11	11	12	12	11	12	12	11	11	11	11	11	22	22	22	11	11	11	11	11
X	82301114	C, T	IRS4-ENSCAFG00000018029	intergenic_region	MODIFIER	.	0.641	0.359	22	0.194	0.806	4	11	22	11	11	NA	11	22	11	11	11	11	11	NA	12	12	NA	11	11	11	12	12	11	12	12	11	11	11	11	11	22	22	22	11	11	11	11	NA
X	82301202	TA, T,TAAA,TAA	IRS4-ENSCAFG00000018029	intergenic_region	MODIFIER	.	0.653	0.347	15	0.129	0.871	3	11	NA	11	11	NA	11	NA	11	11	11	11	11	11	12	12	NA	11	NA	11	12	12	11	12	12	11	11	11	11	11	22	22	22	11	11	11	11	11
X	82301649	C, A	IRS4-ENSCAFG00000018029	intergenic_region	MODIFIER	.	0.668	0.332	11	0.172	0.828	4	11	22	11	11	11	11	22	11	11	11	11	11	11	12	12	12	11	NA	11	12	12	11	12	12	11	11	11	11	11	22	22	22	11	11	11	NA	11
X	82301693	A, T	IRS4-ENSCAFG00000018029	intergenic_region	MODIFIER	.	0.638	0.362	8	0.125	0.875	2	11	22	11	11	11	11	NA	11	11	11	11	11	11	12	12	12	11	NA	11	12	12	11	12	12	11	11	11	11	11	22	22	22	11	11	11	11	11
X	82301799	A, G	IRS4-ENSCAFG00000018029	intergenic_region	MODIFIER	.	0.635	0.365	7	0.114	0.886	0	11	22	11	11	11	11	22	11	11	11	11	11	11	12	12	12	11	NA	11	12	12	11	12	12	11	11	11	11	11	22	22	22	11	11	11	11	11
X	82301803	CTGAA, C	IRS4-ENSCAFG00000018029	intergenic_region	MODIFIER	.	0.636	0.364	9	0.114	0.886	0	11	22	11	11	11	11	22	11	11	11	11	11	11	12	12	12	11	NA	11	12	12	11	12	12	11	11	11	11	11	22	22	22	11	11	11	11	11
X	82301877	G, A	IRS4-ENSCAFG00000018029	intergenic_region	MODIFIER	.	0.647	0.353	9	0.176	0.824	1	11	22	NA	11	11	11	NA	11	11	11	11	11	11	12	12	12	11	11	11	12	12	11	12	12	11	11	11	11	11	22	22	22	11	11	NA	11	11
X	82302539	GT, G	IRS4-ENSCAFG00000018029	intergenic_region	MODIFIER	.	0.686	0.314	13	0.226	0.774	3	11	NA	11	11	11	11	NA	11	11	11	11	11	11	12	12	NA	11	NA	11	12	12	11	12	12	11	11	11	11	11	22	22	22	11	11	11	11	NA
X	82302595	TA, T,TAA	IRS4-ENSCAFG00000018029	intergenic_region	MODIFIER	.	0.655	0.345	16	0.125	0.875	2	11	NA	NA	11	11	11	NA	11	11	11	11	11	11	12	12	12	11	NA	11	12	12	11	12	12	11	11	11	11	11	22	22	22	11	11	11	11	11
X	82303100	A, G	IRS4-ENSCAFG00000018029	intergenic_region	MODIFIER	.	0.635	0.365	13	0.118	0.882	1	11	22	NA	11	11	11	22	11	11	11	11	11	11	12	12	NA	11	NA	11	12	12	11	12	12	11	11	11	11	11	22	22	22	11	11	11	11	NA
X	82303397	C, T	IRS4-ENSCAFG00000018029	intergenic_region	MODIFIER	.	0.653	0.347	15	0.121	0.879	2	11	22	NA	11	11	11	22	11	11	11	11	11	11	12	12	NA	11	NA	11	12	12	11	12	12	11	11	11	11	11	22	22	22	11	11	11	11	11
X	82303717	AT, A,ATT	IRS4-ENSCAFG00000018029	intergenic_region	MODIFIER	.	0.639	0.361	14	0.133	0.867	4	11	22	11	11	NA	11	22	11	11	11	11	11	11	12	12	12	11	NA	11	12	12	NA	12	12	11	11	11	11	11	22	22	22	11	11	11	11	11
X	82303720	T, A	IRS4-ENSCAFG00000018029	intergenic_region	MODIFIER	.	0.644	0.356	11	0.133	0.867	4	11	22	11	11	11	11	22	11	11	11	11	11	11	12	12	12	11	NA	11	12	12	11	12	12	11	11	11	11	11	22	22	22	11	11	11	11	11
X	82304200	A, C	IRS4-ENSCAFG00000018029	intergenic_region	MODIFIER	.	0.644	0.356	22	0.143	0.857	5	11	NA	NA	11	11	11	22	11	11	11	11	NA	11	12	12	12	11	NA	NA	12	12	11	12	12	11	11	11	11	11	22	22	22	11	11	11	11	11
X	82304226	G, T	IRS4-ENSCAFG00000018029	intergenic_region	MODIFIER	.	0.634	0.366	12	0.133	0.867	4	11	NA	NA	11	11	11	22	11	11	11	11	11	11	12	12	12	11	NA	11	12	12	11	12	12	11	11	11	11	11	22	22	22	11	11	11	11	11
X	82304258	G, A	IRS4-ENSCAFG00000018029	intergenic_region	MODIFIER	.	0.643	0.357	8	0.125	0.875	3	11	22	NA	11	11	11	22	11	11	11	11	11	11	12	12	12	11	NA	11	12	12	11	12	12	11	11	11	11	11	22	22	22	11	11	11	11	11
X	82304297	C, T	IRS4-ENSCAFG00000018029	intergenic_region	MODIFIER	.	0.639	0.361	12	0.121	0.879	2	11	22	11	11	11	11	22	11	11	11	11	NA	11	12	12	12	11	NA	11	12	12	11	12	12	11	11	11	11	11	22	22	22	11	11	11	11	11
X	82304342	T, A,TA	IRS4-ENSCAFG00000018029	intergenic_region	MODIFIER	.	0.653	0.347	25	0.138	0.862	4	11	NA	11	11	NA	11	22	11	11	11	11	NA	NA	12	12	NA	11	NA	NA	12	12	11	12	12	11	11	11	11	11	22	22	22	11	11	11	11	NA
X	82304672	A, G	IRS4-ENSCAFG00000018029	intergenic_region	MODIFIER	.	0.65	0.35	12	0.125	0.875	2	11	22	11	11	11	11	22	11	11	11	11	11	11	12	12	NA	11	NA	11	12	12	11	12	12	11	11	11	11	11	NA	22	22	11	11	11	11	11
X	82305498	A, G	IRS4-ENSCAFG00000018029	intergenic_region	MODIFIER	.	0.652	0.348	31	0.125	0.875	2	11	NA	11	11	NA	11	NA	11	11	11	11	11	11	12	12	NA	11	11	NA	NA	12	11	12	12	11	11	11	11	11	22	22	22	11	11	11	11	11
X	82305944	T, C	IRS4-ENSCAFG00000018029	intergenic_region	MODIFIER	.	0.658	0.342	29	0.107	0.893	4	11	NA	11	11	11	11	22	11	11	11	11	NA	NA	12	12	NA	11	11	NA	12	12	NA	12	12	11	11	11	11	11	NA	22	22	11	11	11	11	11
X	82305960	T, TA	IRS4-ENSCAFG00000018029	intergenic_region	MODIFIER	.	0.659	0.341	28	0.1	0.9	3	11	NA	11	11	11	11	22	11	11	11	11	NA	11	12	12	NA	11	NA	NA	12	12	11	12	12	11	11	11	11	11	NA	22	22	11	11	11	11	11
X	82306057	TA, T,TAA	IRS4-ENSCAFG00000018029	intergenic_region	MODIFIER	.	0.658	0.342	24	0.111	0.889	5	11	NA	11	11	NA	11	NA	11	11	11	11	11	11	12	12	11	11	NA	11	NA	12	11	12	12	11	11	11	11	11	22	22	22	11	11	NA	11	11
X	82306199	G, C	IRS4-ENSCAFG00000018029	intergenic_region	MODIFIER	.	0.655	0.345	17	0.129	0.871	2	11	NA	NA	11	11	11	NA	11	11	11	11	11	NA	12	12	NA	11	NA	11	12	12	11	12	12	11	11	11	11	11	22	22	22	11	11	11	11	11
X	82306209	ATTATT, AT,A	IRS4-ENSCAFG00000018029	intergenic_region	MODIFIER	.	0.645	0.355	19	0.125	0.875	2	11	22	11	11	11	11	NA	11	11	11	11	11	NA	12	12	NA	11	NA	11	12	12	11	12	12	11	11	11	11	11	22	22	22	11	11	11	11	11
X	82306265	C, T	IRS4-ENSCAFG00000018029	intergenic_region	MODIFIER	.	0.674	0.326	22	0.121	0.879	1	11	NA	11	11	11	11	NA	11	11	11	11	11	11	12	12	12	11	11	11	NA	12	11	12	12	11	11	11	11	11	22	22	NA	11	11	11	11	11
X	82306938	T, C	IRS4-ENSCAFG00000018029	intergenic_region	MODIFIER	.	0.636	0.364	11	0.129	0.871	3	11	22	11	11	11	11	22	11	11	11	11	11	11	12	12	NA	11	NA	11	12	12	11	12	12	11	11	11	11	11	22	22	22	11	11	11	11	11
X	82307369	T, TATTGCTATC	IRS4-ENSCAFG00000018029	intergenic_region	MODIFIER	.	0.65	0.35	17	0.129	0.871	3	11	22	11	11	NA	11	22	11	11	11	11	11	11	12	12	12	11	NA	11	12	12	11	12	12	11	11	11	11	11	NA	22	22	11	11	NA	11	11
X	82307569	G, A	IRS4-ENSCAFG00000018029	intergenic_region	MODIFIER	.	0.632	0.368	29	0.037	0.963	5	11	NA	NA	11	NA	11	22	11	11	11	11	11	11	12	12	12	11	NA	11	NA	12	NA	12	12	11	11	11	11	11	22	22	22	11	NA	11	NA	NA
X	82307904	C, T	IRS4-ENSCAFG00000018029	intergenic_region	MODIFIER	.	0.634	0.366	13	0.118	0.882	1	11	22	NA	11	NA	11	22	11	11	11	11	11	11	12	12	12	11	NA	11	12	12	11	12	12	11	11	11	11	11	22	22	22	11	11	11	11	NA
X	82308525	AAAAT, A,AAAATAAAT	IRS4-ENSCAFG00000018029	intergenic_region	MODIFIER	.	0.699	0.301	57	0.148	0.852	6	11	NA	NA	11	NA	11	22	11	11	11	11	11	NA	12	12	NA	11	NA	11	12	12	11	12	12	11	11	11	11	11	22	22	NA	11	NA	11	11	NA
X	82308974	T, A	IRS4-ENSCAFG00000018029	intergenic_region	MODIFIER	.	0.715	0.285	47	0.125	0.875	8	11	NA	NA	11	11	11	NA	11	11	11	11	11	NA	12	12	NA	11	NA	11	NA	12	11	12	12	11	11	11	11	11	NA	22	NA	11	11	11	NA	11
X	82309196	G, GATA	IRS4-ENSCAFG00000018029	intergenic_region	MODIFIER	.	0.647	0.353	15	0.171	0.829	0	11	22	NA	11	11	11	22	11	11	11	11	11	11	12	12	12	11	NA	11	NA	12	11	12	12	11	11	11	11	11	NA	12	22	11	11	11	11	11
X	82309197	C, CCTTGGAAGGCAAGA	IRS4-ENSCAFG00000018029	intergenic_region	MODIFIER	.	0.645	0.355	16	0.121	0.879	1	11	22	NA	11	11	11	22	11	11	11	11	11	11	12	12	12	11	NA	11	NA	12	11	12	12	11	11	11	11	11	NA	12	22	11	11	11	11	11
X	82309606	TAAGACTTTTCTTCCTGAAAAAAAAAAAAAAAAAAAAAA, T	IRS4-ENSCAFG00000018029	intergenic_region	MODIFIER	.	0.636	0.364	35	0.16	0.84	7	11	22	11	NA	NA	11	NA	11	11	11	11	11	11	12	12	12	11	NA	11	NA	12	11	12	12	11	11	11	11	11	11	22	22	11	11	11	11	NA
X	82310008	T, C	IRS4-ENSCAFG00000018029	intergenic_region	MODIFIER	.	0.645	0.355	15	0.2	0.8	4	11	22	NA	11	11	11	22	11	11	11	11	11	11	12	12	NA	11	NA	11	12	12	11	12	12	11	11	11	11	11	22	22	22	11	11	11	11	NA
X	82310138	G, A	IRS4-ENSCAFG00000018029	intergenic_region	MODIFIER	.	0.635	0.365	14	0.118	0.882	1	11	22	11	NA	11	11	22	11	11	11	11	11	11	12	12	12	11	NA	11	12	12	11	12	12	11	11	11	11	11	22	22	22	11	11	11	11	11
X	82310242	A, T	IRS4-ENSCAFG00000018029	intergenic_region	MODIFIER	.	0.637	0.363	13	0.091	0.909	1	11	NA	11	11	11	11	22	11	11	11	11	NA	11	12	12	11	11	NA	11	12	12	11	12	12	11	11	11	11	11	22	22	22	11	11	11	11	11
X	82310627	G, A	IRS4-ENSCAFG00000018029	intergenic_region	MODIFIER	.	0.654	0.346	28	0.133	0.867	4	11	22	11	11	11	11	NA	11	11	11	11	11	11	12	12	NA	11	11	11	NA	12	11	12	12	11	11	11	11	11	22	22	22	11	11	11	11	11
X	82310718	G, A	IRS4-ENSCAFG00000018029	intergenic_region	MODIFIER	.	0.642	0.358	14	0.138	0.862	4	11	22	NA	11	11	11	22	11	11	11	11	11	11	12	12	12	11	NA	11	12	12	11	12	12	11	11	11	11	11	22	22	22	11	11	11	11	11
X	82310839	C, A	IRS4-ENSCAFG00000018029	intergenic_region	MODIFIER	.	0.646	0.354	8	0.125	0.875	2	11	22	11	11	11	11	22	11	11	11	11	11	11	12	12	12	11	NA	11	12	12	11	12	12	11	11	11	11	11	22	22	22	11	11	11	11	11
X	82310886	CT, C	IRS4-ENSCAFG00000018029	intergenic_region	MODIFIER	.	0.643	0.357	16	0.129	0.871	3	11	22	11	11	NA	11	NA	11	11	11	11	11	11	12	12	12	11	NA	11	12	12	11	12	12	11	11	11	11	11	NA	22	22	11	11	NA	11	11
X	82311003	T, TCCCCCA	IRS4-ENSCAFG00000018029	intergenic_region	MODIFIER	.	0.645	0.355	11	0.067	0.933	3	11	22	11	11	11	11	22	11	11	11	11	NA	11	12	12	NA	11	NA	11	NA	12	11	12	12	11	11	11	11	11	22	22	22	11	11	11	NA	11
X	82311196	G, A	IRS4-ENSCAFG00000018029	intergenic_region	MODIFIER	.	0.639	0.361	12	0.129	0.871	3	11	22	NA	11	NA	11	22	11	11	11	11	11	11	12	12	NA	11	NA	11	12	12	11	12	12	11	11	11	11	11	22	22	22	11	11	11	11	11
X	82311607	A, G	IRS4-ENSCAFG00000018029	intergenic_region	MODIFIER	.	0.65	0.35	16	0.182	0.818	2	11	22	11	11	NA	11	22	11	11	11	11	11	11	12	12	12	11	NA	11	12	12	11	12	12	11	11	11	11	11	22	22	22	11	11	11	11	11
X	82311832	G, A	IRS4-ENSCAFG00000018029	intergenic_region	MODIFIER	.	0.641	0.359	11	0.133	0.867	4	11	22	11	11	11	11	NA	11	11	11	11	11	11	12	12	12	11	NA	11	12	12	11	12	12	11	11	11	11	11	22	22	22	11	11	11	NA	11
X	82312638	A, G,T	IRS4-ENSCAFG00000018029	intergenic_region	MODIFIER	.	0.663	0.337	19	0.091	0.909	1	11	NA	NA	11	11	11	22	11	11	11	11	11	11	12	12	NA	11	NA	11	12	12	11	12	12	11	11	11	11	11	22	22	22	11	11	11	11	11
X	82313055	T, A	IRS4-ENSCAFG00000018029	intergenic_region	MODIFIER	.	0.647	0.353	14	0.114	0.886	0	11	NA	11	11	11	11	22	11	11	11	11	11	NA	12	12	12	11	NA	11	12	12	11	12	12	11	11	11	11	11	22	22	22	11	11	11	11	11
X	82313068	C, T	IRS4-ENSCAFG00000018029	intergenic_region	MODIFIER	.	0.663	0.337	14	0.176	0.824	1	11	22	11	11	11	11	22	11	11	11	11	11	11	12	12	12	11	NA	11	NA	12	11	12	12	11	11	11	11	11	22	22	22	11	11	11	11	11
X	82313069	A, G	IRS4-ENSCAFG00000018029	intergenic_region	MODIFIER	.	0.646	0.354	15	0.118	0.882	1	11	22	11	11	11	11	22	11	11	11	11	11	11	12	12	12	11	NA	11	NA	12	11	12	12	11	11	11	11	11	22	22	22	11	11	11	11	11
X	82313268	A, C	IRS4-ENSCAFG00000018029	intergenic_region	MODIFIER	.	0.681	0.319	23	0.219	0.781	2	11	22	11	11	11	11	NA	11	11	11	11	11	11	12	12	12	11	NA	11	12	12	11	12	12	11	11	11	11	11	NA	22	22	11	11	11	11	11
X	82313437	T, G	IRS4-ENSCAFG00000018029	intergenic_region	MODIFIER	.	0.637	0.363	31	0.1	0.9	3	11	NA	11	11	NA	11	22	11	11	11	11	11	11	12	12	12	11	NA	NA	12	12	11	12	12	11	11	11	11	11	22	22	NA	11	11	11	11	11
X	82313628	AT, A	IRS4-ENSCAFG00000018029	intergenic_region	MODIFIER	.	0.685	0.315	90	0.2	0.8	10	11	NA	NA	NA	NA	11	NA	NA	11	NA	NA	11	NA	12	12	NA	11	NA	NA	NA	12	11	12	12	11	11	11	11	11	NA	22	12	11	NA	NA	NA	NA
X	82313634	TA, T	IRS4-ENSCAFG00000018029	intergenic_region	MODIFIER	.	0.805	0.195	95	0.25	0.75	10	11	NA	NA	11	NA	11	NA	NA	11	11	NA	11	NA	12	12	NA	11	NA	NA	NA	12	NA	12	12	11	11	11	11	11	NA	22	12	11	NA	11	NA	NA
X	82313650	TA, T	IRS4-ENSCAFG00000018029	intergenic_region	MODIFIER	.	0.8	0.2	94	0.25	0.75	10	11	NA	NA	11	NA	11	NA	NA	11	11	NA	11	NA	12	12	NA	11	NA	NA	NA	12	11	12	12	11	11	11	11	11	NA	22	12	11	NA	11	NA	11
X	82313657	T, TA	IRS4-ENSCAFG00000018029	intergenic_region	MODIFIER	.	0.844	0.156	90	0.35	0.65	10	11	NA	NA	11	NA	11	NA	NA	11	11	NA	11	NA	12	12	NA	11	NA	NA	NA	12	11	12	12	11	11	11	11	11	NA	11	NA	NA	NA	11	NA	11
X	82313930	T, C	IRS4-ENSCAFG00000018029	intergenic_region	MODIFIER	.	0.632	0.368	14	0.121	0.879	1	11	22	11	11	NA	11	22	11	11	11	11	11	11	12	12	NA	11	NA	11	12	12	11	12	12	11	11	11	11	11	22	22	22	11	11	11	11	11
X	82314640	A, G	IRS4-ENSCAFG00000018029	intergenic_region	MODIFIER	.	0.638	0.362	10	0.133	0.867	4	11	22	11	11	11	11	NA	11	11	11	11	11	11	12	12	NA	11	NA	11	12	12	NA	12	12	11	11	11	11	11	22	22	22	11	11	11	11	11
X	82316052	G, A	IRS4-ENSCAFG00000018029	intergenic_region	MODIFIER	.	0.635	0.365	14	0.125	0.875	2	11	22	11	11	NA	11	22	11	11	11	11	11	NA	12	12	NA	11	NA	11	12	12	11	12	12	11	11	11	11	11	NA	22	22	11	11	11	11	11
X	82316159	T, C	IRS4-ENSCAFG00000018029	intergenic_region	MODIFIER	.	0.63	0.37	16	0.114	0.886	0	11	22	11	11	NA	11	22	11	11	11	11	11	11	12	12	12	11	NA	11	12	12	11	12	12	11	11	11	11	11	22	22	22	11	11	11	11	NA
X	82316564	T, C	IRS4-ENSCAFG00000018029	intergenic_region	MODIFIER	.	0.667	0.333	20	0.125	0.875	2	11	NA	11	11	11	11	NA	11	11	11	11	11	11	12	12	12	11	NA	11	NA	12	11	12	12	11	11	11	11	11	22	22	22	11	11	11	11	11
X	82316800	TAA, T	IRS4-ENSCAFG00000018029	intergenic_region	MODIFIER	.	0.643	0.357	19	0.138	0.862	4	11	22	11	11	NA	11	NA	11	11	11	11	11	11	12	12	12	11	NA	11	12	12	11	12	12	11	11	11	11	11	22	22	NA	11	11	11	11	NA
X	82317286	G, A	IRS4-ENSCAFG00000018029	intergenic_region	MODIFIER	.	0.635	0.365	14	0.129	0.871	3	11	22	11	11	11	11	22	11	11	11	11	11	11	12	12	12	11	NA	NA	12	12	11	12	12	11	11	11	11	11	22	22	22	11	11	11	11	11
X	82317299	G, A	IRS4-ENSCAFG00000018029	intergenic_region	MODIFIER	.	0.648	0.352	20	0.129	0.871	3	11	22	11	11	11	11	22	11	11	11	11	11	11	12	12	12	11	NA	NA	12	12	11	12	12	11	11	11	11	11	NA	22	22	11	11	11	NA	NA
X	82317393	T, C	IRS4-ENSCAFG00000018029	intergenic_region	MODIFIER	.	0.665	0.335	31	0.138	0.862	4	11	22	11	11	NA	11	22	11	11	11	11	11	NA	12	12	NA	11	NA	NA	12	12	11	12	12	11	11	11	11	11	22	22	22	11	11	11	11	NA
X	82317499	A, T	IRS4-ENSCAFG00000018029	intergenic_region	MODIFIER	.	0.67	0.33	23	0.129	0.871	3	11	22	NA	11	NA	11	22	11	11	11	11	11	NA	12	12	11	11	NA	11	12	12	11	12	12	11	11	11	11	11	22	22	NA	11	11	11	11	11
X	82317728	A, G,ATTTCTTTTTTTTTTTTTTTAAGG,ATTTCTTTTTTTTTTTTTTTTTAAGG	IRS4-ENSCAFG00000018029	intergenic_region	MODIFIER	.	0.651	0.349	20	0.118	0.882	1	11	22	11	11	11	11	NA	11	11	11	11	11	11	12	12	NA	11	NA	11	12	12	11	12	12	11	11	11	11	11	NA	22	22	11	11	11	11	11
X	82317812	T, TA	IRS4-ENSCAFG00000018029	intergenic_region	MODIFIER	.	0.652	0.348	25	0.156	0.844	2	11	22	NA	11	NA	11	NA	11	11	11	11	11	11	12	12	12	11	NA	11	NA	12	11	12	12	11	11	11	11	11	22	22	22	11	11	11	11	11
X	82319303	G, A	IRS4-ENSCAFG00000018029	intergenic_region	MODIFIER	.	0.673	0.327	15	0.176	0.824	1	11	22	11	11	11	11	22	11	11	11	11	11	11	12	12	12	11	NA	11	12	12	11	12	12	11	11	11	11	11	22	22	22	11	11	11	11	NA
X	82319399	C, T	IRS4-ENSCAFG00000018029	intergenic_region	MODIFIER	.	0.67	0.33	26	0.086	0.914	0	11	NA	11	11	11	11	22	11	11	11	11	NA	11	12	12	NA	11	11	NA	NA	12	11	12	12	11	11	11	11	11	NA	22	22	11	11	11	11	11
X	82319415	A, G	IRS4-ENSCAFG00000018029	intergenic_region	MODIFIER	.	0.667	0.333	28	0.067	0.933	3	11	NA	11	11	11	11	22	11	11	11	11	NA	NA	12	12	NA	11	11	NA	NA	12	11	12	12	11	11	11	11	11	NA	22	22	11	11	11	NA	11
X	82319882	A, G	IRS4-ENSCAFG00000018029	intergenic_region	MODIFIER	.	0.644	0.356	13	0.138	0.862	4	11	22	11	11	NA	11	NA	11	11	11	11	11	11	12	12	12	11	11	11	12	12	11	12	12	11	11	11	11	11	22	22	22	11	11	11	11	NA
X	82319977	C, T	IRS4-ENSCAFG00000018029	intergenic_region	MODIFIER	.	0.663	0.337	14	0.129	0.871	3	11	22	11	11	NA	11	22	11	11	11	11	11	11	12	12	NA	11	NA	11	12	12	11	12	12	11	11	11	11	11	22	22	22	11	11	11	11	11
X	82320561	C, T	IRS4-ENSCAFG00000018029	intergenic_region	MODIFIER	.	0.632	0.368	8	0.125	0.875	2	11	22	11	11	11	11	22	11	11	11	11	11	11	12	12	12	11	NA	NA	12	12	11	12	12	11	11	11	11	11	22	22	22	11	11	11	11	11
X	82320708	C, T	IRS4-ENSCAFG00000018029	intergenic_region	MODIFIER	.	0.633	0.367	17	0.121	0.879	1	11	22	11	11	11	11	22	11	11	11	11	11	11	12	12	12	11	NA	11	12	12	11	12	12	11	11	11	11	11	22	22	22	11	11	11	11	11
X	82320905	C, T	IRS4-ENSCAFG00000018029	intergenic_region	MODIFIER	.	0.636	0.364	9	0.129	0.871	3	11	22	NA	11	11	11	22	11	11	11	11	11	11	12	12	12	11	NA	11	12	12	11	12	12	11	11	11	11	11	22	22	22	11	11	11	11	11
X	82321049	G, T	IRS4-ENSCAFG00000018029	intergenic_region	MODIFIER	.	0.632	0.368	8	0.121	0.879	1	11	22	11	11	11	11	22	11	11	11	11	11	11	12	12	NA	11	NA	11	12	12	11	12	12	11	11	11	11	11	22	22	22	11	11	11	11	11
X	82321740	TAA, TA,T,TAAA	IRS4-ENSCAFG00000018029	intergenic_region	MODIFIER	.	0.646	0.354	23	0.129	0.871	3	11	NA	NA	11	11	11	NA	11	11	11	11	11	NA	12	12	12	11	NA	11	12	12	11	12	12	11	11	11	11	11	22	22	22	11	11	11	11	NA
X	82321880	C, G	IRS4-ENSCAFG00000018029	intergenic_region	MODIFIER	.	0.621	0.379	22	0.114	0.886	0	11	NA	NA	11	11	11	22	11	11	11	11	11	11	12	12	12	11	NA	11	12	12	11	12	12	11	11	11	11	11	22	22	22	11	11	11	11	NA
X	82322694	C, T	IRS4-ENSCAFG00000018029	intergenic_region	MODIFIER	.	0.689	0.311	9	0.212	0.788	2	11	NA	11	11	11	11	22	11	11	11	11	11	11	12	12	NA	11	NA	11	NA	12	11	12	12	11	11	11	11	11	22	22	22	11	11	11	11	11
X	82322773	T, A	IRS4-ENSCAFG00000018029	intergenic_region	MODIFIER	.	0.652	0.348	17	0.129	0.871	3	11	22	11	11	11	11	22	11	11	11	11	NA	NA	12	12	12	11	NA	11	12	12	11	12	12	11	11	11	11	11	22	22	22	11	11	11	11	11
X	82322807	CAGAGAGAGAGGGAGAGAGAG, C,CGGAGAGAGAGAGAGGGAGAGAGAG	IRS4-ENSCAFG00000018029	intergenic_region	MODIFIER	.	0.626	0.374	37	0.107	0.893	5	11	22	11	11	NA	11	22	11	11	11	11	NA	11	12	12	NA	11	11	11	12	12	11	12	12	11	11	11	11	11	NA	22	22	11	11	NA	11	11
X	82322889	T, A	IRS4-ENSCAFG00000018029	intergenic_region	MODIFIER	.	0.641	0.359	31	0.111	0.889	5	11	22	NA	11	11	11	22	11	11	11	11	11	NA	12	12	12	11	11	NA	12	12	NA	12	12	11	11	11	11	11	NA	22	22	11	11	11	11	NA
X	82324070	C, T	IRS4-ENSCAFG00000018029	intergenic_region	MODIFIER	.	0.635	0.365	14	0.037	0.963	6	11	NA	11	11	11	11	22	11	11	11	11	11	11	12	12	12	11	NA	11	12	12	NA	12	12	11	11	11	11	11	22	22	22	11	11	11	11	11
X	82324218	A, G	IRS4-ENSCAFG00000018029	intergenic_region	MODIFIER	.	0.648	0.352	16	0.121	0.879	2	11	NA	11	11	11	11	NA	11	11	11	11	11	11	12	12	12	11	11	11	12	12	11	12	12	11	11	11	11	11	22	22	22	11	11	11	NA	11
X	82324238	T, C	IRS4-ENSCAFG00000018029	intergenic_region	MODIFIER	.	0.637	0.363	15	0.121	0.879	2	11	NA	11	11	11	11	NA	11	11	11	11	11	11	12	12	12	11	11	11	12	12	11	12	12	11	11	11	11	11	22	22	22	11	11	11	11	11
X	82324327	G, A	IRS4-ENSCAFG00000018029	intergenic_region	MODIFIER	.	0.641	0.359	19	0.133	0.867	3	11	NA	11	11	11	11	22	11	11	11	11	11	NA	12	12	12	11	11	NA	12	12	NA	12	12	11	11	11	11	11	22	22	22	11	11	11	11	NA
X	82324645	A, AT	IRS4-ENSCAFG00000018029	intergenic_region	MODIFIER	.	0.652	0.348	8	0.118	0.882	1	11	NA	11	11	11	11	22	11	11	11	11	11	11	12	12	12	11	NA	11	12	12	11	12	12	11	11	11	11	11	22	22	22	11	11	11	11	11
X	82325309	C, T	IRS4-ENSCAFG00000018029	intergenic_region	MODIFIER	.	0.635	0.365	9	0.129	0.871	3	11	22	11	11	NA	11	22	11	11	11	11	11	11	12	12	12	11	NA	11	12	12	NA	12	12	11	11	11	11	11	22	22	22	11	11	11	11	11
X	82325921	G, A	IRS4-ENSCAFG00000018029	intergenic_region	MODIFIER	.	0.633	0.367	17	0.129	0.871	3	11	NA	11	11	11	11	22	11	11	11	11	NA	11	12	12	12	11	NA	11	12	12	11	12	12	11	11	11	11	11	22	22	22	11	11	11	11	11
X	82326032	T, C	IRS4-ENSCAFG00000018029	intergenic_region	MODIFIER	.	0.66	0.34	9	0.152	0.848	1	11	NA	11	11	11	11	22	11	11	11	11	11	11	12	12	12	11	NA	11	12	12	11	12	12	11	11	11	11	11	22	22	22	11	11	11	11	11
X	82326314	A, G	IRS4-ENSCAFG00000018029	intergenic_region	MODIFIER	.	0.638	0.362	7	0.114	0.886	0	11	22	11	11	NA	11	22	11	11	11	11	11	11	12	12	12	11	NA	11	12	12	11	12	12	11	11	11	11	11	22	22	22	11	11	11	11	11
X	82326402	A, G	IRS4-ENSCAFG00000018029	intergenic_region	MODIFIER	.	0.668	0.332	7	0.2	0.8	0	11	22	NA	11	11	11	22	11	11	11	11	NA	11	12	12	12	11	NA	11	12	12	11	12	12	11	11	11	11	11	22	22	22	11	11	11	11	11
X	82326487	G, A	IRS4-ENSCAFG00000018029	intergenic_region	MODIFIER	.	0.637	0.363	12	0.114	0.886	0	11	22	11	11	NA	11	22	11	11	11	11	11	11	12	12	NA	11	NA	11	12	12	11	12	12	11	11	11	11	11	22	22	22	11	11	11	11	11
X	82326504	AT, ATT,A	IRS4-ENSCAFG00000018029	intergenic_region	MODIFIER	.	0.654	0.346	11	0.176	0.824	1	11	22	11	11	NA	11	22	11	11	11	11	11	11	12	12	NA	11	NA	11	12	12	11	12	12	11	11	11	11	11	22	22	22	11	11	11	11	11
X	82326682	C, T	IRS4-ENSCAFG00000018029	intergenic_region	MODIFIER	.	0.629	0.371	8	0.121	0.879	1	11	22	11	11	NA	11	22	11	11	11	11	11	11	12	12	12	11	NA	11	12	12	11	12	12	11	11	11	11	11	22	22	22	11	11	11	11	11
X	82327054	G, T	IRS4-ENSCAFG00000018029	intergenic_region	MODIFIER	.	0.643	0.357	10	0.121	0.879	1	11	22	11	11	NA	11	22	11	11	11	11	11	11	12	12	11	11	NA	11	12	12	11	12	12	11	11	11	11	11	22	22	22	11	11	11	11	11
X	82327231	A, C	IRS4-ENSCAFG00000018029	intergenic_region	MODIFIER	.	0.665	0.335	13	0.156	0.844	2	11	22	11	11	NA	11	22	11	11	11	11	11	11	12	12	12	11	NA	11	12	12	11	12	12	11	11	11	11	11	22	22	22	11	11	11	11	NA
X	82327587	G, C	IRS4-ENSCAFG00000018029	intergenic_region	MODIFIER	.	0.644	0.356	16	0.114	0.886	0	11	NA	11	11	NA	11	22	11	11	11	11	11	11	12	12	12	11	NA	11	12	12	11	12	12	11	11	11	11	11	22	22	22	11	11	11	11	11
X	82327791	A, G	IRS4-ENSCAFG00000018029	intergenic_region	MODIFIER	.	0.657	0.343	14	0.091	0.909	1	11	22	NA	11	11	11	22	11	11	11	11	11	11	12	12	NA	11	NA	11	12	12	11	12	12	11	11	11	11	11	22	22	22	11	11	11	11	11
X	82327888	C, T	IRS4-ENSCAFG00000018029	intergenic_region	MODIFIER	.	0.659	0.341	13	0.114	0.886	0	11	NA	11	11	NA	11	22	11	11	11	11	11	11	12	12	12	11	NA	11	12	12	11	12	12	11	11	11	11	11	22	22	22	11	11	11	11	11
X	82328570	G, T	IRS4-ENSCAFG00000018029	intergenic_region	MODIFIER	.	0.662	0.338	8	0.194	0.806	3	11	NA	11	11	11	11	NA	11	11	11	11	11	11	12	12	12	11	NA	11	12	12	11	12	12	11	11	11	11	11	22	22	22	11	11	11	11	11
X	82328603	A, G	IRS4-ENSCAFG00000018029	intergenic_region	MODIFIER	.	0.841	0.159	10	0.344	0.656	2	11	22	11	11	NA	11	NA	11	11	11	11	11	11	12	12	12	11	NA	11	12	12	11	12	12	11	11	11	11	11	11	11	11	11	11	11	11	11
X	82328936	G, A	IRS4-ENSCAFG00000018029	intergenic_region	MODIFIER	.	0.662	0.338	15	0.138	0.862	4	11	22	11	11	NA	11	NA	11	11	11	11	11	NA	12	12	12	11	11	NA	12	12	11	12	12	11	11	11	11	11	22	22	22	11	11	11	11	11
X	82329466	G, A	IRS4-ENSCAFG00000018029	intergenic_region	MODIFIER	.	0.651	0.349	8	0.114	0.886	0	11	NA	11	11	11	11	22	11	11	11	11	11	11	12	12	NA	11	NA	11	12	12	11	12	12	11	11	11	11	11	22	22	22	11	11	11	11	11
X	82330271	C, T	IRS4-ENSCAFG00000018029	intergenic_region	MODIFIER	.	0.646	0.354	11	0.062	0.938	2	11	22	11	11	11	11	22	11	11	11	11	NA	11	12	12	12	11	NA	11	12	12	11	12	12	11	11	11	11	11	22	22	22	11	11	11	11	NA
X	82330470	TA, T	IRS4-ENSCAFG00000018029	intergenic_region	MODIFIER	.	0.649	0.351	20	0.107	0.893	4	11	NA	11	11	11	11	22	11	11	11	11	11	11	12	12	12	11	NA	11	12	12	11	12	12	11	11	11	11	11	22	22	22	11	11	11	NA	11
X	82331098	C, T	ENSCAFG00000018029	downstream_gene_variant	MODIFIER	.	0.645	0.355	15	0.118	0.882	1	11	NA	11	11	11	11	22	11	11	11	11	11	11	12	12	12	11	NA	11	12	12	11	12	12	11	11	11	11	11	22	22	22	11	11	11	11	11
X	82331156	T, C	ENSCAFG00000018029	downstream_gene_variant	MODIFIER	.	0.649	0.351	19	0.094	0.906	2	11	NA	11	11	11	11	22	11	11	11	11	11	11	12	12	NA	11	11	11	12	12	11	12	12	11	11	11	11	11	22	22	22	11	11	11	11	11
X	82331780	G, GA	ENSCAFG00000018029	downstream_gene_variant	MODIFIER	.	0.656	0.344	22	0.129	0.871	3	11	NA	NA	11	NA	11	22	11	11	11	11	11	11	12	12	NA	11	NA	11	12	12	11	12	12	11	11	11	11	11	22	22	22	11	11	11	11	11
X	82331832	T, G	ENSCAFG00000018029	downstream_gene_variant	MODIFIER	.	0.642	0.358	15	0.129	0.871	3	11	22	NA	11	NA	11	22	11	11	11	11	11	11	12	12	12	11	NA	11	12	12	11	12	12	11	11	11	11	11	22	22	22	11	11	11	11	11
X	82331936	A, G	ENSCAFG00000018029	downstream_gene_variant	MODIFIER	.	0.633	0.367	7	0.129	0.871	3	11	22	11	11	11	11	22	11	11	11	11	11	11	12	12	12	11	NA	11	12	12	11	12	12	11	11	11	11	11	22	22	22	11	11	11	11	11
X	82332454	A, G	ENSCAFG00000018029	downstream_gene_variant	MODIFIER	.	0.651	0.349	21	0.138	0.862	4	11	NA	NA	11	11	11	22	11	11	11	11	11	NA	12	12	NA	11	11	NA	NA	12	11	12	12	11	11	11	11	11	NA	22	22	11	11	11	11	NA
X	82332518	A, G	ENSCAFG00000018029	downstream_gene_variant	MODIFIER	.	0.657	0.343	11	0.121	0.879	1	11	22	11	11	11	11	22	11	11	11	11	11	NA	12	12	11	11	NA	11	12	12	11	12	12	11	11	11	11	11	NA	22	22	11	11	11	11	11
X	82332822	A, C	ENSCAFG00000018029	downstream_gene_variant	MODIFIER	.	0.638	0.362	9	0.114	0.886	0	11	22	11	11	11	11	22	11	11	11	11	11	11	12	12	NA	11	NA	11	12	12	11	12	12	11	11	11	11	11	22	22	22	11	11	11	11	11
X	82333003	T, C	ENSCAFG00000018029	downstream_gene_variant	MODIFIER	.	0.646	0.354	9	0.114	0.886	0	11	22	11	11	11	11	22	11	11	11	11	11	11	12	12	12	11	NA	11	12	12	11	12	12	11	11	11	11	11	22	22	22	11	11	11	11	11
X	82333011	C, A	ENSCAFG00000018029	downstream_gene_variant	MODIFIER	.	0.638	0.362	10	0.114	0.886	0	11	22	11	11	11	11	22	11	11	11	11	11	11	12	12	12	11	NA	11	12	12	11	12	12	11	11	11	11	11	22	22	22	11	11	11	11	11
X	82333319	C, T	ENSCAFG00000018029	downstream_gene_variant	MODIFIER	.	0.643	0.357	16	0.118	0.882	1	11	NA	11	11	NA	11	22	11	11	11	11	11	11	12	12	NA	11	NA	11	12	12	11	12	12	11	11	11	11	11	22	22	22	11	11	11	11	11
X	82333452	A, AT	ENSCAFG00000018029	downstream_gene_variant	MODIFIER	.	0.644	0.356	9	0.114	0.886	0	11	22	11	11	11	11	22	11	11	11	11	11	11	12	12	12	11	NA	11	12	12	11	12	12	11	11	11	11	11	22	22	22	11	11	11	11	11
X	82334009	G, C	ENSCAFG00000018029	downstream_gene_variant	MODIFIER	.	0.676	0.324	33	0.133	0.867	4	11	NA	11	11	NA	11	22	11	11	11	11	11	11	12	12	NA	11	NA	NA	12	12	11	12	12	11	11	11	11	11	NA	22	22	11	11	11	NA	NA
X	82334011	G, C	ENSCAFG00000018029	downstream_gene_variant	MODIFIER	.	0.65	0.35	31	0.133	0.867	4	11	NA	11	11	NA	11	22	11	11	11	11	11	11	12	12	NA	11	NA	NA	12	12	11	12	12	11	11	11	11	11	NA	22	22	11	11	11	11	NA
X	82334013	G, C	ENSCAFG00000018029	downstream_gene_variant	MODIFIER	.	0.663	0.337	30	0.143	0.857	5	11	NA	11	11	NA	11	22	11	11	11	11	11	11	12	12	NA	11	NA	NA	12	12	11	12	12	11	11	11	11	11	NA	22	22	11	11	11	11	11
X	82334031	C, T	ENSCAFG00000018029	downstream_gene_variant	MODIFIER	.	0.646	0.354	32	0.133	0.867	4	11	NA	11	11	NA	11	22	NA	11	11	11	11	11	12	12	NA	11	NA	NA	NA	12	11	12	12	11	11	11	11	11	NA	22	22	11	11	11	11	NA
X	82334137	GCCACAAAA, G	ENSCAFG00000018029	downstream_gene_variant	MODIFIER	.	0.652	0.348	12	0.111	0.889	5	11	NA	11	11	11	11	22	11	11	11	11	11	11	12	12	12	11	11	11	12	12	11	12	12	11	11	11	11	11	NA	22	22	11	11	11	11	11
X	82334145	A, AGG	ENSCAFG00000018029	downstream_gene_variant	MODIFIER	.	0.652	0.348	12	0.111	0.889	5	11	NA	11	11	11	11	22	11	11	11	11	11	11	12	12	12	11	11	11	12	12	11	12	12	11	11	11	11	11	NA	22	22	11	11	11	11	11
X	82334510	C, T	ENSCAFG00000018029	downstream_gene_variant	MODIFIER	.	0.629	0.371	11	0.125	0.875	2	11	22	11	11	11	11	22	11	11	11	11	11	11	12	12	12	11	NA	11	12	12	11	12	12	11	11	11	11	11	22	22	22	11	11	11	11	NA
X	82334771	CTCATTATTCTTTTTTTTTTTTTTCATTTTTTT, C	ENSCAFG00000018029	downstream_gene_variant	MODIFIER	.	0.625	0.375	21	0.129	0.871	3	11	22	NA	11	11	11	22	11	11	11	11	11	11	12	11	NA	11	NA	11	12	12	11	12	12	11	11	11	11	11	22	22	22	11	11	NA	11	11
X	82336857	T, C	ENSCAFG00000018029	upstream_gene_variant	MODIFIER	.	0.639	0.361	9	0.118	0.882	1	11	22	11	11	11	11	22	11	11	11	11	11	11	12	12	NA	11	NA	11	12	12	11	12	12	11	11	11	11	11	22	22	22	11	11	11	11	11
X	82337737	C, T	ENSCAFG00000018029	upstream_gene_variant	MODIFIER	.	0.67	0.33	32	0.077	0.923	6	11	NA	NA	11	11	11	NA	11	11	11	11	NA	NA	12	12	NA	11	11	11	12	12	11	12	12	11	11	11	11	11	NA	22	22	NA	11	11	NA	11
X	82337811	T, G	ENSCAFG00000018029	upstream_gene_variant	MODIFIER	.	0.634	0.366	11	0.125	0.875	3	11	22	11	11	NA	11	22	11	11	11	11	11	11	12	12	12	11	11	11	12	12	11	12	12	11	11	11	11	11	NA	22	22	11	11	11	NA	11
X	82338036	ACTCT, A	ENSCAFG00000018029	upstream_gene_variant	MODIFIER	.	0.641	0.359	9	0.114	0.886	0	11	22	11	11	11	11	22	11	11	11	11	11	11	12	12	11	11	NA	11	12	12	11	12	12	11	11	11	11	11	22	22	22	11	11	11	11	11
X	82338045	G, A	ENSCAFG00000018029	upstream_gene_variant	MODIFIER	.	0.636	0.364	9	0.114	0.886	0	11	22	11	11	11	11	22	11	11	11	11	11	11	12	12	11	11	NA	11	12	12	11	12	12	11	11	11	11	11	22	22	22	11	11	11	11	11
X	82338123	T, C,A	ENSCAFG00000018029	upstream_gene_variant	MODIFIER	.	0.646	0.354	7	0.182	0.818	1	11	22	11	11	11	11	22	11	11	11	11	11	11	12	12	12	11	NA	11	12	12	11	12	12	11	11	11	11	11	22	22	22	11	11	11	11	11
X	82338482	A, ATTTTAT	ENSCAFG00000018029	upstream_gene_variant	MODIFIER	.	0.663	0.337	14	0.125	0.875	3	11	22	11	11	11	11	22	11	11	11	11	11	11	12	12	NA	11	NA	11	22	12	11	12	12	11	11	11	11	11	22	22	22	11	11	11	11	11
X	82338918	A, T	ENSCAFG00000018029	upstream_gene_variant	MODIFIER	.	0.636	0.364	9	0.118	0.882	1	11	22	11	11	11	11	22	11	11	11	11	11	11	12	12	12	11	NA	11	12	12	11	12	12	11	11	11	11	11	22	22	22	11	11	11	11	NA
X	82339093	A, AT	ENSCAFG00000018029	upstream_gene_variant	MODIFIER	.	0.65	0.35	15	0.125	0.875	2	11	22	11	11	11	11	22	11	11	11	11	11	11	12	12	12	11	NA	11	12	12	11	12	12	11	11	11	11	11	22	22	22	11	11	11	11	11
X	82339100	A, T	ENSCAFG00000018029	upstream_gene_variant	MODIFIER	.	0.652	0.348	14	0.125	0.875	2	11	22	11	11	11	11	22	11	11	11	11	11	11	12	12	12	11	NA	11	12	12	11	12	12	11	11	11	11	11	22	22	22	11	11	11	11	11
X	82339846	C, T	ENSCAFG00000018029	upstream_gene_variant	MODIFIER	.	0.647	0.353	15	0.121	0.879	1	11	NA	NA	11	NA	11	22	11	11	11	11	11	11	12	12	NA	11	NA	NA	12	12	11	12	12	11	11	11	11	11	22	22	22	11	11	11	11	NA
X	82340142	G, A	ENSCAFG00000018029	upstream_gene_variant	MODIFIER	.	0.655	0.345	17	0.125	0.875	2	11	22	11	11	11	11	NA	11	11	11	11	11	11	12	12	12	11	NA	11	12	12	11	12	12	11	11	11	11	11	22	22	22	11	11	11	11	11
X	82340310	C, T	ENSCAFG00000018029	upstream_gene_variant	MODIFIER	.	0.625	0.375	22	0.121	0.879	2	11	NA	NA	11	NA	11	22	11	11	11	11	11	11	12	12	12	11	NA	11	12	12	11	12	12	11	11	11	11	11	22	22	22	11	11	11	NA	11
X	82340607	T, C	ENSCAFG00000018029	upstream_gene_variant	MODIFIER	.	0.649	0.351	24	0.129	0.871	3	11	22	NA	11	NA	11	NA	11	11	11	11	11	NA	12	12	12	11	NA	11	12	12	11	12	12	11	11	11	11	11	NA	22	22	11	11	11	11	11
X	82340650	G, A	ENSCAFG00000018029	upstream_gene_variant	MODIFIER	.	0.643	0.357	17	0.125	0.875	2	11	NA	NA	11	NA	11	NA	11	11	11	11	11	11	12	12	12	11	NA	11	12	12	11	12	12	11	11	11	11	11	22	22	22	11	11	11	11	11
X	82340797	A, C	ENSCAFG00000018029	upstream_gene_variant	MODIFIER	.	0.644	0.356	13	0.118	0.882	1	11	22	11	11	NA	11	NA	11	11	11	11	11	11	12	12	NA	11	NA	11	12	12	11	12	12	11	11	11	11	11	22	22	22	11	11	11	11	11
X	82341009	T, A	ENSCAFG00000018029	upstream_gene_variant	MODIFIER	.	0.638	0.362	17	0.114	0.886	0	11	22	11	11	11	11	NA	11	11	11	11	NA	11	12	12	NA	11	NA	11	12	12	11	12	12	11	11	11	NA	11	22	22	22	11	11	11	11	11
X	82341225	G, A	ENSCAFG00000018029	upstream_gene_variant	MODIFIER	.	0.663	0.337	10	0.118	0.882	1	11	22	11	11	11	11	NA	11	11	11	11	11	11	12	12	12	11	11	11	12	12	11	12	12	11	11	11	11	11	22	22	22	11	11	11	11	11
X	82341547	G, A	ENSCAFG00000018029-ENSCAFG00000018030	intergenic_region	MODIFIER	.	0.653	0.347	13	0.171	0.829	0	11	NA	11	11	11	11	NA	11	11	11	11	11	11	12	12	12	11	11	11	NA	12	11	12	12	11	11	11	11	11	NA	22	22	11	11	11	11	11
X	82341962	C, A	ENSCAFG00000018029-ENSCAFG00000018030	intergenic_region	MODIFIER	.	0.683	0.317	13	0.107	0.893	4	11	22	11	11	NA	11	22	11	11	11	11	11	11	12	12	12	11	NA	11	12	12	11	12	12	11	11	11	11	11	NA	22	22	11	11	11	11	11
X	82342012	A, G	ENSCAFG00000018029-ENSCAFG00000018030	intergenic_region	MODIFIER	.	0.652	0.348	17	0.114	0.886	0	11	NA	11	11	NA	11	22	11	11	11	11	NA	11	12	12	12	11	NA	11	12	12	11	12	12	11	11	11	11	11	NA	22	22	11	11	11	11	11
X	82342013	A, G	ENSCAFG00000018029-ENSCAFG00000018030	intergenic_region	MODIFIER	.	0.647	0.353	17	0.114	0.886	0	11	NA	11	11	NA	11	22	11	11	11	11	NA	11	12	12	12	11	NA	11	12	12	11	12	12	11	11	11	11	11	NA	22	22	11	11	11	11	11
X	82342383	T, C	ENSCAFG00000018029-ENSCAFG00000018030	intergenic_region	MODIFIER	.	0.646	0.354	24	0.067	0.933	3	11	22	11	11	NA	11	NA	11	11	11	11	11	NA	12	12	12	11	NA	11	12	12	11	12	12	11	11	11	11	11	NA	22	22	11	11	11	11	11
X	82342654	T, C	ENSCAFG00000018029-ENSCAFG00000018030	intergenic_region	MODIFIER	.	0.649	0.351	31	0.133	0.867	4	11	NA	11	11	NA	11	NA	11	11	11	11	11	11	12	12	12	11	11	NA	12	12	NA	12	12	11	11	11	11	11	22	22	NA	11	11	11	11	11
X	82342887	C, A	ENSCAFG00000018029-ENSCAFG00000018030	intergenic_region	MODIFIER	.	0.683	0.317	24	0.129	0.871	3	11	22	11	11	11	11	22	11	11	11	11	NA	11	NA	12	12	11	NA	11	12	12	11	12	12	11	11	11	11	11	22	22	22	11	11	11	NA	11
X	82342969	T, C	ENSCAFG00000018029-ENSCAFG00000018030	intergenic_region	MODIFIER	.	0.692	0.308	26	0.133	0.867	3	11	NA	NA	11	11	11	22	11	11	11	11	11	11	12	12	NA	11	NA	11	12	12	11	12	12	11	11	11	11	11	22	22	22	11	11	11	NA	11
X	82343097	T, A	ENSCAFG00000018029-ENSCAFG00000018030	intergenic_region	MODIFIER	.	0.687	0.313	16	0.37	0.63	3	11	NA	11	11	11	11	22	11	11	11	11	11	NA	12	12	12	11	NA	11	12	12	11	12	12	11	11	11	11	11	22	12	22	11	11	11	11	11
X	82343221	C, T	ENSCAFG00000018029-ENSCAFG00000018030	intergenic_region	MODIFIER	.	0.659	0.341	11	0.133	0.867	3	11	22	11	11	11	11	22	11	11	11	11	11	11	12	12	12	11	11	11	NA	12	11	12	12	11	11	11	11	11	22	22	22	11	11	11	11	11
X	82343228	C, T	ENSCAFG00000018029-ENSCAFG00000018030	intergenic_region	MODIFIER	.	0.639	0.361	12	0.125	0.875	2	11	22	11	11	11	11	22	11	11	11	11	11	11	12	12	12	11	11	11	NA	12	11	12	12	11	11	11	11	11	22	22	22	11	11	11	11	11
X	82343229	G, A	ENSCAFG00000018029-ENSCAFG00000018030	intergenic_region	MODIFIER	.	0.634	0.366	15	0.125	0.875	2	11	22	11	NA	11	11	22	11	11	11	11	11	11	12	12	12	11	11	11	NA	12	11	12	12	11	11	11	11	11	22	22	22	11	11	11	11	NA
X	82343396	CTGAG, C	ENSCAFG00000018029-ENSCAFG00000018030	intergenic_region	MODIFIER	.	0.646	0.354	9	0.121	0.879	2	11	NA	11	11	NA	11	22	11	11	11	11	11	11	12	12	12	11	NA	11	12	12	11	12	12	11	11	11	11	11	22	22	22	11	11	11	11	11
X	82343565	G, T	ENSCAFG00000018029-ENSCAFG00000018030	intergenic_region	MODIFIER	.	0.649	0.351	12	0.118	0.882	1	11	22	NA	11	11	11	22	11	11	11	11	11	11	12	12	12	11	NA	11	12	12	11	12	12	11	11	11	11	11	22	22	22	11	11	11	11	11
X	82343805	C, T	ENSCAFG00000018029-ENSCAFG00000018030	intergenic_region	MODIFIER	.	0.655	0.345	15	0.121	0.879	1	11	22	11	11	NA	11	22	11	11	11	11	11	11	12	12	NA	11	NA	11	12	12	11	12	12	11	11	11	11	11	22	22	22	11	11	11	11	11
X	82343973	T, C	ENSCAFG00000018029-ENSCAFG00000018030	intergenic_region	MODIFIER	.	0.635	0.365	6	0.125	0.875	3	11	22	11	11	NA	11	22	11	11	11	11	11	NA	12	12	12	11	NA	11	12	12	11	12	12	11	11	11	11	11	22	22	22	11	11	11	11	11
X	82344249	TA, T	ENSCAFG00000018029-ENSCAFG00000018030	intergenic_region	MODIFIER	.	0.653	0.347	17	0.103	0.897	3	11	22	NA	11	11	11	22	11	11	11	11	NA	11	12	12	12	11	NA	11	12	12	11	12	12	11	11	11	11	11	22	22	22	11	11	11	11	11
X	82344702	T, C	ENSCAFG00000018029-ENSCAFG00000018030	intergenic_region	MODIFIER	.	0.652	0.348	18	0.071	0.929	4	11	NA	11	11	11	11	22	11	11	11	11	NA	11	12	12	NA	11	NA	11	12	12	11	12	12	11	11	11	11	11	22	22	NA	11	11	11	11	11
X	82345080	T, C	ENSCAFG00000018029-ENSCAFG00000018030	intergenic_region	MODIFIER	.	0.637	0.363	11	0.125	0.875	2	11	22	11	11	11	11	22	11	11	11	11	11	11	12	12	NA	11	11	11	NA	12	11	12	12	11	11	11	11	11	22	22	22	11	11	11	11	11
X	82345897	T, C	ENSCAFG00000018029-ENSCAFG00000018030	intergenic_region	MODIFIER	.	0.641	0.359	9	0.114	0.886	0	11	NA	11	11	11	11	22	11	11	11	11	11	11	12	12	12	11	11	11	12	12	11	12	12	11	11	11	11	11	22	22	22	11	11	11	11	11
X	82345939	A, G	ENSCAFG00000018029-ENSCAFG00000018030	intergenic_region	MODIFIER	.	0.639	0.361	9	0.121	0.879	2	11	NA	11	11	11	11	22	11	11	11	11	11	11	12	12	12	11	11	11	12	12	11	12	12	11	11	11	11	11	22	22	22	11	11	11	11	11
X	82346072	C, T	ENSCAFG00000018029-ENSCAFG00000018030	intergenic_region	MODIFIER	.	0.646	0.354	8	0.114	0.886	0	11	22	11	11	11	11	22	11	11	11	11	11	11	12	12	12	11	11	11	NA	12	11	12	12	11	11	11	11	11	22	22	22	11	11	11	11	11
X	82346422	A, G	ENSCAFG00000018029-ENSCAFG00000018030	intergenic_region	MODIFIER	.	0.627	0.373	8	0.118	0.882	1	11	22	11	11	11	11	22	11	11	11	11	11	11	12	12	12	11	NA	11	12	12	11	12	12	11	11	11	11	11	22	22	22	11	11	11	NA	11
X	82346643	T, C	ENSCAFG00000018029-ENSCAFG00000018030	intergenic_region	MODIFIER	.	0.619	0.381	15	0.114	0.886	0	11	22	11	11	11	11	22	11	11	11	11	NA	11	12	12	12	11	NA	11	12	12	11	12	12	11	11	11	11	11	22	22	22	11	11	11	11	11
X	82346906	C, A	ENSCAFG00000018029-ENSCAFG00000018030	intergenic_region	MODIFIER	.	0.649	0.351	9	0.129	0.871	2	11	22	11	11	11	11	22	11	11	11	11	11	11	12	12	12	11	NA	11	12	12	11	12	12	11	11	11	11	11	22	22	22	11	11	11	11	11
X	82347548	G, T	ENSCAFG00000018029-ENSCAFG00000018030	intergenic_region	MODIFIER	.	0.63	0.37	22	0.088	0.912	1	11	22	11	11	11	11	22	11	11	11	11	11	11	12	12	NA	11	NA	11	12	12	11	12	12	11	11	11	11	11	NA	22	22	11	11	11	11	11
X	82347808	A, T	ENSCAFG00000018029-ENSCAFG00000018030	intergenic_region	MODIFIER	.	0.647	0.353	26	0.133	0.867	3	11	22	NA	11	11	11	22	11	11	11	11	11	11	12	12	NA	11	NA	11	12	12	11	12	12	11	11	11	11	11	22	22	22	11	11	11	NA	NA
X	82348192	G, C	ENSCAFG00000018029-ENSCAFG00000018030	intergenic_region	MODIFIER	.	0.636	0.364	7	0.118	0.882	1	11	22	11	11	11	11	22	11	11	11	11	11	NA	12	12	12	11	11	11	12	12	11	12	12	11	11	11	11	11	22	22	22	11	11	11	11	11
X	82348367	G, A	ENSCAFG00000018029-ENSCAFG00000018030	intergenic_region	MODIFIER	.	0.646	0.354	17	0.069	0.931	5	11	NA	11	11	NA	11	22	11	11	11	11	11	11	12	12	12	11	NA	11	12	12	11	12	12	11	11	11	11	11	22	22	22	11	11	11	11	11
X	82348552	A, G	ENSCAFG00000018029-ENSCAFG00000018030	intergenic_region	MODIFIER	.	0.674	0.326	24	0.133	0.867	3	11	NA	NA	11	NA	11	NA	11	11	11	11	11	11	12	12	12	11	NA	11	12	12	11	12	12	11	11	11	11	11	22	22	22	11	11	11	11	11
X	82348722	A, G	ENSCAFG00000018029-ENSCAFG00000018030	intergenic_region	MODIFIER	.	0.629	0.371	17	0.138	0.862	4	11	NA	11	11	11	11	22	11	11	11	11	11	11	12	12	NA	11	NA	11	12	12	NA	12	12	11	11	11	11	11	22	22	22	11	11	11	NA	11
X	82348761	T, G	ENSCAFG00000018029-ENSCAFG00000018030	intergenic_region	MODIFIER	.	0.629	0.371	18	0.133	0.867	3	11	NA	11	11	11	11	22	11	11	11	11	11	11	12	12	12	11	NA	11	12	12	NA	12	12	11	11	11	11	11	22	22	22	11	11	11	NA	NA
X	82349698	C, A	ENSCAFG00000018029-ENSCAFG00000018030	intergenic_region	MODIFIER	.	0.654	0.346	12	0.176	0.824	1	11	22	NA	11	11	11	NA	11	11	11	11	11	11	12	12	NA	11	NA	11	12	12	11	12	12	11	11	11	11	11	22	22	22	11	11	11	11	11
X	82349752	G, A	ENSCAFG00000018029-ENSCAFG00000018030	intergenic_region	MODIFIER	.	0.636	0.364	9	0.125	0.875	2	11	22	11	11	11	11	22	11	11	11	11	11	NA	12	12	12	11	NA	11	12	12	11	12	12	11	11	11	11	11	22	22	22	11	11	11	11	11
X	82349765	G, A	ENSCAFG00000018029-ENSCAFG00000018030	intergenic_region	MODIFIER	.	0.646	0.354	9	0.121	0.879	1	11	22	11	11	11	11	22	11	11	11	11	11	NA	12	12	12	11	NA	11	12	12	11	12	12	11	11	11	11	11	NA	22	22	11	11	11	11	11
X	82349894	T, C	ENSCAFG00000018029-ENSCAFG00000018030	intergenic_region	MODIFIER	.	0.655	0.345	11	0.121	0.879	2	11	NA	11	11	11	11	NA	11	11	11	11	11	11	12	12	NA	11	NA	11	12	12	11	12	12	11	11	11	11	11	22	22	22	11	11	11	11	11
X	82350433	A, G	ENSCAFG00000018029-ENSCAFG00000018030	intergenic_region	MODIFIER	.	0.652	0.348	13	0.118	0.882	1	11	NA	11	11	11	11	22	11	11	11	11	11	11	12	12	11	11	NA	11	12	12	11	12	12	11	11	11	11	11	NA	22	22	11	11	11	11	11
X	82350497	T, TGAAA	ENSCAFG00000018029-ENSCAFG00000018030	intergenic_region	MODIFIER	.	0.655	0.345	13	0.138	0.862	4	11	NA	11	11	11	11	22	11	11	11	11	11	11	12	12	12	11	NA	11	12	12	11	12	12	11	11	11	11	11	NA	22	NA	11	11	11	11	11
X	82351003	T, TCAGA	ENSCAFG00000018029-ENSCAFG00000018030	intergenic_region	MODIFIER	.	0.633	0.367	8	0.097	0.903	3	11	NA	11	11	11	11	22	11	11	11	11	NA	11	12	12	12	11	11	11	12	12	11	12	12	11	11	11	11	11	22	22	22	11	11	11	11	11
X	82351080	CA, C	ENSCAFG00000018029-ENSCAFG00000018030	intergenic_region	MODIFIER	.	0.71	0.29	34	0.2	0.8	7	11	22	NA	11	11	11	22	11	11	11	11	11	NA	12	NA	12	11	11	NA	12	12	11	11	NA	11	11	11	11	11	NA	22	22	11	11	11	11	NA
X	82351083	A, C	ENSCAFG00000018029-ENSCAFG00000018030	intergenic_region	MODIFIER	.	0.864	0.136	44	0.391	0.609	8	11	22	NA	11	11	11	22	11	11	11	11	11	NA	12	NA	12	11	11	NA	12	12	11	NA	NA	11	11	11	11	11	11	NA	NA	11	11	11	11	11
X	82351916	G, A	ENSCAFG00000018029-ENSCAFG00000018030	intergenic_region	MODIFIER	.	0.648	0.352	8	0.121	0.879	2	11	22	11	11	11	11	22	11	11	11	11	11	11	12	12	12	11	11	11	12	12	11	12	12	11	11	11	11	11	22	22	NA	11	11	11	11	NA
X	82352159	G, C	ENSCAFG00000018029-ENSCAFG00000018030	intergenic_region	MODIFIER	.	0.638	0.362	7	0.125	0.875	2	11	22	11	11	11	11	22	11	11	11	11	11	11	12	12	12	11	NA	NA	12	12	11	12	12	11	11	11	11	11	22	22	22	11	11	11	11	11
X	82352214	A, G	ENSCAFG00000018029-ENSCAFG00000018030	intergenic_region	MODIFIER	.	0.656	0.344	7	0.171	0.829	0	11	22	11	11	11	11	22	11	11	11	11	11	11	12	12	NA	11	NA	11	NA	12	11	12	12	11	11	11	11	11	22	22	22	11	11	11	11	11
X	82352395	C, T	ENSCAFG00000018029-ENSCAFG00000018030	intergenic_region	MODIFIER	.	0.641	0.359	11	0.121	0.879	1	11	22	11	NA	11	11	22	11	11	11	11	11	11	12	12	12	11	NA	11	12	12	11	12	12	11	11	11	11	11	22	22	22	11	11	11	11	NA
X	82352475	A, T	ENSCAFG00000018029-ENSCAFG00000018030	intergenic_region	MODIFIER	.	0.638	0.362	8	0.114	0.886	0	11	22	11	11	11	11	22	11	11	11	11	11	11	12	12	12	11	NA	11	12	12	11	12	12	11	11	11	11	11	22	22	22	11	11	11	11	11
X	82352691	C, T	ENSCAFG00000018029-ENSCAFG00000018030	intergenic_region	MODIFIER	.	0.694	0.306	24	0.111	0.889	5	11	22	11	11	NA	11	22	11	11	11	11	NA	11	12	12	12	11	11	11	12	12	11	12	12	11	11	11	11	11	NA	22	22	11	11	11	11	11
X	82352835	T, C,A	ENSCAFG00000018029-ENSCAFG00000018030	intergenic_region	MODIFIER	.	0.713	0.287	36	0.083	0.917	7	11	NA	11	11	NA	11	NA	11	11	11	11	NA	NA	12	12	12	11	NA	11	NA	12	11	12	12	11	11	11	11	11	NA	22	22	NA	11	11	NA	11
X	82352898	C, T	ENSCAFG00000018029-ENSCAFG00000018030	intergenic_region	MODIFIER	.	0.71	0.29	17	0.115	0.885	6	11	NA	11	11	11	11	22	11	11	11	11	NA	11	12	12	12	11	NA	11	12	12	11	12	12	11	11	11	11	11	NA	22	22	11	11	11	11	11
X	82353215	A, G	ENSCAFG00000018029-ENSCAFG00000018030	intergenic_region	MODIFIER	.	0.625	0.375	29	0.138	0.862	5	11	NA	NA	11	NA	11	22	11	11	11	11	11	11	12	12	NA	11	NA	NA	12	12	11	12	12	11	11	11	11	11	22	22	22	11	11	11	11	NA
X	82353310	G, A	ENSCAFG00000018029-ENSCAFG00000018030	intergenic_region	MODIFIER	.	0.652	0.348	28	0.033	0.967	3	11	NA	NA	11	11	11	22	11	11	11	11	11	11	12	12	11	11	NA	11	12	12	11	12	12	11	11	11	11	11	NA	22	22	11	11	11	11	NA
X	82353401	GTGAAAA, G,GAAAATGAAAA	ENSCAFG00000018029-ENSCAFG00000018030	intergenic_region	MODIFIER	.	0.642	0.358	36	0.067	0.933	3	11	NA	NA	11	NA	11	22	11	11	11	11	11	11	12	12	12	11	11	NA	12	12	11	12	12	11	11	11	11	11	NA	22	22	NA	11	11	NA	11
X	82353429	A, G	ENSCAFG00000018029-ENSCAFG00000018030	intergenic_region	MODIFIER	.	0.641	0.359	20	0.121	0.879	1	11	NA	11	11	11	11	22	11	11	11	11	11	NA	12	12	12	11	NA	11	12	12	11	12	12	11	11	11	11	11	22	22	22	11	11	11	11	11
X	82353521	T, C	ENSCAFG00000018029-ENSCAFG00000018030	intergenic_region	MODIFIER	.	0.642	0.358	22	0.125	0.875	2	11	NA	11	11	NA	11	22	11	11	11	11	NA	11	12	12	NA	11	NA	NA	12	12	11	12	12	11	11	11	11	11	22	22	22	11	11	11	11	11
X	82353661	T, G	ENSCAFG00000018029-ENSCAFG00000018030	intergenic_region	MODIFIER	.	0.641	0.359	8	0.114	0.886	0	11	NA	11	11	11	11	22	11	11	11	11	11	11	12	12	12	11	NA	11	12	12	11	12	12	11	11	11	11	11	22	22	22	11	11	11	11	11
X	82353815	A, G	ENSCAFG00000018029-ENSCAFG00000018030	intergenic_region	MODIFIER	.	0.635	0.365	8	0.118	0.882	1	11	22	11	11	11	11	22	11	11	11	11	11	11	12	12	12	11	NA	NA	12	12	11	12	12	11	11	11	11	11	22	22	22	11	11	11	11	11
X	82353934	G, GA,GAA	ENSCAFG00000018029-ENSCAFG00000018030	intergenic_region	MODIFIER	.	0.65	0.35	16	0.129	0.871	2	11	NA	11	11	NA	11	22	11	11	11	11	11	11	12	12	NA	11	NA	11	12	12	11	12	12	11	11	11	11	11	22	22	22	11	11	11	11	11
X	82353942	T, A	ENSCAFG00000018029-ENSCAFG00000018030	intergenic_region	MODIFIER	.	0.645	0.355	13	0.129	0.871	2	11	22	11	11	NA	11	22	11	11	11	11	11	11	12	12	NA	11	NA	11	12	12	11	12	12	11	11	11	11	11	22	22	22	11	11	11	11	11
X	82354285	A, C,G	ENSCAFG00000018029-ENSCAFG00000018030	intergenic_region	MODIFIER	.	0.681	0.319	11	0.156	0.844	2	11	22	11	11	11	11	22	11	11	11	11	11	11	12	12	NA	11	11	11	12	12	11	12	12	11	11	11	11	11	22	22	NA	11	11	11	11	11
X	82354414	G, T	ENSCAFG00000018029-ENSCAFG00000018030	intergenic_region	MODIFIER	.	0.645	0.355	13	0.133	0.867	3	11	22	11	11	11	11	22	11	11	11	11	11	11	12	12	12	11	11	11	12	12	11	12	12	11	11	11	11	11	22	22	22	11	11	11	11	11
X	82354468	C, T	ENSCAFG00000018029-ENSCAFG00000018030	intergenic_region	MODIFIER	.	0.615	0.385	20	0.103	0.897	4	11	22	11	11	11	11	22	11	11	11	11	11	11	12	12	12	11	11	NA	12	12	NA	12	12	11	11	11	11	11	22	22	22	11	11	NA	11	NA
X	82354591	CCT, C	ENSCAFG00000018029-ENSCAFG00000018030	intergenic_region	MODIFIER	.	0.816	0.184	36	0.269	0.731	5	11	22	11	NA	NA	11	22	11	11	11	11	NA	11	12	12	NA	11	NA	11	12	12	11	12	12	12	11	11	NA	11	NA	11	11	11	11	NA	11	11
X	82354639	T, A	ENSCAFG00000018029-ENSCAFG00000018030	intergenic_region	MODIFIER	.	0.656	0.344	30	0.121	0.879	2	11	22	11	11	NA	11	NA	11	11	11	11	NA	11	12	12	NA	11	NA	11	12	12	11	12	12	11	11	11	11	11	NA	22	22	11	11	11	11	11
X	82354652	ACTCT, A	ENSCAFG00000018029-ENSCAFG00000018030	intergenic_region	MODIFIER	.	0.661	0.339	36	0.129	0.871	3	11	22	11	11	NA	11	22	11	11	11	11	11	NA	12	12	NA	11	NA	NA	12	12	11	12	12	11	11	11	11	11	NA	22	22	11	11	11	11	11
X	82354792	T, C	ENSCAFG00000018029-ENSCAFG00000018030	intergenic_region	MODIFIER	.	0.663	0.337	23	0.121	0.879	1	11	NA	11	11	NA	11	NA	11	11	11	11	11	NA	12	12	12	11	NA	11	12	12	11	12	12	11	11	11	11	11	22	22	22	11	11	11	11	11
X	82354812	C, A	ENSCAFG00000018029-ENSCAFG00000018030	intergenic_region	MODIFIER	.	0.65	0.35	20	0.114	0.886	0	11	22	NA	NA	NA	11	NA	11	11	11	11	11	NA	12	12	12	11	NA	11	12	12	11	12	12	11	11	11	11	11	22	22	22	11	11	11	11	11
X	82354971	C, A	ENSCAFG00000018029-ENSCAFG00000018030	intergenic_region	MODIFIER	.	0.65	0.35	18	0.171	0.829	0	11	22	11	11	NA	11	NA	11	11	11	11	11	11	12	12	12	11	NA	11	12	12	11	12	12	11	11	11	11	11	NA	22	22	11	11	11	11	11
X	82354992	C, T	ENSCAFG00000018029-ENSCAFG00000018030	intergenic_region	MODIFIER	.	0.645	0.355	13	0.121	0.879	1	11	22	11	11	NA	11	22	11	11	11	11	11	11	12	12	12	11	NA	11	12	12	11	12	12	11	11	11	11	11	22	22	22	11	11	11	11	11
X	82355427	G, T	ENSCAFG00000018029-ENSCAFG00000018030	intergenic_region	MODIFIER	.	0.632	0.368	14	0.129	0.871	3	11	NA	11	11	11	11	22	11	11	11	11	11	11	12	12	12	11	NA	NA	12	12	11	12	12	11	11	11	11	11	22	22	22	11	11	11	11	NA
X	82355470	C, T	ENSCAFG00000018029-ENSCAFG00000018030	intergenic_region	MODIFIER	.	0.637	0.363	12	0.118	0.882	1	11	22	11	11	11	11	22	11	11	11	11	11	11	12	12	12	11	11	NA	12	12	11	12	12	11	11	11	11	11	22	22	22	11	11	NA	11	11
X	82356329	AACAAAACAAAACAAG, A	ENSCAFG00000018029-ENSCAFG00000018030	intergenic_region	MODIFIER	.	0.641	0.359	12	0.125	0.875	2	11	22	11	11	11	11	22	11	11	11	11	NA	11	12	12	11	11	NA	11	11	12	11	12	12	11	11	11	11	11	22	22	22	11	11	11	11	11
X	82356592	A, C	ENSCAFG00000018029-ENSCAFG00000018030	intergenic_region	MODIFIER	.	0.655	0.345	17	0.176	0.824	1	11	NA	11	11	11	11	22	11	11	11	11	11	11	12	12	NA	11	11	11	12	12	11	12	12	11	11	11	11	11	22	22	22	11	11	11	11	NA
X	82356741	G, A	ENSCAFG00000018029-ENSCAFG00000018030	intergenic_region	MODIFIER	.	0.641	0.359	11	0.094	0.906	2	11	NA	11	11	11	11	22	11	11	11	11	11	11	12	12	NA	11	NA	11	12	12	11	12	12	11	11	11	11	11	22	22	22	11	11	11	11	NA
X	82356764	AT, A	ENSCAFG00000018029-ENSCAFG00000018030	intergenic_region	MODIFIER	.	0.655	0.345	13	0.129	0.871	3	11	NA	11	11	11	11	22	11	11	11	11	11	11	12	12	NA	11	NA	11	12	12	11	12	12	11	11	11	11	11	22	22	22	11	11	11	11	11
X	82356942	T, C	ENSCAFG00000018029-ENSCAFG00000018030	intergenic_region	MODIFIER	.	0.638	0.362	8	0.118	0.882	1	11	22	11	11	11	11	22	11	11	11	11	11	11	12	12	12	11	NA	11	12	12	11	12	12	11	11	11	11	11	22	22	22	11	11	11	11	11
X	82358896	A, C	ENSCAFG00000018029-ENSCAFG00000018030	intergenic_region	MODIFIER	.	0.652	0.348	15	0.065	0.935	2	11	22	11	11	11	11	22	11	11	11	11	11	11	12	12	NA	11	NA	11	12	12	11	12	12	11	11	11	11	11	22	22	22	11	11	11	11	11
X	82358968	TA, T	ENSCAFG00000018029-ENSCAFG00000018030	intergenic_region	MODIFIER	.	0.637	0.363	16	0.107	0.893	5	11	NA	11	11	11	11	22	11	11	11	11	11	11	12	12	12	11	NA	11	12	12	11	12	12	11	11	11	11	11	22	22	22	11	11	11	NA	11
X	82360290	TA, T	ENSCAFG00000018029-ENSCAFG00000018030	intergenic_region	MODIFIER	.	0.644	0.356	14	0.067	0.933	3	11	NA	11	11	11	11	22	11	11	11	11	11	11	12	12	12	11	11	11	12	12	11	12	12	11	11	11	11	11	NA	22	22	11	11	11	11	11
X	82360340	G, C	ENSCAFG00000018029-ENSCAFG00000018030	intergenic_region	MODIFIER	.	0.66	0.34	12	0.114	0.886	0	11	22	11	11	11	11	NA	11	11	11	11	11	11	12	12	12	11	11	11	12	12	11	12	12	11	11	11	11	11	22	22	22	11	11	11	NA	11
X	82360679	A, AAAAG,AAAG	ENSCAFG00000018029-ENSCAFG00000018030	intergenic_region	MODIFIER	.	0.647	0.353	14	0.036	0.964	4	11	22	11	11	11	11	22	11	11	11	11	11	11	12	12	12	11	11	11	12	12	11	12	12	11	11	11	11	11	22	22	22	11	11	11	NA	11
X	82360811	C, T	ENSCAFG00000018029-ENSCAFG00000018030	intergenic_region	MODIFIER	.	0.668	0.332	26	0.152	0.848	1	11	NA	NA	11	11	11	22	11	11	11	11	11	11	12	12	NA	11	NA	NA	NA	12	11	12	12	11	11	11	11	11	22	22	22	11	11	11	NA	11
X	82360907	C, T	ENSCAFG00000018029-ENSCAFG00000018030	intergenic_region	MODIFIER	.	0.65	0.35	18	0.118	0.882	1	11	22	11	11	11	11	NA	11	11	11	11	11	11	12	12	11	11	NA	11	12	12	11	12	12	11	11	11	11	11	NA	22	22	11	11	11	11	11
X	82361480	C, CT	ENSCAFG00000018029-ENSCAFG00000018030	intergenic_region	MODIFIER	.	0.678	0.322	32	0.107	0.893	4	11	NA	11	11	11	11	22	11	11	11	11	11	11	12	12	NA	11	11	NA	12	12	11	12	12	11	11	11	11	11	22	22	22	11	11	NA	11	11
X	82362258	TC, T	ENSCAFG00000018029-ENSCAFG00000018030	intergenic_region	MODIFIER	.	0.66	0.34	24	0.115	0.885	6	11	22	11	11	11	11	22	11	11	11	11	11	11	12	12	NA	11	NA	11	NA	12	11	12	12	11	11	11	NA	11	NA	22	NA	11	11	11	11	NA
X	82362551	ATCT, A	ENSCAFG00000018029-ENSCAFG00000018030	intergenic_region	MODIFIER	.	0.89	0.11	46	0.25	0.75	12	11	NA	11	11	11	11	NA	11	11	11	11	11	11	12	12	11	11	NA	11	NA	12	11	12	NA	11	11	11	11	11	NA	22	NA	11	11	11	NA	11
X	82362572	TCTTTA, T	ENSCAFG00000018029-ENSCAFG00000018030	intergenic_region	MODIFIER	.	0.936	0.064	35	0.25	0.75	10	11	11	11	11	11	11	NA	11	11	11	11	11	11	11	11	11	11	NA	11	NA	12	11	11	11	11	11	11	11	11	NA	22	NA	11	11	11	11	11
X	82362579	C, CGATAGA	ENSCAFG00000018029-ENSCAFG00000018030	intergenic_region	MODIFIER	.	0.917	0.083	56	0.25	0.75	10	11	NA	11	11	NA	11	NA	11	11	11	11	11	11	NA	NA	11	11	NA	11	NA	12	11	NA	NA	11	11	11	11	11	NA	22	NA	11	11	11	11	11
X	82362885	C, T	ENSCAFG00000018029-ENSCAFG00000018030	intergenic_region	MODIFIER	.	0.698	0.302	14	0.207	0.793	5	11	22	11	11	11	11	22	11	11	11	11	11	11	12	12	NA	11	11	11	12	12	11	12	12	11	11	11	11	11	NA	22	22	11	11	11	11	11
X	82362905	A, T	ENSCAFG00000018029-ENSCAFG00000018030	intergenic_region	MODIFIER	.	0.697	0.303	18	0.214	0.786	5	11	NA	11	11	11	11	22	11	11	11	11	11	11	12	12	NA	11	11	NA	12	12	11	12	12	11	11	11	11	11	NA	22	22	11	11	11	11	11
X	82362920	T, C	ENSCAFG00000018029-ENSCAFG00000018030	intergenic_region	MODIFIER	.	0.686	0.314	19	0.214	0.786	5	11	22	11	11	NA	11	22	11	11	11	11	NA	11	12	12	NA	11	11	NA	12	12	11	12	12	11	11	11	11	11	NA	22	22	11	11	11	11	11
X	82363202	C, T	ENSCAFG00000018029-ENSCAFG00000018030	intergenic_region	MODIFIER	.	0.681	0.319	23	0.172	0.828	4	11	NA	11	11	11	11	22	11	11	11	11	NA	11	12	12	NA	11	11	NA	12	12	11	12	12	11	11	11	11	11	22	22	NA	11	11	NA	11	NA
X	82363306	A, C	ENSCAFG00000018029-ENSCAFG00000018030	intergenic_region	MODIFIER	.	0.651	0.349	20	0.172	0.828	4	11	NA	11	11	11	11	22	11	11	11	11	11	11	12	12	12	11	11	NA	12	12	11	12	12	11	11	11	11	11	22	22	22	11	11	11	NA	11
X	82363625	G, A	ENSCAFG00000018029-ENSCAFG00000018030	intergenic_region	MODIFIER	.	0.667	0.333	25	0.103	0.897	3	11	22	NA	11	11	11	NA	11	11	11	11	11	NA	12	12	NA	11	NA	11	12	12	11	12	12	11	11	11	11	11	22	22	22	11	11	11	11	11
X	82363640	A, T	ENSCAFG00000018029-ENSCAFG00000018030	intergenic_region	MODIFIER	.	0.656	0.344	26	0.111	0.889	5	11	22	11	11	11	11	22	11	11	11	11	11	NA	12	12	NA	11	NA	11	12	12	11	12	12	11	11	11	11	11	NA	22	22	11	11	11	11	11
X	82363645	T, A	ENSCAFG00000018029-ENSCAFG00000018030	intergenic_region	MODIFIER	.	0.658	0.342	25	0.115	0.885	6	11	22	11	11	11	11	22	11	11	11	11	11	NA	12	12	NA	11	NA	11	12	12	11	12	12	11	11	11	11	11	NA	22	22	11	11	11	11	11
X	82363994	A, G	ENSCAFG00000018029-ENSCAFG00000018030	intergenic_region	MODIFIER	.	0.675	0.325	13	0.167	0.833	3	11	22	11	11	11	11	22	11	11	11	11	11	11	12	12	12	11	NA	11	12	12	11	12	12	11	11	11	11	11	NA	22	22	11	11	11	11	11
X	82364048	C, T	ENSCAFG00000018029-ENSCAFG00000018030	intergenic_region	MODIFIER	.	0.672	0.328	14	0.167	0.833	3	11	22	11	11	11	11	22	11	11	11	11	11	11	12	12	12	11	NA	11	12	12	11	12	12	11	11	11	11	11	22	22	22	11	11	11	11	11
X	82364421	A, G	ENSCAFG00000018029-ENSCAFG00000018030	intergenic_region	MODIFIER	.	0.66	0.34	16	0.094	0.906	2	11	22	11	11	11	11	22	11	11	11	11	11	NA	12	12	12	11	NA	11	12	12	11	12	12	11	11	11	11	11	NA	22	22	11	11	11	11	11
X	82365167	G, C	ENSCAFG00000018029-ENSCAFG00000018030	intergenic_region	MODIFIER	.	0.652	0.348	12	0.152	0.848	1	11	22	11	11	11	11	22	11	11	11	11	11	11	12	12	12	11	NA	11	12	12	11	12	12	11	11	11	11	11	22	22	22	11	11	11	11	NA
X	82365376	T, C	ENSCAFG00000018029-ENSCAFG00000018030	intergenic_region	MODIFIER	.	0.657	0.343	16	0.094	0.906	2	11	22	11	11	NA	11	22	11	11	11	11	11	11	12	12	NA	11	NA	11	12	12	11	12	12	11	11	11	11	11	22	22	22	11	11	11	11	11
X	82365402	GAA, G	ENSCAFG00000018029-ENSCAFG00000018030	intergenic_region	MODIFIER	.	0.678	0.322	14	0.152	0.848	1	11	22	11	11	NA	11	22	11	11	11	11	11	11	12	12	11	11	NA	11	12	12	11	12	12	11	11	11	11	11	22	22	22	11	11	11	11	11
X	82365913	G, T	ENSCAFG00000018029-ENSCAFG00000018030	intergenic_region	MODIFIER	.	0.69	0.31	27	0.111	0.889	5	11	NA	NA	11	11	11	22	11	11	11	11	11	11	12	12	NA	11	NA	11	12	12	11	12	12	11	11	11	11	11	22	22	22	11	11	11	11	11
X	82366203	C, CA	ENSCAFG00000018029-ENSCAFG00000018030	intergenic_region	MODIFIER	.	0.667	0.333	33	0.1	0.9	3	11	NA	11	11	NA	11	22	11	11	11	11	11	NA	12	12	NA	11	NA	11	12	12	11	12	12	11	11	11	11	11	22	22	22	11	11	11	11	11
X	82366740	T, C	ENSCAFG00000018029-ENSCAFG00000018030	intergenic_region	MODIFIER	.	0.674	0.326	19	0.147	0.853	1	11	22	11	11	11	11	NA	11	11	11	11	11	11	12	12	12	11	11	11	NA	12	11	12	12	11	11	11	11	11	22	22	22	11	11	11	NA	11
X	82366985	C, T	ENSCAFG00000018029-ENSCAFG00000018030	intergenic_region	MODIFIER	.	0.663	0.337	13	0.107	0.893	4	11	22	11	11	NA	11	NA	11	11	11	11	11	11	12	12	12	11	NA	11	12	12	11	12	12	11	11	11	11	11	22	22	22	11	11	11	11	11
X	82366987	CTT, CT,C	ENSCAFG00000018029-ENSCAFG00000018030	intergenic_region	MODIFIER	.	0.627	0.373	25	0.1	0.9	3	11	NA	NA	11	NA	11	NA	11	11	11	11	11	11	12	12	12	11	NA	NA	12	12	11	12	12	11	11	11	11	11	22	22	22	11	11	NA	11	11
X	82367284	A, T	ENSCAFG00000018029-ENSCAFG00000018030	intergenic_region	MODIFIER	.	0.655	0.345	14	0.094	0.906	2	11	22	11	11	11	11	22	11	11	11	11	11	11	12	12	NA	11	NA	11	12	12	11	12	12	11	11	11	11	11	22	22	22	11	11	11	11	11
X	82367482	G, A	ENSCAFG00000018029-ENSCAFG00000018030	intergenic_region	MODIFIER	.	0.787	0.213	14	0.143	0.857	5	11	NA	11	11	11	11	22	11	11	11	11	11	11	12	12	12	11	11	11	12	12	11	12	12	11	11	11	11	11	11	22	22	11	11	11	11	NA
X	82367700	A, G	ENSCAFG00000018029-ENSCAFG00000018030	intergenic_region	MODIFIER	.	0.663	0.337	12	0.143	0.857	0	11	22	11	11	11	11	22	11	11	11	11	11	11	12	12	NA	11	NA	11	12	12	11	12	12	11	11	11	11	11	22	22	22	11	11	11	11	11
X	82367878	A, G	ENSCAFG00000018029-ENSCAFG00000018030	intergenic_region	MODIFIER	.	0.658	0.342	15	0.143	0.857	0	11	22	11	11	11	11	22	11	11	11	11	NA	11	12	12	11	11	11	11	12	12	11	12	12	11	11	11	11	11	22	22	22	11	11	11	11	11
X	82368172	T, A	ENSCAFG00000018029-ENSCAFG00000018030	intergenic_region	MODIFIER	.	0.663	0.337	8	0.094	0.906	2	11	22	11	11	11	11	22	11	11	11	11	11	11	12	12	11	11	NA	11	12	12	11	12	12	11	11	11	11	11	22	22	22	11	11	11	11	11
X	82368193	A, T	ENSCAFG00000018029-ENSCAFG00000018030	intergenic_region	MODIFIER	.	0.659	0.341	10	0.103	0.897	4	11	22	11	11	11	11	22	11	11	11	11	11	11	12	12	NA	11	NA	11	12	12	11	12	12	11	11	11	11	11	22	22	22	11	11	11	11	11
X	82368386	A, G	ENSCAFG00000018029-ENSCAFG00000018030	intergenic_region	MODIFIER	.	0.66	0.34	9	0.097	0.903	3	11	22	11	11	11	11	22	11	11	11	11	11	11	12	12	NA	11	11	11	12	12	11	12	12	11	11	11	11	11	22	22	22	11	11	11	11	NA
X	82368772	G, GT	ENSCAFG00000018029-ENSCAFG00000018030	intergenic_region	MODIFIER	.	0.655	0.345	14	0.094	0.906	2	11	22	11	11	NA	11	22	11	11	11	11	11	11	12	12	NA	11	NA	11	12	12	11	12	12	11	11	11	11	11	22	22	22	11	11	11	11	11
X	82369010	C, T	ENSCAFG00000018029-ENSCAFG00000018030	intergenic_region	MODIFIER	.	0.66	0.34	13	0.1	0.9	3	11	NA	11	11	11	11	22	11	11	11	11	11	11	12	12	NA	11	NA	11	12	12	11	12	12	11	11	11	11	11	22	22	22	11	11	11	11	11
X	82369089	G, A	ENSCAFG00000018029-ENSCAFG00000018030	intergenic_region	MODIFIER	.	0.658	0.342	19	0.103	0.897	4	11	22	11	11	NA	11	NA	11	11	11	11	11	NA	12	12	12	11	NA	NA	12	12	11	12	12	11	11	11	11	11	22	22	22	11	11	11	11	11
X	82369116	A, AC	ENSCAFG00000018029-ENSCAFG00000018030	intergenic_region	MODIFIER	.	0.652	0.348	10	0.152	0.848	2	11	22	11	11	11	11	22	11	11	11	11	11	11	12	12	NA	11	NA	11	12	12	11	12	12	11	11	11	11	11	22	22	22	11	11	11	11	11
X	82369912	G, T	ENSCAFG00000018029-ENSCAFG00000018030	intergenic_region	MODIFIER	.	0.65	0.35	9	0.147	0.853	1	11	22	11	11	11	11	22	11	11	11	11	11	11	12	12	12	11	NA	11	12	12	11	12	12	11	11	11	11	11	22	22	22	11	11	11	11	11
X	82370145	G, C	ENSCAFG00000018029-ENSCAFG00000018030	intergenic_region	MODIFIER	.	0.677	0.323	17	0.103	0.897	3	11	22	11	11	11	11	22	11	11	11	11	11	11	12	12	12	11	NA	11	NA	12	11	12	12	11	11	11	11	11	22	22	22	11	11	11	11	11
X	82370359	CAG, C	ENSCAFG00000018029-ENSCAFG00000018030	intergenic_region	MODIFIER	.	0.659	0.341	26	0.037	0.963	4	11	22	11	11	11	11	22	11	11	11	12	11	11	12	12	NA	11	NA	11	12	12	11	12	12	11	11	11	11	11	NA	22	22	11	11	11	11	11
X	82370401	C, T	ENSCAFG00000018029-ENSCAFG00000018030	intergenic_region	MODIFIER	.	0.667	0.333	29	0.111	0.889	5	11	NA	11	11	NA	11	NA	11	11	11	11	11	11	12	12	12	11	NA	NA	12	12	11	12	12	11	11	11	11	11	NA	22	NA	11	11	11	11	11
X	82370536	C, A	ENSCAFG00000018029-ENSCAFG00000018030	intergenic_region	MODIFIER	.	0.662	0.338	14	0.143	0.857	0	11	22	11	11	11	11	22	11	11	11	11	11	11	12	12	12	11	NA	11	12	12	11	12	12	11	11	11	11	11	22	22	22	11	11	11	11	NA
X	82370923	A, ATTCT	ENSCAFG00000018029-ENSCAFG00000018030	intergenic_region	MODIFIER	.	0.679	0.321	20	0.1	0.9	3	11	22	11	11	11	11	NA	11	11	11	11	11	NA	12	12	NA	11	NA	11	12	12	11	12	12	11	11	11	11	11	22	22	22	11	11	11	11	NA
X	82370959	G, A	ENSCAFG00000018029-ENSCAFG00000018030	intergenic_region	MODIFIER	.	0.657	0.343	14	0.094	0.906	2	11	22	NA	11	11	11	NA	11	11	11	11	11	NA	12	12	12	11	NA	11	12	12	11	12	12	11	11	11	11	11	22	22	22	11	11	11	11	11
X	82371053	G, A	ENSCAFG00000018029-ENSCAFG00000018030	intergenic_region	MODIFIER	.	0.672	0.328	12	0.097	0.903	2	11	22	11	11	11	11	22	11	11	11	11	11	11	12	12	12	11	NA	11	12	12	11	12	12	11	11	11	11	11	22	22	22	11	11	11	11	11
X	82371579	C, T	ENSCAFG00000018029-ENSCAFG00000018030	intergenic_region	MODIFIER	.	0.679	0.321	20	0.103	0.897	4	11	22	11	11	11	11	22	11	11	11	11	11	NA	12	12	11	11	NA	11	12	12	11	12	12	11	11	11	11	11	22	22	22	11	11	11	11	11
X	82372370	C, CT	ENSCAFG00000018029-ENSCAFG00000018030	intergenic_region	MODIFIER	.	0.655	0.345	15	0.156	0.844	2	11	22	11	11	11	11	22	11	11	11	11	11	11	12	12	NA	11	NA	11	12	12	11	12	12	11	11	11	11	11	22	22	22	11	11	11	11	11
X	82372377	C, A	ENSCAFG00000018029-ENSCAFG00000018030	intergenic_region	MODIFIER	.	0.655	0.345	14	0.1	0.9	3	11	22	11	11	11	11	22	11	11	11	11	11	11	12	12	NA	11	NA	11	12	12	11	12	12	11	11	11	11	11	22	22	22	11	11	11	11	11
X	82372390	G, A	ENSCAFG00000018029-ENSCAFG00000018030	intergenic_region	MODIFIER	.	0.667	0.333	15	0.156	0.844	2	11	22	11	11	11	11	22	11	11	11	11	11	11	12	12	NA	11	NA	11	12	12	11	12	12	11	11	11	11	11	22	22	22	11	11	11	11	11
X	82372946	T, C	ENSCAFG00000018029-ENSCAFG00000018030	intergenic_region	MODIFIER	.	0.662	0.338	12	0.143	0.857	0	11	22	11	11	11	11	22	11	11	11	11	11	11	12	12	12	11	NA	11	12	12	11	12	12	11	11	11	11	11	NA	22	22	11	11	11	11	11
X	82373411	C, G	ENSCAFG00000018029-ENSCAFG00000018030	intergenic_region	MODIFIER	.	0.663	0.337	17	0.103	0.897	4	11	22	11	11	11	11	22	11	11	11	11	11	11	12	12	NA	11	NA	11	12	12	11	12	12	11	11	11	11	11	22	22	22	11	11	11	11	11
X	82373545	A, G	ENSCAFG00000018029-ENSCAFG00000018030	intergenic_region	MODIFIER	.	0.643	0.357	17	0.107	0.893	4	11	22	NA	11	NA	11	22	11	11	11	11	NA	NA	12	12	12	11	NA	11	NA	12	11	12	12	11	11	11	11	11	22	22	22	11	11	11	NA	11
X	82373935	T, A	ENSCAFG00000018029-ENSCAFG00000018030	intergenic_region	MODIFIER	.	0.67	0.33	18	0.1	0.9	4	11	NA	11	11	NA	11	22	11	11	11	11	11	11	12	12	12	11	NA	11	12	12	11	12	12	11	11	11	11	11	22	22	22	11	11	11	11	NA
X	82374237	G, A	ENSCAFG00000018029-ENSCAFG00000018030	intergenic_region	MODIFIER	.	0.779	0.221	16	0.273	0.727	1	11	NA	11	11	11	11	22	11	11	11	11	NA	NA	12	12	12	11	NA	11	12	12	11	12	12	11	11	11	11	11	11	22	22	11	11	11	11	11
X	82374269	A, G	ENSCAFG00000018029-ENSCAFG00000018030	intergenic_region	MODIFIER	.	0.665	0.335	13	0.097	0.903	3	11	NA	11	11	11	11	NA	11	11	11	11	11	11	12	12	12	11	NA	11	12	12	11	12	12	11	11	11	11	11	NA	22	22	11	11	11	11	11
X	82374299	G, A	ENSCAFG00000018029-ENSCAFG00000018030	intergenic_region	MODIFIER	.	0.667	0.333	15	0.094	0.906	2	11	NA	11	11	11	11	NA	11	11	11	11	NA	11	12	12	12	11	NA	11	12	12	11	12	12	11	11	11	11	11	NA	22	22	11	11	11	11	11
X	82374356	A, G	ENSCAFG00000018029-ENSCAFG00000018030	intergenic_region	MODIFIER	.	0.658	0.342	14	0.094	0.906	2	11	22	11	11	11	11	22	11	11	11	11	NA	11	12	12	12	11	NA	11	12	12	11	12	12	11	11	11	11	11	NA	22	22	11	11	11	11	11
X	82374402	GC, G	ENSCAFG00000018029-ENSCAFG00000018030	intergenic_region	MODIFIER	.	0.662	0.338	14	0.152	0.848	1	11	22	11	11	11	11	NA	11	11	11	11	11	NA	12	12	NA	11	NA	11	12	12	11	12	12	11	11	11	11	11	22	22	22	11	11	11	11	11
X	82375341	T, C	ENSCAFG00000018029-ENSCAFG00000018030	intergenic_region	MODIFIER	.	0.642	0.358	14	0.129	0.871	3	11	NA	11	11	11	11	22	11	11	11	11	11	11	12	12	NA	11	NA	11	12	12	11	12	12	11	11	11	11	11	22	22	22	11	11	11	11	11
X	82375782	A, T	ENSCAFG00000018029-ENSCAFG00000018030	intergenic_region	MODIFIER	.	0.643	0.357	10	0.125	0.875	2	11	NA	11	11	11	11	22	11	11	11	11	11	11	12	12	NA	11	NA	11	12	12	11	12	12	11	11	11	11	11	22	22	22	11	11	11	11	11
X	82376302	A, G	ENSCAFG00000018029-ENSCAFG00000018030	intergenic_region	MODIFIER	.	0.64	0.36	13	0.114	0.886	0	11	NA	NA	11	NA	11	22	11	11	11	11	11	11	12	12	NA	11	NA	11	12	12	11	12	12	11	11	11	11	11	22	22	22	11	11	11	11	NA
X	82376333	A, G	ENSCAFG00000018029-ENSCAFG00000018030	intergenic_region	MODIFIER	.	0.636	0.364	9	0.114	0.886	0	11	NA	11	11	11	11	22	11	11	11	11	11	11	12	12	NA	11	11	11	12	12	11	12	12	11	11	11	11	11	22	22	22	11	11	11	11	11
X	82376501	C, T	ENSCAFG00000018029-ENSCAFG00000018030	intergenic_region	MODIFIER	.	0.637	0.363	21	0.107	0.893	4	11	22	NA	11	NA	11	NA	11	11	11	11	11	11	12	12	11	11	11	11	NA	12	11	12	12	11	11	11	11	11	22	22	22	11	11	11	NA	NA
X	82377167	T, C	ENSCAFG00000018029-ENSCAFG00000018030	intergenic_region	MODIFIER	.	0.622	0.378	19	0.118	0.882	1	11	22	11	11	NA	11	22	11	11	11	11	11	11	12	12	12	11	11	NA	12	12	11	12	12	11	11	11	11	11	22	22	22	11	11	11	11	NA
X	82377176	C, T	ENSCAFG00000018029-ENSCAFG00000018030	intergenic_region	MODIFIER	.	0.636	0.364	19	0.133	0.867	3	11	22	11	11	NA	11	22	11	11	11	11	11	11	12	12	12	11	11	NA	12	12	11	12	12	11	11	11	11	11	22	22	22	11	11	11	11	NA
X	82377739	A, G	ENSCAFG00000018029-ENSCAFG00000018030	intergenic_region	MODIFIER	.	0.646	0.354	21	0.118	0.882	1	11	22	11	NA	11	11	22	11	11	11	11	11	11	12	12	12	11	11	11	12	12	NA	12	12	11	11	11	11	11	NA	22	NA	11	11	11	11	NA
X	82378472	TTAGA, T	ENSCAFG00000018029-ENSCAFG00000018030	intergenic_region	MODIFIER	.	0.658	0.342	47	0.148	0.852	6	11	NA	NA	11	NA	11	22	11	11	11	11	11	11	12	12	NA	11	NA	11	12	12	11	12	12	11	11	11	11	11	NA	22	22	11	11	11	11	NA
X	82378618	T, G	ENSCAFG00000018029-ENSCAFG00000018030	intergenic_region	MODIFIER	.	0.641	0.359	11	0.138	0.862	4	11	22	NA	11	11	11	NA	11	11	11	11	11	11	12	12	NA	11	11	11	12	12	11	12	12	11	11	11	11	11	22	22	22	11	11	11	11	11
X	82378997	T, C	ENSCAFG00000018029-ENSCAFG00000018030	intergenic_region	MODIFIER	.	0.631	0.369	12	0.091	0.909	1	11	22	11	11	NA	11	22	11	11	11	11	11	11	12	12	NA	11	NA	11	12	12	11	12	12	11	11	11	11	11	22	22	22	11	11	11	NA	11
X	82379637	G, A	ENSCAFG00000018029-ENSCAFG00000018030	intergenic_region	MODIFIER	.	0.636	0.364	25	0.125	0.875	2	11	NA	11	11	NA	11	NA	11	11	11	11	11	11	12	12	NA	11	NA	NA	NA	12	11	12	12	11	11	11	11	11	22	22	22	11	11	NA	11	11
X	82379772	A, C	ENSCAFG00000018029-ENSCAFG00000018030	intergenic_region	MODIFIER	.	0.686	0.314	41	0.125	0.875	8	11	NA	NA	11	11	11	NA	11	11	11	11	11	11	12	12	11	11	11	NA	NA	12	NA	12	12	11	11	11	11	11	22	22	NA	11	11	11	11	NA
X	82380271	C, A	ENSCAFG00000018029-ENSCAFG00000018030	intergenic_region	MODIFIER	.	0.682	0.318	18	0.206	0.794	1	11	NA	11	11	11	11	22	11	11	11	11	11	11	12	12	NA	11	11	NA	12	12	11	12	12	11	11	11	11	11	NA	22	22	11	11	11	11	NA
X	82380454	C, T	ENSCAFG00000018029-ENSCAFG00000018030	intergenic_region	MODIFIER	.	0.645	0.355	14	0.121	0.879	1	11	22	11	11	11	11	22	11	11	11	11	11	11	12	12	12	11	11	11	12	12	11	12	12	11	11	11	11	11	22	22	22	11	11	11	11	11
X	82380633	T, C	ENSCAFG00000018029-ENSCAFG00000018030	intergenic_region	MODIFIER	.	0.64	0.36	13	0.129	0.871	3	11	NA	11	11	11	11	22	11	11	11	11	11	11	12	12	12	11	11	11	NA	12	11	12	12	11	11	11	11	11	22	22	22	11	11	11	11	11
X	82381074	A, ATTT	ENSCAFG00000018029-ENSCAFG00000018030	intergenic_region	MODIFIER	.	0.646	0.354	23	0.1	0.9	3	11	22	NA	11	11	11	22	11	11	11	11	11	11	12	12	12	11	NA	11	12	12	NA	12	12	11	11	11	11	11	NA	22	22	NA	11	11	11	NA
X	82381884	A, G	ENSCAFG00000018029-ENSCAFG00000018030	intergenic_region	MODIFIER	.	0.606	0.394	19	0.121	0.879	2	11	NA	11	11	11	11	22	11	11	11	11	11	11	12	12	NA	11	11	11	12	12	NA	12	12	11	11	11	11	11	22	22	22	11	11	11	11	11
X	82382261	G, A	ENSCAFG00000018029-ENSCAFG00000018030	intergenic_region	MODIFIER	.	0.647	0.353	17	0.129	0.871	3	11	NA	11	11	NA	11	22	11	11	11	11	11	11	12	12	12	11	NA	11	12	12	11	12	12	11	11	11	11	11	22	22	NA	11	11	11	11	11
X	82382939	T, C	ENSCAFG00000018029-ENSCAFG00000018030	intergenic_region	MODIFIER	.	0.626	0.374	51	0.042	0.958	8	11	NA	NA	11	11	11	22	NA	11	11	11	11	NA	12	12	NA	11	NA	NA	12	12	NA	12	12	11	11	11	11	11	22	22	22	11	11	11	NA	NA
X	82383102	A, G	ENSCAFG00000018029-ENSCAFG00000018030	intergenic_region	MODIFIER	.	0.652	0.348	26	0.133	0.867	3	11	22	11	11	11	11	22	11	11	11	11	NA	11	12	12	NA	11	11	NA	12	12	11	12	12	11	11	11	11	11	22	22	22	11	11	11	11	NA
X	82383483	G, A	ENSCAFG00000018029-ENSCAFG00000018030	intergenic_region	MODIFIER	.	0.668	0.332	19	0.133	0.867	3	11	NA	11	11	NA	11	22	11	11	11	11	11	NA	12	12	12	11	NA	11	NA	12	11	12	12	11	11	11	11	11	22	22	22	11	11	11	11	11
X	82383808	T, G	ENSCAFG00000018029-ENSCAFG00000018030	intergenic_region	MODIFIER	.	0.82	0.18	25	0.429	0.571	13	11	NA	11	11	NA	11	NA	11	11	11	11	NA	11	11	11	11	11	11	11	11	11	11	11	11	11	11	11	11	11	NA	NA	22	11	11	11	11	11
X	82384533	T, G,A	ENSCAFG00000018029-ENSCAFG00000018030	intergenic_region	MODIFIER	.	0.81	0.19	32	0.364	0.636	15	11	NA	11	11	11	11	NA	11	11	11	11	NA	11	11	11	11	11	11	11	NA	11	NA	11	11	11	11	11	11	11	NA	NA	22	11	11	11	11	NA
X	82384813	G, A	ENSCAFG00000018029-ENSCAFG00000018030	intergenic_region	MODIFIER	.	0.813	0.187	33	0.333	0.667	14	11	NA	11	11	11	11	NA	11	11	11	11	11	11	11	11	11	11	11	11	NA	11	11	NA	11	11	11	11	11	11	NA	NA	22	11	11	11	11	11
X	82384868	G, C	ENSCAFG00000018029-ENSCAFG00000018030	intergenic_region	MODIFIER	.	0.818	0.182	29	0.364	0.636	15	11	NA	NA	11	11	11	NA	11	11	11	11	11	11	11	11	11	11	NA	11	NA	11	11	11	11	11	11	11	11	11	NA	NA	22	11	11	11	11	11
X	82385618	A, G	ENSCAFG00000018029-ENSCAFG00000018030	intergenic_region	MODIFIER	.	0.831	0.169	28	0.4	0.6	15	11	NA	11	11	NA	11	NA	11	11	11	11	11	11	11	11	11	11	NA	11	11	11	11	11	11	11	11	11	11	11	NA	NA	22	11	11	11	11	NA
X	82385762	G, A	ENSCAFG00000018029-ENSCAFG00000018030	intergenic_region	MODIFIER	.	0.82	0.18	32	0.364	0.636	15	11	NA	11	11	11	11	NA	11	11	11	11	NA	11	11	11	NA	11	NA	11	NA	11	11	11	11	11	11	11	11	11	NA	NA	22	11	11	11	11	11
X	82385789	A, C	ENSCAFG00000018029-ENSCAFG00000018030	intergenic_region	MODIFIER	.	0.807	0.193	32	0.222	0.778	16	11	NA	12	11	11	11	NA	11	11	11	11	11	11	NA	11	NA	11	NA	11	NA	11	11	11	11	11	11	11	11	11	22	NA	22	11	11	11	11	11
X	82385879	A, G	ENSCAFG00000018029-ENSCAFG00000018030	intergenic_region	MODIFIER	.	0.81	0.19	28	0.429	0.571	13	11	NA	11	11	11	11	NA	11	11	11	11	11	11	11	11	11	11	NA	11	NA	11	11	11	11	11	11	11	11	11	NA	NA	22	11	11	11	11	11
X	82385925	A, G	ENSCAFG00000018029-ENSCAFG00000018030	intergenic_region	MODIFIER	.	0.797	0.203	28	0.4	0.6	15	11	NA	NA	11	11	11	NA	11	11	11	11	11	11	11	11	NA	11	11	11	NA	11	11	11	11	11	11	11	11	11	NA	NA	22	11	11	11	NA	11
X	82385970	C, T	ENSCAFG00000018029-ENSCAFG00000018030	intergenic_region	MODIFIER	.	0.803	0.197	25	0.333	0.667	14	11	NA	NA	11	NA	11	NA	11	11	11	11	11	11	11	11	NA	11	NA	11	11	11	11	11	11	11	11	11	11	11	22	NA	22	11	11	11	11	11
X	82386827	CCT, C	ENSCAFG00000018029-ENSCAFG00000018030	intergenic_region	MODIFIER	.	0.805	0.195	28	0.333	0.667	14	11	NA	11	11	11	11	NA	11	11	11	11	11	11	11	11	11	11	11	NA	NA	11	11	11	NA	11	11	11	11	11	22	NA	22	11	11	11	11	11
X	82387213	T, G	ENSCAFG00000018029-ENSCAFG00000018030	intergenic_region	MODIFIER	.	0.732	0.268	27	0.138	0.862	5	11	NA	11	11	11	11	NA	11	11	11	11	11	11	12	12	NA	11	11	11	12	NA	11	12	12	11	11	11	11	11	22	22	NA	11	11	11	11	11
X	82387241	G, C	ENSCAFG00000018029-ENSCAFG00000018030	intergenic_region	MODIFIER	.	0.716	0.284	23	0.2	0.8	4	11	NA	11	11	11	11	NA	11	11	11	11	11	11	12	12	NA	11	NA	11	12	NA	11	12	12	11	11	11	11	11	22	22	NA	11	11	11	11	11
X	82387385	G, T	ENSCAFG00000018029-ENSCAFG00000018030	intergenic_region	MODIFIER	.	0.651	0.349	21	0.065	0.935	2	11	NA	NA	11	11	11	22	11	11	11	11	11	11	12	12	NA	11	11	11	12	12	11	12	12	11	11	11	11	11	22	22	NA	11	11	11	11	NA
X	82387485	T, A	ENSCAFG00000018029-ENSCAFG00000018030	intergenic_region	MODIFIER	.	0.647	0.353	11	0.121	0.879	1	11	NA	11	11	11	11	NA	11	11	11	11	11	11	12	12	NA	11	NA	11	12	12	11	12	12	11	11	11	11	11	22	22	22	11	11	11	11	11
X	82387528	C, T	ENSCAFG00000018029-ENSCAFG00000018030	intergenic_region	MODIFIER	.	0.667	0.333	13	0.129	0.871	2	11	NA	11	11	11	11	22	11	11	11	11	11	11	12	12	12	11	11	11	12	12	11	12	12	11	11	11	11	11	22	22	22	11	11	11	11	11
X	82388760	GTAAACA, G	ENSCAFG00000018029-ENSCAFG00000018030	intergenic_region	MODIFIER	.	0.653	0.347	5	0.182	0.818	2	11	22	11	11	11	11	NA	11	11	11	11	11	11	12	12	12	11	NA	11	12	12	11	12	12	11	11	11	11	11	22	22	22	11	11	11	11	11
X	82388828	AT, A	ENSCAFG00000018029-ENSCAFG00000018030	intergenic_region	MODIFIER	.	0.645	0.355	7	0.118	0.882	1	11	22	NA	11	11	11	22	11	11	11	11	11	11	12	12	12	11	NA	11	12	12	11	12	12	11	11	11	11	11	22	22	22	11	11	11	11	NA
X	82389104	A, G	ENSCAFG00000018029-ENSCAFG00000018030	intergenic_region	MODIFIER	.	0.649	0.351	6	0.118	0.882	1	11	22	11	11	11	11	22	11	11	11	11	11	11	12	12	12	11	11	11	12	12	11	12	12	11	11	11	11	11	22	22	22	11	11	11	11	11
X	82389417	A, T	ENSCAFG00000018029-ENSCAFG00000018030	intergenic_region	MODIFIER	.	0.634	0.366	11	0.125	0.875	2	11	22	NA	11	11	11	22	11	11	11	11	11	11	12	12	12	11	NA	11	NA	12	11	12	12	11	11	11	11	11	22	22	22	11	11	11	NA	11
X	82389482	T, C	ENSCAFG00000018029-ENSCAFG00000018030	intergenic_region	MODIFIER	.	0.644	0.356	12	0.129	0.871	3	11	22	11	11	11	11	NA	11	11	11	11	11	11	12	12	12	11	11	11	12	12	11	12	12	11	11	11	11	11	22	22	22	11	11	11	11	11
X	82389623	T, C	ENSCAFG00000018029-ENSCAFG00000018030	intergenic_region	MODIFIER	.	0.633	0.367	25	0.077	0.923	6	11	NA	11	11	NA	11	NA	11	11	11	11	11	NA	12	12	NA	11	NA	NA	12	12	NA	12	12	11	11	11	11	11	NA	22	22	11	11	11	11	11
X	82389639	C, A	ENSCAFG00000018029-ENSCAFG00000018030	intergenic_region	MODIFIER	.	0.633	0.367	29	0	1	9	11	NA	11	11	NA	11	NA	11	11	11	11	NA	11	12	12	NA	11	11	11	12	12	NA	12	12	11	11	11	11	11	NA	22	22	11	11	11	NA	NA
X	82389761	A, T	ENSCAFG00000018029-ENSCAFG00000018030	intergenic_region	MODIFIER	.	0.74	0.26	69	0.1	0.9	10	11	NA	NA	11	NA	11	NA	NA	11	11	11	11	11	12	12	NA	11	NA	NA	NA	NA	11	NA	12	11	11	11	11	11	NA	22	NA	11	11	11	11	NA
X	82389805	AGTT, A	ENSCAFG00000018029-ENSCAFG00000018030	intergenic_region	MODIFIER	.	0.806	0.194	50	0.111	0.889	11	11	NA	NA	11	11	11	NA	11	11	11	11	11	11	NA	NA	NA	11	11	11	NA	NA	11	NA	NA	11	11	11	11	11	NA	22	NA	11	11	11	11	NA
X	82389978	C, T	ENSCAFG00000018029-ENSCAFG00000018030	intergenic_region	MODIFIER	.	0.652	0.348	17	0.125	0.875	2	11	NA	11	11	11	11	22	11	11	11	11	11	11	12	12	NA	11	NA	11	12	12	11	12	12	11	11	11	11	11	NA	22	22	11	11	11	11	11
X	82390155	T, C	ENSCAFG00000018029-ENSCAFG00000018030	intergenic_region	MODIFIER	.	0.642	0.358	13	0.071	0.929	5	11	22	11	11	11	11	NA	11	11	11	11	11	11	12	12	NA	11	11	11	12	12	11	12	12	11	11	11	NA	11	NA	22	22	11	11	11	11	11
X	82390292	C, T	ENSCAFG00000018029-ENSCAFG00000018030	intergenic_region	MODIFIER	.	0.665	0.335	21	0.1	0.9	4	11	22	11	11	11	11	NA	11	11	11	11	NA	11	12	12	NA	11	NA	11	12	12	11	12	12	11	11	11	11	11	NA	22	NA	11	11	11	NA	11
X	82390715	A, T	ENSCAFG00000018029-ENSCAFG00000018030	intergenic_region	MODIFIER	.	0.668	0.332	16	0.161	0.839	4	11	22	11	11	11	11	22	11	11	11	11	NA	11	12	12	NA	11	NA	11	12	12	11	12	12	11	11	11	11	11	NA	22	22	11	11	11	11	11
X	82391097	A, G	ENSCAFG00000018029-ENSCAFG00000018030	intergenic_region	MODIFIER	.	0.63	0.37	9	0.125	0.875	2	11	22	11	11	NA	11	NA	11	11	11	11	11	11	12	12	12	11	NA	11	12	12	11	12	12	11	11	11	11	11	22	22	22	11	11	11	11	NA
X	82391611	G, A	ENSCAFG00000018029-ENSCAFG00000018030	intergenic_region	MODIFIER	.	0.686	0.314	14	0.156	0.844	2	11	NA	11	11	11	11	NA	11	11	11	11	11	11	12	12	12	11	11	11	12	12	11	12	12	11	11	11	11	11	22	22	22	11	11	11	11	11
X	82391688	A, G	ENSCAFG00000018029-ENSCAFG00000018030	intergenic_region	MODIFIER	.	0.638	0.362	18	0.129	0.871	3	11	NA	11	11	11	11	NA	11	11	11	11	11	NA	12	12	12	11	NA	11	12	12	11	12	12	11	11	11	11	11	22	22	22	11	11	11	11	11
X	82391826	TTTTTG, T	ENSCAFG00000018029-ENSCAFG00000018030	intergenic_region	MODIFIER	.	0.753	0.247	36	0.143	0.857	4	11	22	11	11	NA	11	NA	11	11	11	11	NA	NA	12	12	12	11	11	11	12	12	11	12	12	11	11	11	11	11	NA	22	22	11	11	11	11	11
X	82392230	C, T	ENSCAFG00000018029-ENSCAFG00000018030	intergenic_region	MODIFIER	.	0.703	0.297	35	0.12	0.88	7	11	NA	11	11	NA	11	22	11	11	11	11	11	NA	12	12	NA	11	NA	11	12	12	11	12	12	11	11	11	11	11	NA	22	NA	11	11	11	11	11
X	82392402	A, C	ENSCAFG00000018029-ENSCAFG00000018030	intergenic_region	MODIFIER	.	0.656	0.344	23	0.138	0.862	4	11	NA	11	11	11	11	22	11	11	11	11	11	11	12	12	12	11	11	NA	12	12	11	12	12	11	11	11	11	11	22	22	22	11	11	11	11	11
X	82392574	T, C	ENSCAFG00000018029-ENSCAFG00000018030	intergenic_region	MODIFIER	.	0.648	0.352	14	0.143	0.857	5	11	22	11	11	11	11	22	11	11	11	11	11	11	12	12	NA	11	11	11	NA	12	11	12	12	11	11	11	11	11	22	22	22	11	11	NA	11	11
X	82392870	A, T	ENSCAFG00000018029-ENSCAFG00000018030	intergenic_region	MODIFIER	.	0.667	0.333	26	0.143	0.857	5	11	22	11	11	11	11	22	11	11	11	11	11	11	12	12	NA	11	NA	NA	12	12	11	12	12	11	11	11	11	11	NA	22	NA	11	11	11	11	11
X	82392914	T, TA	ENSCAFG00000018029-ENSCAFG00000018030	intergenic_region	MODIFIER	.	0.661	0.339	26	0.133	0.867	4	11	22	11	11	11	11	NA	11	11	11	11	11	11	12	12	12	11	NA	11	12	12	11	12	12	11	11	11	11	11	NA	22	22	11	11	11	11	11
X	82392928	TAA, TA,T	ENSCAFG00000018029-ENSCAFG00000018030	intergenic_region	MODIFIER	.	0.641	0.359	20	0.133	0.867	4	11	22	11	11	11	11	22	11	11	11	11	11	11	12	12	12	11	NA	11	12	12	11	12	12	11	11	11	11	11	NA	22	22	11	11	11	11	11
X	82393008	T, TGTCA	ENSCAFG00000018029-ENSCAFG00000018030	intergenic_region	MODIFIER	.	0.61	0.39	14	0.125	0.875	2	11	22	11	11	NA	11	22	11	11	11	11	11	11	12	12	NA	11	NA	11	12	12	11	12	12	11	11	11	11	11	22	22	22	11	11	11	11	11
X	82393474	A, G	ENSCAFG00000018029-ENSCAFG00000018030	intergenic_region	MODIFIER	.	0.683	0.317	8	0.152	0.848	1	11	22	11	11	11	11	22	11	11	11	11	11	11	12	12	NA	11	NA	11	12	12	11	12	12	11	11	11	11	11	22	22	22	11	11	11	11	11
X	82393596	G, GC	ENSCAFG00000018029-ENSCAFG00000018030	intergenic_region	MODIFIER	.	0.631	0.369	11	0.121	0.879	1	11	NA	11	11	11	11	22	11	11	11	11	11	11	12	12	12	11	11	11	12	12	11	12	12	11	11	11	11	11	22	22	22	11	11	11	11	NA
X	82394077	G, A	ENSCAFG00000018029-ENSCAFG00000018030	intergenic_region	MODIFIER	.	0.67	0.33	14	0.206	0.794	1	11	NA	11	11	11	11	22	11	11	11	11	NA	11	12	12	12	11	11	11	12	12	11	12	12	11	11	11	11	11	22	22	22	11	11	11	11	11
X	82394436	A, T	ENSCAFG00000018029-ENSCAFG00000018030	intergenic_region	MODIFIER	.	0.64	0.36	17	0.107	0.893	5	11	NA	11	11	11	11	NA	11	11	11	11	NA	11	12	12	12	11	NA	NA	12	12	11	12	12	11	11	11	11	11	22	22	22	NA	11	11	11	11
X	82394608	A, G	ENSCAFG00000018029-ENSCAFG00000018030	intergenic_region	MODIFIER	.	0.644	0.356	10	0.133	0.867	4	11	22	NA	11	11	11	22	11	11	11	11	11	11	12	12	12	11	NA	11	12	12	11	12	12	11	11	11	11	11	22	22	22	11	11	11	11	11
X	82394750	AT, A	ENSCAFG00000018029-ENSCAFG00000018030	intergenic_region	MODIFIER	.	0.655	0.345	18	0.121	0.879	2	11	NA	NA	11	NA	11	22	11	11	11	11	11	11	12	12	NA	11	NA	11	12	12	11	12	12	11	11	11	11	11	22	22	22	11	11	11	11	11
X	82394972	A, G	ENSCAFG00000018029-ENSCAFG00000018030	intergenic_region	MODIFIER	.	0.659	0.341	7	0.182	0.818	2	11	22	11	11	11	11	22	11	11	11	11	11	11	12	12	11	11	NA	11	12	12	11	12	12	11	11	11	11	11	22	22	22	11	11	11	11	11
X	82395399	C, T	ENSCAFG00000018029-ENSCAFG00000018030	intergenic_region	MODIFIER	.	0.621	0.379	27	0.133	0.867	3	11	NA	11	11	NA	11	22	11	11	11	11	11	11	12	12	NA	11	NA	NA	12	12	11	12	12	11	11	11	11	11	22	22	22	11	11	NA	11	11
X	82395504	G, C	ENSCAFG00000018029-ENSCAFG00000018030	intergenic_region	MODIFIER	.	0.61	0.39	73	0.08	0.92	7	11	NA	NA	11	NA	11	NA	NA	11	11	NA	NA	NA	12	12	NA	11	NA	NA	NA	12	NA	12	12	11	11	11	11	11	22	22	22	11	11	NA	NA	NA
X	82395558	T, C	ENSCAFG00000018029-ENSCAFG00000018030	intergenic_region	MODIFIER	.	0.651	0.349	42	0.13	0.87	8	11	NA	NA	11	NA	11	NA	11	11	11	11	NA	NA	12	12	12	11	NA	NA	12	12	11	12	12	11	11	11	11	11	22	22	22	11	11	NA	11	11
X	82395616	AT, A,ATT	ENSCAFG00000018029-ENSCAFG00000018030	intergenic_region	MODIFIER	.	0.681	0.319	57	0.043	0.957	8	11	NA	NA	11	NA	11	NA	NA	11	11	11	11	NA	12	12	12	11	NA	11	12	12	NA	12	12	11	11	11	11	11	22	22	22	11	11	NA	11	11
X	82395625	CT, C	ENSCAFG00000018029-ENSCAFG00000018030	intergenic_region	MODIFIER	.	0.731	0.269	56	0.12	0.88	7	11	NA	NA	11	NA	11	NA	11	11	11	11	11	NA	12	12	12	11	NA	11	NA	12	NA	12	12	11	11	11	11	11	22	22	22	11	11	NA	11	11
X	82395699	G, A	ENSCAFG00000018029-ENSCAFG00000018030	intergenic_region	MODIFIER	.	0.778	0.222	69	0	1	9	11	NA	NA	11	NA	11	NA	11	11	11	11	NA	NA	12	12	NA	11	NA	NA	NA	12	11	12	12	11	11	11	11	11	NA	22	22	11	11	NA	11	11
X	82395940	T, G	ENSCAFG00000018029-ENSCAFG00000018030	intergenic_region	MODIFIER	.	0.761	0.239	44	0.217	0.783	9	11	NA	NA	11	11	11	NA	11	11	11	11	11	11	12	12	12	11	NA	11	12	12	11	12	NA	11	11	11	11	11	NA	22	NA	11	11	11	11	12
X	82395959	A, G	ENSCAFG00000018029-ENSCAFG00000018030	intergenic_region	MODIFIER	.	0.764	0.236	32	0.13	0.87	8	11	NA	11	11	11	11	22	11	11	11	11	11	11	12	12	12	11	NA	11	12	12	11	12	12	11	11	11	11	11	NA	22	NA	11	11	11	11	11
X	82396307	G, T	ENSCAFG00000018029-ENSCAFG00000018030	intergenic_region	MODIFIER	.	0.633	0.367	10	0.114	0.886	0	11	NA	11	11	NA	11	22	11	11	11	11	11	11	12	12	12	11	NA	11	12	12	11	12	12	11	11	11	11	11	22	22	22	11	11	11	11	11
X	82396538	A, T	ENSCAFG00000018029-ENSCAFG00000018030	intergenic_region	MODIFIER	.	0.656	0.344	9	0.125	0.875	2	11	NA	11	11	11	11	22	11	11	11	11	11	11	12	12	12	11	NA	11	12	12	11	12	12	11	11	11	11	11	22	22	22	11	11	11	11	11
X	82397865	T, C	ENSCAFG00000018029-ENSCAFG00000018030	intergenic_region	MODIFIER	.	0.642	0.358	15	0.138	0.862	5	11	22	11	11	11	11	22	11	11	11	11	11	11	12	12	11	11	11	11	12	12	11	12	12	11	11	11	11	11	22	22	22	11	11	NA	11	11
X	82398104	T, C	ENSCAFG00000018029-ENSCAFG00000018030	intergenic_region	MODIFIER	.	0.635	0.365	13	0.138	0.862	4	11	22	11	11	11	11	22	11	11	11	11	11	11	12	12	12	11	11	11	12	12	11	12	12	11	11	11	11	11	22	22	22	11	11	11	11	NA
X	82398268	G, C	ENSCAFG00000018029-ENSCAFG00000018030	intergenic_region	MODIFIER	.	0.634	0.366	11	0.118	0.882	1	11	22	NA	11	11	11	22	11	11	11	11	NA	11	12	12	NA	11	11	11	12	12	11	12	12	11	11	11	11	11	22	22	22	11	11	11	11	11
X	82398476	A, C	ENSCAFG00000018029-ENSCAFG00000018030	intergenic_region	MODIFIER	.	0.652	0.348	8	0.118	0.882	1	11	22	11	11	11	11	22	11	11	11	11	11	11	12	12	12	11	11	11	12	12	11	12	12	11	11	11	11	11	22	22	NA	11	11	11	11	NA
X	82398702	GAAA, GAAAA,G,GAA	ENSCAFG00000018029-ENSCAFG00000018030	intergenic_region	MODIFIER	.	0.65	0.35	49	0.087	0.913	8	11	NA	NA	11	NA	11	NA	11	11	NA	11	11	11	12	12	NA	11	NA	11	12	12	NA	12	12	11	NA	11	11	11	22	22	NA	NA	11	NA	NA	NA
X	82398745	C, T	ENSCAFG00000018029-ENSCAFG00000018030	intergenic_region	MODIFIER	.	0.655	0.345	10	0.194	0.806	3	11	NA	11	11	NA	11	22	11	11	11	11	11	11	12	12	12	11	NA	11	12	12	11	12	12	11	11	11	11	11	22	22	22	11	11	11	11	NA
X	82398756	A, G	ENSCAFG00000018029-ENSCAFG00000018030	intergenic_region	MODIFIER	.	0.647	0.353	12	0.129	0.871	3	11	NA	11	11	NA	11	22	11	11	11	11	11	11	12	12	12	11	NA	11	12	12	11	12	12	11	11	11	11	11	22	22	22	11	11	11	11	NA
X	82399235	G, C	ENSCAFG00000018029-ENSCAFG00000018030	intergenic_region	MODIFIER	.	0.629	0.371	11	0.138	0.862	4	11	22	11	11	NA	11	22	11	11	11	11	11	11	12	12	NA	11	NA	11	12	12	11	12	12	11	11	11	11	11	22	22	22	11	11	11	NA	11
X	82400049	C, G	ENSCAFG00000018029-ENSCAFG00000018030	intergenic_region	MODIFIER	.	0.637	0.363	13	0.067	0.933	3	11	22	NA	11	11	11	22	11	11	11	11	11	11	12	12	12	11	NA	11	12	12	11	12	12	11	11	11	11	11	22	22	22	11	11	11	11	11
X	82400094	C, T	ENSCAFG00000018029-ENSCAFG00000018030	intergenic_region	MODIFIER	.	0.639	0.361	15	0.114	0.886	0	11	22	11	11	11	11	22	11	11	11	11	11	11	12	12	12	11	NA	11	12	12	11	12	12	11	11	11	11	11	22	22	22	11	11	11	11	NA
X	82400181	A, AG	ENSCAFG00000018029-ENSCAFG00000018030	intergenic_region	MODIFIER	.	0.634	0.366	14	0.118	0.882	1	11	22	11	11	11	11	NA	11	11	11	11	11	NA	12	12	12	11	NA	11	12	12	11	12	12	11	11	11	11	11	22	22	22	11	11	11	11	11
X	82400398	C, G	ENSCAFG00000018029-ENSCAFG00000018030	intergenic_region	MODIFIER	.	0.63	0.37	8	0.118	0.882	1	11	22	11	11	11	11	22	11	11	11	11	11	11	12	12	12	11	11	11	12	12	11	12	12	11	11	11	11	11	22	22	22	11	11	11	11	11
X	82400590	A, G	ENSCAFG00000018029-ENSCAFG00000018030	intergenic_region	MODIFIER	.	0.636	0.364	10	0.125	0.875	2	11	22	11	11	11	11	22	11	11	11	11	11	11	12	12	NA	11	NA	11	12	12	11	12	12	11	11	11	11	11	22	22	22	11	11	11	NA	11
X	82400929	G, T	ENSCAFG00000018029-ENSCAFG00000018030	intergenic_region	MODIFIER	.	0.641	0.359	11	0.118	0.882	1	11	22	11	11	NA	11	22	11	11	11	11	11	11	12	12	12	11	NA	11	12	12	11	12	12	11	11	11	11	11	22	22	22	11	11	11	11	11
X	82401105	A, G	ENSCAFG00000018029-ENSCAFG00000018030	intergenic_region	MODIFIER	.	0.625	0.375	16	0.118	0.882	1	11	22	11	11	11	11	22	11	11	11	11	11	11	12	12	12	11	11	11	12	12	11	12	12	11	11	11	11	11	22	22	22	11	11	11	11	11
X	82401212	G, T	ENSCAFG00000018029-ENSCAFG00000018030	intergenic_region	MODIFIER	.	0.686	0.314	12	0.206	0.794	1	11	22	11	11	NA	11	22	11	11	11	11	11	11	12	12	12	11	NA	11	12	12	11	12	12	11	11	11	11	11	NA	22	22	11	11	11	11	11
X	82401383	A, C,T	ENSCAFG00000018029-ENSCAFG00000018030	intergenic_region	MODIFIER	.	0.632	0.368	13	0.118	0.882	1	11	22	11	11	11	11	22	11	11	11	11	11	11	12	12	12	11	NA	11	12	12	11	12	12	11	11	11	11	11	22	22	22	11	11	11	11	NA
X	82402216	C, T	ENSCAFG00000018029-ENSCAFG00000018030	intergenic_region	MODIFIER	.	0.645	0.355	15	0.071	0.929	5	11	22	11	11	11	11	22	11	11	11	11	11	11	12	12	12	11	NA	11	12	12	11	12	12	11	11	11	11	11	22	22	22	11	11	11	11	NA
X	82402592	AATATCTTGG, A	ENSCAFG00000018029-ENSCAFG00000018030	intergenic_region	MODIFIER	.	0.652	0.348	10	0.114	0.886	0	11	22	11	11	NA	11	22	11	11	11	11	11	11	12	12	12	11	NA	11	12	12	11	12	12	11	11	11	11	11	22	22	22	11	11	11	11	11
X	82402672	A, G	ENSCAFG00000018029-ENSCAFG00000018030	intergenic_region	MODIFIER	.	0.644	0.356	9	0.182	0.818	1	11	22	11	11	11	11	22	11	11	11	11	11	11	12	12	12	11	NA	11	12	12	11	12	12	11	11	11	11	11	22	22	22	11	11	11	11	11
X	82402702	G, T	ENSCAFG00000018029-ENSCAFG00000018030	intergenic_region	MODIFIER	.	0.678	0.322	7	0.167	0.833	3	11	22	11	11	11	11	22	11	11	11	11	11	11	12	12	12	11	NA	11	12	12	11	12	12	11	11	11	11	11	22	22	22	11	11	11	11	11
X	82402853	C, T	ENSCAFG00000018029-ENSCAFG00000018030	intergenic_region	MODIFIER	.	0.642	0.358	6	0.118	0.882	1	11	22	11	11	11	11	22	11	11	11	11	11	11	12	12	12	11	NA	11	12	12	11	12	12	11	11	11	11	11	22	22	22	11	11	11	11	11
X	82402975	A, G	ENSCAFG00000018029-ENSCAFG00000018030	intergenic_region	MODIFIER	.	0.644	0.356	8	0.094	0.906	2	11	22	11	11	11	11	22	11	11	11	11	11	11	12	12	NA	11	NA	11	12	12	11	12	12	11	11	11	11	11	22	22	22	11	11	11	11	11
X	82403050	T, TC	ENSCAFG00000018029-ENSCAFG00000018030	intergenic_region	MODIFIER	.	0.63	0.37	6	0.114	0.886	0	11	22	11	11	NA	11	22	11	11	11	11	11	11	12	12	12	11	NA	11	12	12	11	12	12	11	11	11	11	11	22	22	22	11	11	11	11	11
X	82403202	T, TCTGGC	ENSCAFG00000018029-ENSCAFG00000018030	intergenic_region	MODIFIER	.	0.637	0.363	4	0.114	0.886	0	11	22	11	11	11	11	22	11	11	11	11	11	11	12	12	12	11	NA	11	12	12	11	12	12	11	11	11	11	11	22	22	22	11	11	11	11	11
X	82403247	CT, C	ENSCAFG00000018029-ENSCAFG00000018030	intergenic_region	MODIFIER	.	0.64	0.36	6	0.114	0.886	0	11	22	11	11	11	11	22	11	11	11	11	11	11	12	12	11	11	NA	11	12	12	11	12	12	11	11	11	11	11	22	22	22	11	11	11	11	11
X	82403273	C, T	ENSCAFG00000018029-ENSCAFG00000018030	intergenic_region	MODIFIER	.	0.637	0.363	6	0.118	0.882	1	11	22	NA	11	11	11	22	11	11	11	11	11	11	12	12	11	11	NA	11	12	12	11	12	12	11	11	11	11	11	22	22	22	11	11	11	11	11
X	82403379	T, A	ENSCAFG00000018029-ENSCAFG00000018030	intergenic_region	MODIFIER	.	0.644	0.356	9	0.194	0.806	3	11	22	11	11	NA	11	22	11	11	11	11	11	11	12	12	12	11	NA	11	12	12	11	12	12	11	11	11	11	11	22	22	22	11	11	11	11	11
X	82403380	C, A	ENSCAFG00000018029-ENSCAFG00000018030	intergenic_region	MODIFIER	.	0.644	0.356	9	0.194	0.806	3	11	22	11	11	NA	11	22	11	11	11	11	11	11	12	12	12	11	NA	11	12	12	11	12	12	11	11	11	11	11	22	22	22	11	11	11	11	11
X	82403673	T, TA	ENSCAFG00000018029-ENSCAFG00000018030	intergenic_region	MODIFIER	.	0.657	0.343	17	0.133	0.867	4	11	22	11	11	NA	11	NA	11	11	11	11	11	11	12	12	12	11	NA	11	12	12	11	12	12	11	11	11	11	11	22	22	22	11	11	11	11	11
X	82403966	A, C	ENSCAFG00000018029-ENSCAFG00000018030	intergenic_region	MODIFIER	.	0.646	0.354	17	0.138	0.862	5	11	NA	11	11	11	11	22	11	11	11	11	11	NA	12	12	12	11	NA	11	12	12	11	12	12	11	11	11	11	11	22	22	22	11	11	11	11	11
X	82404424	T, C	ENSCAFG00000018029-ENSCAFG00000018030	intergenic_region	MODIFIER	.	0.648	0.352	17	0.125	0.875	2	11	NA	11	11	NA	11	22	11	11	11	11	11	11	12	12	NA	11	11	11	12	12	11	12	12	11	11	11	11	11	22	22	22	11	11	11	11	11
X	82404627	T, C	ENSCAFG00000018029-ENSCAFG00000018030	intergenic_region	MODIFIER	.	0.641	0.359	11	0.114	0.886	0	11	22	11	11	NA	11	22	11	11	11	11	11	11	12	12	NA	11	NA	11	12	12	11	12	12	11	11	11	11	11	22	22	22	11	11	11	11	NA
X	82404884	C, A	ENSCAFG00000018029-ENSCAFG00000018030	intergenic_region	MODIFIER	.	0.65	0.35	14	0.115	0.885	5	11	22	11	11	11	11	NA	11	11	11	11	11	11	12	12	NA	11	NA	11	12	12	NA	12	12	11	11	11	11	11	22	22	22	11	11	11	11	11
X	82405093	T, C	ENSCAFG00000018029-ENSCAFG00000018030	intergenic_region	MODIFIER	.	0.675	0.325	21	0.148	0.852	6	11	NA	11	11	11	11	NA	11	11	11	11	11	11	12	12	12	11	NA	11	NA	12	11	12	12	11	11	11	11	11	22	22	NA	11	11	11	11	11
X	82405342	G, A	ENSCAFG00000018029-ENSCAFG00000018030	intergenic_region	MODIFIER	.	0.652	0.348	28	0.129	0.871	3	11	NA	11	11	NA	11	NA	11	11	11	11	11	NA	12	12	12	11	11	11	12	12	11	12	12	11	11	11	11	11	22	22	22	11	11	11	11	11
X	82405827	C, T	ENSCAFG00000018029-ENSCAFG00000018030	intergenic_region	MODIFIER	.	0.646	0.354	8	0.121	0.879	2	11	NA	11	11	11	11	22	11	11	11	11	11	11	12	12	NA	11	NA	11	12	12	11	12	12	11	11	11	11	11	22	22	22	11	11	11	11	11
X	82406408	C, T	ENSCAFG00000018029-ENSCAFG00000018030	intergenic_region	MODIFIER	.	0.636	0.364	4	0.129	0.871	3	11	22	11	11	11	11	22	11	11	11	11	11	11	12	12	12	11	NA	11	12	12	11	12	12	11	11	11	11	11	22	22	22	11	11	11	11	11
X	82407633	G, T	ENSCAFG00000018029-ENSCAFG00000018030	intergenic_region	MODIFIER	.	0.645	0.355	7	0.118	0.882	1	11	22	11	11	11	11	22	11	11	11	11	11	11	12	12	12	11	11	11	12	12	11	12	12	11	11	11	11	11	22	22	22	11	11	11	11	NA
X	82407640	A, G	ENSCAFG00000018029-ENSCAFG00000018030	intergenic_region	MODIFIER	.	0.646	0.354	6	0.118	0.882	1	11	22	11	11	11	11	22	11	11	11	11	11	11	12	12	12	11	11	11	12	12	11	12	12	11	11	11	11	11	22	22	22	11	11	11	11	NA
X	82407764	GC, G	ENSCAFG00000018029-ENSCAFG00000018030	intergenic_region	MODIFIER	.	0.654	0.346	10	0.114	0.886	0	11	22	11	11	11	11	22	11	11	11	11	11	11	12	12	12	11	NA	11	12	12	11	12	12	11	11	11	11	11	22	22	22	11	11	11	11	11
X	82407767	A, T	ENSCAFG00000018029-ENSCAFG00000018030	intergenic_region	MODIFIER	.	0.657	0.343	8	0.114	0.886	0	11	22	11	11	11	11	22	11	11	11	11	11	11	12	12	12	11	NA	11	12	12	11	12	12	11	11	11	11	11	22	22	22	11	11	11	11	11
X	82408090	A, G	ENSCAFG00000018029-ENSCAFG00000018030	intergenic_region	MODIFIER	.	0.637	0.363	3	0.125	0.875	3	11	22	11	11	11	11	22	11	11	11	11	11	11	12	12	12	11	NA	11	12	12	11	12	12	11	11	11	11	11	22	22	22	11	11	11	11	11
X	82408598	T, C	ENSCAFG00000018029-ENSCAFG00000018030	intergenic_region	MODIFIER	.	0.753	0.247	34	0.182	0.818	8	11	NA	11	11	NA	11	22	11	11	11	11	11	11	12	12	12	11	NA	11	NA	12	11	12	12	11	11	11	11	11	NA	22	NA	11	11	11	11	11
X	82408670	A, C	ENSCAFG00000018029-ENSCAFG00000018030	intergenic_region	MODIFIER	.	0.667	0.333	24	0.133	0.867	3	11	NA	11	NA	11	11	22	11	11	11	11	11	11	12	12	NA	11	NA	11	NA	12	11	12	12	11	11	11	11	11	22	22	NA	11	11	11	11	11
X	82408876	T, A	ENSCAFG00000018029-ENSCAFG00000018030	intergenic_region	MODIFIER	.	0.655	0.345	35	0.038	0.962	5	11	NA	NA	11	NA	11	22	11	11	11	11	11	11	12	12	12	11	NA	NA	NA	12	11	12	12	11	11	11	11	11	22	22	22	11	11	11	NA	11
X	82408943	G, A	ENSCAFG00000018029-ENSCAFG00000018030	intergenic_region	MODIFIER	.	0.686	0.314	48	0.071	0.929	4	11	NA	11	11	NA	11	22	11	11	11	11	11	NA	12	12	NA	11	NA	NA	NA	12	11	12	12	11	11	11	11	11	22	22	22	11	11	11	NA	11
X	82409338	C, T	ENSCAFG00000018029-ENSCAFG00000018030	intergenic_region	MODIFIER	.	0.638	0.362	17	0.125	0.875	2	11	22	11	11	11	11	22	11	11	11	11	11	11	12	12	11	11	NA	NA	12	12	11	12	12	11	11	11	11	11	22	22	22	11	11	11	11	NA
X	82409414	C, T	ENSCAFG00000018029-ENSCAFG00000018030	intergenic_region	MODIFIER	.	0.657	0.343	17	0.171	0.829	0	11	NA	11	11	NA	11	22	11	11	11	11	11	11	12	12	NA	11	NA	11	12	12	11	12	12	11	11	11	11	11	22	22	22	11	11	11	NA	11
X	82410134	GAA, GA,G	ENSCAFG00000018029-ENSCAFG00000018030	intergenic_region	MODIFIER	.	0.636	0.364	29	0.129	0.871	3	11	NA	NA	11	NA	11	22	11	11	11	11	11	11	12	12	NA	11	NA	11	12	12	11	12	12	11	11	11	11	11	NA	22	22	11	11	11	11	NA
X	82410398	C, T	ENSCAFG00000018029-ENSCAFG00000018030	intergenic_region	MODIFIER	.	0.654	0.346	29	0.138	0.862	5	11	NA	NA	11	NA	11	NA	11	11	11	11	11	NA	12	12	NA	11	NA	11	12	12	11	12	12	11	11	11	11	11	22	22	22	11	11	11	11	NA
X	82411127	G, T	ENSCAFG00000018029-ENSCAFG00000018030	intergenic_region	MODIFIER	.	0.638	0.362	16	0.129	0.871	2	11	NA	11	11	11	11	22	11	11	11	11	11	11	12	12	12	11	NA	11	12	12	11	12	12	11	11	11	11	11	22	22	NA	11	11	NA	11	NA
X	82411353	T, A,TA	ENSCAFG00000018029-ENSCAFG00000018030	intergenic_region	MODIFIER	.	0.638	0.362	11	0.118	0.882	1	11	22	11	11	NA	11	22	11	11	11	11	11	11	12	12	12	11	NA	11	12	12	11	12	12	11	11	11	11	11	22	22	22	11	11	11	11	11
X	82411395	A, G	ENSCAFG00000018029-ENSCAFG00000018030	intergenic_region	MODIFIER	.	0.641	0.359	9	0.118	0.882	1	11	22	11	11	11	11	22	11	11	11	11	11	11	12	12	12	11	NA	11	12	12	11	12	12	11	11	11	11	11	22	22	22	11	11	11	11	11
X	82411430	T, C	ENSCAFG00000018029-ENSCAFG00000018030	intergenic_region	MODIFIER	.	0.639	0.361	12	0.121	0.879	1	11	22	11	11	NA	11	22	11	11	11	11	11	11	12	12	NA	11	11	11	12	12	11	12	12	11	11	11	11	11	NA	22	22	11	11	11	11	NA
X	82412123	T, G	ENSCAFG00000018029-ENSCAFG00000018030	intergenic_region	MODIFIER	.	0.646	0.354	11	0.125	0.875	2	11	22	11	11	NA	11	22	11	11	11	11	11	11	12	12	12	11	11	11	12	12	11	12	12	11	11	11	11	11	22	22	22	11	11	11	11	11
X	82412495	C, T	ENSCAFG00000018029-ENSCAFG00000018030	intergenic_region	MODIFIER	.	0.629	0.371	13	0.118	0.882	1	11	22	11	11	NA	11	22	11	11	11	11	11	11	12	12	NA	11	NA	11	12	12	11	12	12	11	11	11	11	11	22	22	22	11	11	11	11	11
X	82412518	T, A	ENSCAFG00000018029-ENSCAFG00000018030	intergenic_region	MODIFIER	.	0.639	0.361	13	0.114	0.886	0	11	NA	11	11	NA	11	22	11	11	11	11	11	11	12	12	NA	11	NA	11	12	12	11	12	12	11	11	11	11	11	22	22	22	11	11	11	11	11
X	82413134	AT, A	ENSCAFG00000018029-ENSCAFG00000018030	intergenic_region	MODIFIER	.	0.7	0.3	53	0.037	0.963	5	11	NA	NA	11	NA	11	NA	11	11	11	11	11	11	12	12	NA	11	NA	11	12	12	11	12	12	11	11	11	11	11	22	22	22	11	11	11	NA	11
X	82413185	T, TC	ENSCAFG00000018029-ENSCAFG00000018030	intergenic_region	MODIFIER	.	0.63	0.37	42	0.04	0.96	6	11	NA	NA	11	NA	11	NA	11	11	11	11	11	11	12	12	11	11	NA	11	12	12	11	12	12	11	11	11	11	11	22	22	NA	11	11	11	NA	11
X	82413278	C, T	ENSCAFG00000018029-ENSCAFG00000018030	intergenic_region	MODIFIER	.	0.674	0.326	28	0.129	0.871	3	11	NA	11	11	11	11	22	11	11	11	11	11	11	12	12	12	11	11	11	12	12	11	12	12	11	11	11	11	11	22	22	22	11	11	11	11	11
X	82413861	G, A	ENSCAFG00000018029-ENSCAFG00000018030	intergenic_region	MODIFIER	.	0.647	0.353	24	0.133	0.867	4	11	22	NA	11	11	11	22	11	11	11	11	11	NA	12	12	NA	11	NA	NA	12	12	11	12	12	11	11	11	11	11	NA	22	22	11	11	11	11	11
X	82413945	T, C	ENSCAFG00000018029-ENSCAFG00000018030	intergenic_region	MODIFIER	.	0.631	0.369	17	0.118	0.882	1	11	22	11	11	11	11	22	11	11	11	11	11	11	12	12	12	11	11	11	NA	12	11	12	12	11	11	11	11	11	22	22	22	11	11	11	11	NA
X	82414251	C, CA,CAA	ENSCAFG00000018029-ENSCAFG00000018030	intergenic_region	MODIFIER	.	0.653	0.347	16	0.125	0.875	2	11	22	11	11	NA	11	22	11	11	11	11	11	11	12	12	NA	11	NA	11	12	12	11	12	12	11	11	11	11	11	22	22	22	11	11	11	11	11
X	82414639	G, A	ENSCAFG00000018029-ENSCAFG00000018030	intergenic_region	MODIFIER	.	0.649	0.351	13	0.121	0.879	1	11	22	NA	11	11	11	22	11	11	11	11	NA	11	12	12	12	11	11	NA	12	12	11	12	12	11	11	11	11	11	22	22	22	11	11	11	11	11
X	82415032	G, C	ENSCAFG00000018029-ENSCAFG00000018030	intergenic_region	MODIFIER	.	0.65	0.35	14	0.118	0.882	1	11	22	NA	11	NA	11	NA	11	11	11	11	11	11	12	12	11	11	NA	11	12	12	11	12	12	11	11	11	11	11	22	22	22	11	11	11	11	11
X	82415749	A, G	ENSCAFG00000018029-ENSCAFG00000018030	intergenic_region	MODIFIER	.	0.644	0.356	12	0.125	0.875	2	11	22	11	11	11	11	22	11	11	11	11	11	11	12	12	12	11	NA	11	12	12	11	12	12	11	11	11	11	11	22	22	22	11	11	11	11	11
X	82415887	C, T	ENSCAFG00000018029-ENSCAFG00000018030	intergenic_region	MODIFIER	.	0.65	0.35	12	0.114	0.886	0	11	22	11	11	NA	11	22	11	11	11	11	NA	11	12	12	NA	11	NA	11	12	12	11	12	12	11	11	11	11	11	22	22	22	11	11	11	11	11
X	82416973	T, G	ENSCAFG00000018029-ENSCAFG00000018030	intergenic_region	MODIFIER	.	0.646	0.354	7	0.118	0.882	1	11	22	11	11	11	11	22	11	11	11	11	11	NA	12	12	12	11	11	11	12	12	11	12	12	11	11	11	11	11	22	22	22	11	11	11	11	11
X	82417015	C, T	ENSCAFG00000018029-ENSCAFG00000018030	intergenic_region	MODIFIER	.	0.638	0.362	9	0.118	0.882	1	11	22	11	11	11	11	22	11	11	11	11	NA	11	12	12	NA	11	11	11	12	12	11	12	12	11	11	11	11	11	22	22	22	11	11	11	11	11
X	82417017	G, A	ENSCAFG00000018029-ENSCAFG00000018030	intergenic_region	MODIFIER	.	0.644	0.356	8	0.118	0.882	1	11	22	11	11	11	11	22	11	11	11	11	NA	11	12	12	NA	11	11	11	12	12	11	12	12	11	11	11	11	11	22	22	22	11	11	11	11	11
X	82417287	G, A	ENSCAFG00000018029-ENSCAFG00000018030	intergenic_region	MODIFIER	.	0.646	0.354	9	0.118	0.882	1	11	NA	11	11	NA	11	22	11	11	11	11	11	11	12	12	12	11	11	11	12	12	11	12	12	11	11	11	11	11	22	22	22	11	11	11	11	11
X	82417564	G, A	ENSCAFG00000018029-ENSCAFG00000018030	intergenic_region	MODIFIER	.	0.626	0.374	7	0.121	0.879	2	11	22	11	11	11	11	22	11	11	11	11	11	11	12	12	12	11	NA	11	12	12	11	12	12	11	11	11	11	11	22	22	22	11	11	11	11	NA
X	82417675	T, C	ENSCAFG00000018029-ENSCAFG00000018030	intergenic_region	MODIFIER	.	0.636	0.364	4	0.121	0.879	1	11	22	11	11	11	11	22	11	11	11	11	11	11	12	12	12	11	NA	11	12	12	11	12	12	11	11	11	11	11	22	22	22	11	11	11	11	11
X	82417962	G, GCTAA	ENSCAFG00000018029-ENSCAFG00000018030	intergenic_region	MODIFIER	.	0.634	0.366	5	0.118	0.882	1	11	22	11	11	11	11	22	11	11	11	11	11	11	12	12	12	11	NA	11	12	12	11	12	12	11	11	11	11	11	22	22	22	11	11	11	11	11
X	82418024	A, C	ENSCAFG00000018029-ENSCAFG00000018030	intergenic_region	MODIFIER	.	0.636	0.364	9	0.121	0.879	1	11	22	11	11	11	11	22	11	11	11	11	11	11	12	12	12	11	NA	11	12	12	11	12	12	11	11	11	11	11	NA	22	22	11	11	11	11	11
X	82418196	T, C	ENSCAFG00000018029-ENSCAFG00000018030	intergenic_region	MODIFIER	.	0.65	0.35	11	0.091	0.909	1	11	NA	11	11	NA	11	22	11	11	11	11	11	11	12	12	12	11	NA	11	12	12	11	12	12	11	11	11	11	11	22	22	22	11	11	11	11	11
X	82418295	T, C	ENSCAFG00000018029-ENSCAFG00000018030	intergenic_region	MODIFIER	.	0.644	0.356	14	0.118	0.882	1	11	22	11	11	NA	11	22	11	11	11	11	11	11	12	12	NA	11	NA	11	12	12	11	12	12	11	11	11	11	11	22	22	22	11	11	11	11	11
X	82418619	GAA, G	ENSCAFG00000018029-ENSCAFG00000018030	intergenic_region	MODIFIER	.	0.644	0.356	15	0.182	0.818	2	11	22	11	11	NA	11	22	11	11	11	11	11	11	12	12	12	11	NA	11	12	12	11	12	12	11	11	11	11	11	22	22	22	11	11	11	11	11
X	82418693	A, G	ENSCAFG00000018029-ENSCAFG00000018030	intergenic_region	MODIFIER	.	0.645	0.355	14	0.118	0.882	1	11	22	11	11	11	11	22	11	11	11	11	11	11	12	12	NA	11	NA	11	12	12	11	12	12	11	11	11	11	11	22	22	NA	11	11	11	11	11
X	82419549	T, A	ENSCAFG00000018029-ENSCAFG00000018030	intergenic_region	MODIFIER	.	0.663	0.337	26	0.138	0.862	4	11	22	11	11	NA	11	22	11	11	11	11	11	11	12	12	12	11	NA	11	12	12	11	12	12	11	11	11	11	11	22	22	22	11	11	11	11	11
X	82420028	C, T	ENSCAFG00000018029-ENSCAFG00000018030	intergenic_region	MODIFIER	.	0.673	0.327	17	0.129	0.871	3	11	22	11	11	11	11	NA	11	11	11	11	11	11	12	12	NA	11	NA	11	12	12	11	12	12	11	11	11	11	11	NA	22	22	11	11	11	11	11
X	82420029	A, G	ENSCAFG00000018029-ENSCAFG00000018030	intergenic_region	MODIFIER	.	0.658	0.342	17	0.121	0.879	2	11	22	11	11	11	11	NA	11	11	11	11	11	11	12	12	NA	11	NA	11	12	12	11	12	12	11	11	11	11	11	NA	22	22	11	11	11	11	11
X	82420059	A, C	ENSCAFG00000018029-ENSCAFG00000018030	intergenic_region	MODIFIER	.	0.646	0.354	17	0.129	0.871	3	11	NA	NA	11	11	11	22	11	11	11	11	11	11	12	12	NA	11	NA	11	12	12	11	12	12	11	11	11	11	11	NA	22	22	11	11	11	11	11
X	82420172	A, AT	ENSCAFG00000018029-ENSCAFG00000018030	intergenic_region	MODIFIER	.	0.658	0.342	19	0.138	0.862	4	11	NA	NA	11	11	11	NA	11	11	11	11	11	11	12	12	NA	11	NA	11	12	12	11	12	12	11	11	11	11	11	22	22	22	11	11	11	11	11
X	82420215	A, G	ENSCAFG00000018029-ENSCAFG00000018030	intergenic_region	MODIFIER	.	0.683	0.317	17	0.156	0.844	2	11	NA	11	11	11	11	NA	11	11	11	11	NA	11	12	12	12	11	NA	11	12	12	11	12	12	11	11	11	11	11	22	22	22	11	11	11	NA	11
X	82420986	A, G	ENSCAFG00000018029-ENSCAFG00000018030	intergenic_region	MODIFIER	.	0.652	0.348	14	0.182	0.818	1	11	NA	11	11	11	11	22	11	11	11	11	11	11	12	12	NA	11	NA	11	12	12	11	12	12	11	11	11	11	11	NA	22	22	11	11	11	11	11
X	82420987	A, G	ENSCAFG00000018029-ENSCAFG00000018030	intergenic_region	MODIFIER	.	0.677	0.323	14	0.212	0.788	1	11	NA	11	11	11	11	22	11	11	11	11	11	11	12	12	NA	11	NA	11	12	12	11	12	12	11	11	11	11	11	NA	22	22	11	11	11	11	11
X	82421560	A, G	ENSCAFG00000018029-ENSCAFG00000018030	intergenic_region	MODIFIER	.	0.644	0.356	13	0.118	0.882	1	11	22	11	11	11	11	22	11	11	11	11	11	11	12	12	NA	11	NA	11	12	12	11	12	12	11	11	11	11	11	22	22	22	11	11	11	11	11
X	82422072	A, G	ENSCAFG00000018029-ENSCAFG00000018030	intergenic_region	MODIFIER	.	0.553	0.447	37	0.031	0.969	2	11	22	11	11	NA	11	22	NA	11	11	11	NA	11	12	12	NA	11	NA	NA	12	12	11	12	12	11	11	11	11	11	22	22	22	11	NA	11	NA	11
X	82422089	CAT, C	ENSCAFG00000018029-ENSCAFG00000018030	intergenic_region	MODIFIER	.	0.556	0.444	40	0.121	0.879	2	11	22	11	11	NA	11	22	NA	11	11	11	NA	NA	12	12	NA	11	NA	11	12	12	NA	12	12	11	11	11	11	11	22	22	22	11	NA	11	NA	NA
X	82422810	G, C	ENSCAFG00000018029-ENSCAFG00000018030	intergenic_region	MODIFIER	.	0.68	0.32	12	0.226	0.774	3	11	NA	NA	11	11	11	22	11	11	11	11	11	11	12	12	NA	11	11	11	12	12	11	12	12	11	11	11	11	11	22	22	22	11	11	11	11	11
X	82423096	C, CT	ENSCAFG00000018029-ENSCAFG00000018030	intergenic_region	MODIFIER	.	0.658	0.342	17	0.094	0.906	2	11	NA	NA	11	11	11	22	11	11	11	11	11	11	12	12	12	11	NA	11	12	12	11	12	12	11	11	11	11	11	22	22	22	11	11	11	11	NA
X	82423097	G, T,GTTT	ENSCAFG00000018029-ENSCAFG00000018030	intergenic_region	MODIFIER	.	0.66	0.34	16	0.094	0.906	2	11	NA	NA	11	11	11	22	11	11	11	11	11	11	12	12	12	11	NA	11	12	12	11	12	12	11	11	11	11	11	22	22	22	11	11	11	11	NA
X	82423426	C, A	ENSCAFG00000018029-ENSCAFG00000018030	intergenic_region	MODIFIER	.	0.68	0.32	11	0.161	0.839	3	11	NA	11	11	11	11	22	11	11	11	11	11	11	12	12	12	11	NA	11	12	12	11	12	12	11	11	11	11	11	22	22	22	11	11	11	11	NA
X	82424021	G, A	ENSCAFG00000018029-ENSCAFG00000018030	intergenic_region	MODIFIER	.	0.655	0.345	34	0.103	0.897	4	11	22	11	11	11	11	22	11	11	11	11	11	11	12	12	NA	11	NA	11	12	12	11	12	12	11	11	11	11	11	22	22	NA	11	11	11	11	11
X	82424301	A, AT,T	ENSCAFG00000018029-ENSCAFG00000018030	intergenic_region	MODIFIER	.	0.675	0.325	40	0.04	0.96	6	11	NA	NA	11	11	11	NA	11	11	11	11	11	NA	12	12	NA	11	NA	11	12	12	11	12	12	11	11	11	11	11	NA	22	22	11	11	11	NA	11
X	82424447	T, C	ENSCAFG00000018029-ENSCAFG00000018030	intergenic_region	MODIFIER	.	0.659	0.341	39	0.107	0.893	4	11	NA	11	11	11	11	NA	11	11	11	11	11	11	12	12	NA	11	NA	NA	NA	12	11	12	12	11	11	11	11	11	NA	22	22	11	11	11	NA	NA
X	82424606	C, CACA	ENSCAFG00000018029-ENSCAFG00000018030	intergenic_region	MODIFIER	.	0.633	0.367	16	0.125	0.875	2	11	22	11	11	11	11	22	11	11	11	11	11	11	12	12	12	11	NA	11	12	12	11	12	12	11	11	11	11	11	22	22	22	11	11	11	11	11
X	82424731	T, C	ENSCAFG00000018029-ENSCAFG00000018030	intergenic_region	MODIFIER	.	0.647	0.353	12	0.121	0.879	1	11	NA	11	11	11	11	22	11	11	11	11	11	NA	12	12	NA	11	NA	11	12	12	11	12	12	11	11	11	11	11	NA	22	22	11	11	11	11	11
X	82424745	GT, G,GTT	ENSCAFG00000018029-ENSCAFG00000018030	intergenic_region	MODIFIER	.	0.643	0.357	16	0.125	0.875	2	11	NA	NA	11	NA	11	NA	11	11	11	11	11	11	12	12	12	11	NA	11	12	12	11	12	12	11	11	11	11	11	NA	22	22	11	11	11	11	11
X	82425407	T, C	ENSCAFG00000018029-ENSCAFG00000018030	intergenic_region	MODIFIER	.	0.618	0.382	10	0.121	0.879	2	11	22	11	11	11	11	22	11	11	11	11	11	11	12	12	12	11	NA	11	12	12	11	12	12	11	11	11	11	11	22	22	22	11	11	11	11	11
X	82425532	G, T	ENSCAFG00000018029-ENSCAFG00000018030	intergenic_region	MODIFIER	.	0.649	0.351	24	0.1	0.9	3	11	NA	11	NA	11	11	22	11	11	11	11	11	11	12	12	12	11	NA	NA	12	12	11	12	12	11	11	11	11	11	NA	22	22	11	11	11	11	NA
X	82425546	T, C	ENSCAFG00000018029-ENSCAFG00000018030	intergenic_region	MODIFIER	.	0.663	0.337	30	0.071	0.929	5	11	NA	11	NA	11	11	NA	11	11	11	11	11	11	12	12	NA	11	NA	NA	12	12	11	12	12	11	11	11	11	11	NA	22	22	11	11	11	11	11
X	82425561	T, A	ENSCAFG00000018029-ENSCAFG00000018030	intergenic_region	MODIFIER	.	0.643	0.357	42	0.071	0.929	5	11	NA	NA	NA	NA	11	22	11	11	NA	11	11	11	12	12	12	11	NA	NA	12	12	11	12	12	11	11	11	11	11	NA	22	22	11	11	11	11	11
X	82425622	A, G	ENSCAFG00000018029-ENSCAFG00000018030	intergenic_region	MODIFIER	.	0.643	0.357	22	0.129	0.871	3	11	NA	11	11	NA	11	NA	11	11	11	11	11	11	12	12	12	11	NA	NA	12	12	11	12	12	11	11	11	11	11	NA	22	22	11	11	11	11	11
X	82425685	C, A	ENSCAFG00000018029-ENSCAFG00000018030	intergenic_region	MODIFIER	.	0.644	0.356	20	0.118	0.882	1	11	NA	11	11	11	11	NA	11	11	11	11	11	11	12	12	NA	11	NA	11	12	12	11	12	12	11	11	11	11	11	22	22	22	11	11	11	11	NA
X	82426031	A, C	ENSCAFG00000018029-ENSCAFG00000018030	intergenic_region	MODIFIER	.	0.649	0.351	26	0.129	0.871	2	11	22	NA	11	NA	11	22	11	11	11	11	11	11	12	12	12	11	NA	11	12	12	11	12	12	11	11	11	11	11	22	22	22	11	11	11	11	11
X	82426297	T, C	ENSCAFG00000018029-ENSCAFG00000018030	intergenic_region	MODIFIER	.	0.627	0.373	14	0.133	0.867	5	11	22	11	11	11	11	22	11	11	11	11	11	11	12	12	12	11	NA	11	12	12	11	12	12	11	11	11	11	11	22	22	22	11	11	11	11	11
X	82426564	A, T	ENSCAFG00000018029-ENSCAFG00000018030	intergenic_region	MODIFIER	.	0.639	0.361	12	0.129	0.871	3	11	22	NA	11	11	11	22	11	11	11	11	11	11	12	12	12	11	NA	11	12	12	11	12	12	11	11	11	11	11	22	22	22	11	11	11	11	11
X	82426902	T, C	ENSCAFG00000018029-ENSCAFG00000018030	intergenic_region	MODIFIER	.	0.649	0.351	15	0.138	0.862	4	11	NA	11	11	NA	11	22	11	11	11	11	11	NA	12	12	12	11	NA	11	12	12	11	12	12	11	11	11	11	11	22	22	22	11	11	11	11	11
X	82426910	C, T	ENSCAFG00000018029-ENSCAFG00000018030	intergenic_region	MODIFIER	.	0.635	0.365	18	0.138	0.862	4	11	NA	11	11	NA	11	22	11	11	11	11	11	NA	12	12	12	11	NA	11	12	12	11	12	12	11	11	11	11	11	22	22	22	11	11	11	11	11
X	82427871	G, A	ENSCAFG00000018029-ENSCAFG00000018030	intergenic_region	MODIFIER	.	0.657	0.343	17	0.121	0.879	1	11	22	11	11	NA	11	22	11	11	11	11	11	11	12	12	NA	11	NA	11	12	12	11	12	12	11	11	11	11	11	22	22	22	11	11	11	11	11
X	82428067	CTTTCTTTCTTTCTTTCTCTTTCTTTCTTTCT, C,CTTCTTTCTTTCTTTCTCTTTCTTTCTTTCT	ENSCAFG00000018029-ENSCAFG00000018030	intergenic_region	MODIFIER	.	0.851	0.149	66	0	1	9	11	NA	11	11	NA	11	NA	11	11	11	11	NA	11	NA	NA	NA	11	NA	11	NA	12	11	NA	NA	11	11	11	11	11	NA	NA	NA	11	11	11	NA	NA
X	82428153	T, C	ENSCAFG00000018029-ENSCAFG00000018030	intergenic_region	MODIFIER	.	0.826	0.174	89	0.25	0.75	19	11	NA	NA	11	NA	11	NA	NA	11	11	11	NA	NA	NA	12	NA	NA	NA	NA	NA	12	NA	NA	NA	11	11	11	11	11	NA	22	NA	11	11	NA	NA	NA
X	82428156	TTC, T	ENSCAFG00000018029-ENSCAFG00000018030	intergenic_region	MODIFIER	.	0.84	0.16	89	0.25	0.75	19	11	NA	NA	11	NA	11	NA	NA	11	11	11	NA	NA	NA	12	NA	NA	NA	NA	NA	12	NA	NA	NA	11	11	11	11	11	NA	22	NA	11	11	NA	NA	NA
X	82428196	C, T	ENSCAFG00000018029-ENSCAFG00000018030	intergenic_region	MODIFIER	.	0.877	0.123	95	0.053	0.947	10	11	NA	NA	NA	NA	11	NA	11	11	11	11	NA	11	NA	NA	NA	11	NA	NA	NA	NA	NA	NA	NA	11	11	11	11	11	NA	NA	NA	NA	11	NA	NA	NA
X	82428236	CTTTCTTT, C	ENSCAFG00000018029-ENSCAFG00000018030	intergenic_region	MODIFIER	.	1	0	69	0.286	0.714	14	11	NA	NA	11	NA	11	NA	11	11	11	11	NA	11	11	11	11	11	NA	11	NA	11	11	11	NA	11	11	11	11	11	NA	NA	NA	11	11	NA	11	11
X	82428243	T, TC	ENSCAFG00000018029-ENSCAFG00000018030	intergenic_region	MODIFIER	.	0.855	0.145	90	0.333	0.667	15	11	NA	NA	11	NA	NA	NA	11	NA	11	11	NA	NA	NA	NA	NA	11	NA	NA	NA	NA	11	NA	NA	NA	11	11	NA	11	NA	NA	NA	NA	NA	NA	11	11
X	82428473	A, C	ENSCAFG00000018029-ENSCAFG00000018030	intergenic_region	MODIFIER	.	0.649	0.351	15	0.114	0.886	0	11	NA	11	11	11	11	22	11	11	11	11	11	11	12	12	12	11	NA	11	12	12	11	12	12	11	11	11	11	11	22	22	22	11	11	11	11	NA
X	82428503	C, T	ENSCAFG00000018029-ENSCAFG00000018030	intergenic_region	MODIFIER	.	0.643	0.357	8	0.118	0.882	1	11	NA	11	11	11	11	22	11	11	11	11	11	11	12	12	12	11	NA	11	12	12	11	12	12	11	11	11	11	11	22	22	22	11	11	11	11	11
X	82428755	G, C	ENSCAFG00000018029-ENSCAFG00000018030	intergenic_region	MODIFIER	.	0.647	0.353	12	0.125	0.875	2	11	NA	NA	11	11	11	22	11	11	11	11	11	11	12	12	NA	11	NA	11	12	12	11	12	12	11	11	11	11	11	22	22	22	11	11	11	11	11
X	82428880	G, A	ENSCAFG00000018029-ENSCAFG00000018030	intergenic_region	MODIFIER	.	0.64	0.36	17	0.138	0.862	4	11	22	11	11	NA	11	NA	11	11	11	11	NA	11	12	12	12	11	NA	11	12	12	11	12	12	11	11	11	11	11	NA	22	22	11	11	NA	11	11
X	82428933	TC, T	ENSCAFG00000018029-ENSCAFG00000018030	intergenic_region	MODIFIER	.	0.651	0.349	24	0.107	0.893	5	11	NA	11	11	NA	11	22	11	11	11	11	11	NA	12	12	12	11	NA	11	12	12	11	12	12	11	11	11	11	11	22	22	22	11	11	11	11	11
X	82429187	A, G	ENSCAFG00000018029-ENSCAFG00000018030	intergenic_region	MODIFIER	.	0.644	0.356	24	0.138	0.862	4	11	NA	11	11	11	11	22	11	11	11	11	11	NA	12	12	12	11	11	NA	12	12	11	12	12	11	11	11	11	11	NA	22	NA	11	11	11	11	11
X	82429263	GCTTT, G	ENSCAFG00000018029-ENSCAFG00000018030	intergenic_region	MODIFIER	.	0.658	0.342	20	0.138	0.862	4	11	22	11	11	11	11	NA	11	11	11	11	11	11	12	12	12	11	NA	11	12	12	11	12	12	11	11	11	11	11	22	22	22	11	11	11	11	11
X	82429722	C, CA	ENSCAFG00000018029-ENSCAFG00000018030	intergenic_region	MODIFIER	.	0.633	0.367	9	0.114	0.886	0	11	22	11	11	11	11	22	11	11	11	11	11	11	12	12	12	11	NA	11	12	12	11	12	12	11	11	11	11	11	22	22	22	11	11	11	11	11
X	82429758	G, A	ENSCAFG00000018029-ENSCAFG00000018030	intergenic_region	MODIFIER	.	0.635	0.365	9	0.118	0.882	1	11	22	11	11	11	11	22	11	11	11	11	11	11	12	12	12	11	NA	11	12	12	11	12	12	11	11	11	11	11	22	22	22	11	11	11	11	11
X	82430148	C, CT	ENSCAFG00000018029-ENSCAFG00000018030	intergenic_region	MODIFIER	.	0.642	0.358	12	0.121	0.879	2	11	22	NA	11	11	11	22	11	11	11	11	11	NA	12	12	12	11	NA	11	12	12	11	12	12	11	11	11	11	11	22	22	22	11	11	11	NA	11
X	82430297	A, AAATGTATGGG	ENSCAFG00000018029-ENSCAFG00000018030	intergenic_region	MODIFIER	.	0.652	0.348	8	0.091	0.909	1	11	NA	11	11	NA	11	22	11	11	11	11	11	11	12	12	12	11	NA	11	12	12	11	12	12	11	11	11	11	11	22	22	22	11	11	11	11	11
X	82430433	C, G,A	ENSCAFG00000018029-ENSCAFG00000018030	intergenic_region	MODIFIER	.	0.649	0.351	14	0.118	0.882	1	11	22	11	11	11	11	NA	11	11	11	11	11	11	12	12	12	11	NA	11	12	12	11	12	12	11	11	11	11	11	22	22	22	11	11	11	11	11
X	82430527	C, T,G	ENSCAFG00000018029-ENSCAFG00000018030	intergenic_region	MODIFIER	.	0.802	0.198	14	0.194	0.806	3	11	NA	11	11	NA	11	NA	11	11	11	11	11	NA	12	12	11	11	NA	11	12	12	11	12	12	11	11	11	11	11	11	22	22	11	11	11	11	11
X	82431469	T, C	ENSCAFG00000018029-ENSCAFG00000018030	intergenic_region	MODIFIER	.	0.626	0.374	44	0.071	0.929	4	11	22	NA	11	NA	11	22	11	11	11	11	11	NA	12	12	NA	11	NA	NA	12	12	11	12	12	11	11	11	11	11	22	22	22	11	11	11	NA	11
X	82431668	G, A	ENSCAFG00000018029-ENSCAFG00000018030	intergenic_region	MODIFIER	.	0.648	0.352	28	0.125	0.875	2	11	NA	11	11	NA	11	22	11	11	11	11	11	11	12	12	NA	11	NA	NA	12	12	11	12	12	11	11	11	11	11	22	22	22	11	11	11	11	11
X	82431861	A, T	ENSCAFG00000018029-ENSCAFG00000018030	intergenic_region	MODIFIER	.	0.64	0.36	17	0.071	0.929	4	11	22	11	11	11	11	22	11	11	11	11	11	NA	12	12	12	11	NA	NA	12	12	11	12	12	11	11	11	11	11	NA	22	22	11	11	11	11	11
X	82431961	T, G	ENSCAFG00000018029-ENSCAFG00000018030	intergenic_region	MODIFIER	.	0.66	0.34	18	0.129	0.871	3	11	22	11	11	11	11	22	11	11	11	11	11	11	12	12	11	11	NA	11	12	12	11	12	12	11	11	11	11	11	22	22	22	11	11	11	11	11
X	82432176	T, C	ENSCAFG00000018029-ENSCAFG00000018030	intergenic_region	MODIFIER	.	0.647	0.353	24	0.129	0.871	3	11	22	11	11	NA	11	22	11	11	11	11	11	NA	12	12	NA	11	NA	11	12	12	11	12	12	11	11	11	11	11	NA	22	22	11	11	11	11	11
X	82432908	G, GGAGA	ENSCAFG00000018029-ENSCAFG00000018030	intergenic_region	MODIFIER	.	0.649	0.351	15	0.125	0.875	3	11	22	11	11	11	11	22	11	11	11	11	11	11	12	12	NA	11	NA	11	12	12	11	12	12	11	11	11	11	11	22	22	22	11	11	11	11	11
X	82433053	A, G	ENSCAFG00000018029-ENSCAFG00000018030	intergenic_region	MODIFIER	.	0.655	0.345	11	0.121	0.879	2	11	22	11	11	11	11	22	11	11	11	11	11	11	12	12	12	11	11	11	12	12	11	12	12	11	11	11	11	11	22	22	22	11	11	11	11	11
X	82433206	C, T	ENSCAFG00000018029-ENSCAFG00000018030	intergenic_region	MODIFIER	.	0.643	0.357	19	0.133	0.867	4	11	22	11	11	NA	11	22	11	11	11	11	11	11	12	12	12	11	NA	11	12	12	11	12	12	11	11	11	11	11	22	22	22	11	11	11	11	11
X	82433294	TAA, TA,T	ENSCAFG00000018029-ENSCAFG00000018030	intergenic_region	MODIFIER	.	0.614	0.386	60	0.16	0.84	7	11	NA	NA	11	11	11	NA	NA	11	11	NA	11	11	12	12	12	11	NA	NA	12	12	NA	12	12	11	11	11	NA	NA	NA	22	22	NA	NA	11	NA	11
X	82433751	C, T	ENSCAFG00000018029-ENSCAFG00000018030	intergenic_region	MODIFIER	.	0.66	0.34	8	0.125	0.875	2	11	22	11	11	NA	11	22	11	11	11	11	11	11	12	12	12	11	11	11	12	12	11	12	12	11	11	11	11	11	22	22	22	11	11	11	11	11
X	82434285	T, C	ENSCAFG00000018029-ENSCAFG00000018030	intergenic_region	MODIFIER	.	0.644	0.356	12	0.125	0.875	3	11	22	NA	11	NA	11	NA	11	11	11	11	11	11	12	12	NA	11	NA	11	12	12	11	12	12	11	11	11	11	11	22	22	22	11	11	11	11	11
X	82434534	T, C	ENSCAFG00000018029-ENSCAFG00000018030	intergenic_region	MODIFIER	.	0.651	0.349	9	0.118	0.882	1	11	NA	11	11	11	11	22	11	11	11	11	11	11	12	12	11	11	NA	11	12	12	11	12	12	11	11	11	11	11	22	22	22	11	11	11	11	11
X	82435234	G, C	ENSCAFG00000018029-ENSCAFG00000018030	intergenic_region	MODIFIER	.	0.637	0.363	14	0.129	0.871	3	11	22	11	11	11	11	22	11	11	11	11	11	11	12	12	NA	11	11	11	12	12	NA	12	12	11	11	11	11	11	22	22	22	11	11	11	11	NA
X	82435305	G, T	ENSCAFG00000018029-ENSCAFG00000018030	intergenic_region	MODIFIER	.	0.654	0.346	11	0.118	0.882	1	11	NA	11	11	11	11	22	11	11	11	11	11	11	12	12	NA	11	11	11	12	12	11	12	12	11	11	11	11	11	22	22	22	11	11	11	11	11
X	82435646	T, C	ENSCAFG00000018029-ENSCAFG00000018030	intergenic_region	MODIFIER	.	0.647	0.353	11	0.097	0.903	3	11	22	11	11	11	11	22	11	11	11	11	11	11	12	12	11	11	NA	11	12	12	11	12	12	11	11	11	11	11	22	22	22	11	11	11	11	11
X	82436382	GA, G	ENSCAFG00000018029-ENSCAFG00000018030	intergenic_region	MODIFIER	.	0.636	0.364	18	0.125	0.875	3	11	NA	11	11	NA	11	22	11	11	11	11	11	11	12	12	NA	11	NA	11	12	12	11	12	12	11	11	11	11	11	22	22	22	11	11	11	11	NA
X	82436664	C, A	ENSCAFG00000018029-ENSCAFG00000018030	intergenic_region	MODIFIER	.	0.683	0.317	18	0.206	0.794	1	11	22	11	11	NA	11	22	11	11	11	11	11	11	12	12	12	11	11	11	12	12	11	12	12	11	11	11	11	11	22	22	NA	11	11	11	11	NA
X	82437165	A, G	ENSCAFG00000018029-ENSCAFG00000018030	intergenic_region	MODIFIER	.	0.689	0.311	33	0.143	0.857	5	11	NA	NA	11	11	11	NA	11	11	11	11	11	11	12	12	NA	11	NA	NA	12	12	11	12	12	11	11	11	11	11	22	22	22	11	11	11	11	NA
X	82437512	CCT, C	ENSCAFG00000018029-ENSCAFG00000018030	intergenic_region	MODIFIER	.	0.636	0.364	9	0.133	0.867	4	11	NA	11	11	11	11	NA	11	11	11	11	11	11	12	12	12	11	11	11	12	12	NA	12	12	11	11	11	11	11	22	22	22	11	11	11	11	11
X	82437670	T, C,TTTGC	ENSCAFG00000018029-ENSCAFG00000018030	intergenic_region	MODIFIER	.	0.648	0.352	8	0.114	0.886	0	11	22	11	11	11	11	22	11	11	11	11	11	11	12	12	12	11	NA	11	12	12	11	12	12	11	11	11	11	11	NA	22	22	11	11	11	11	11
X	82437861	T, A	ENSCAFG00000018029-ENSCAFG00000018030	intergenic_region	MODIFIER	.	0.657	0.343	13	0.129	0.871	3	11	NA	11	11	NA	11	22	11	11	11	11	11	11	12	12	NA	11	NA	11	12	12	11	12	12	11	11	11	11	11	22	22	22	11	11	11	11	11
X	82437946	T, C	ENSCAFG00000018029-ENSCAFG00000018030	intergenic_region	MODIFIER	.	0.629	0.371	5	0.094	0.906	2	11	22	11	11	11	11	22	11	11	11	11	11	11	12	12	12	11	NA	11	12	12	11	12	12	11	11	11	11	11	22	22	22	11	11	11	11	11
X	82438016	C, T	ENSCAFG00000018029-ENSCAFG00000018030	intergenic_region	MODIFIER	.	0.641	0.359	9	0.118	0.882	1	11	22	11	11	11	11	22	11	11	11	11	11	11	12	12	12	11	12	11	12	12	11	12	12	11	11	11	11	11	22	22	22	11	11	11	NA	11
X	82438055	T, C	ENSCAFG00000018029-ENSCAFG00000018030	intergenic_region	MODIFIER	.	0.634	0.366	20	0.125	0.875	2	11	NA	11	11	11	11	22	11	11	11	11	11	11	12	12	12	11	11	11	NA	12	11	12	12	11	11	11	11	11	NA	22	22	11	11	11	11	11
X	82438056	AT, A	ENSCAFG00000018029-ENSCAFG00000018030	intergenic_region	MODIFIER	.	0.634	0.366	20	0.125	0.875	2	11	NA	11	11	11	11	22	11	11	11	11	11	11	12	12	12	11	11	11	NA	12	11	12	12	11	11	11	11	11	NA	22	22	11	11	11	11	11
X	82438389	C, G	ENSCAFG00000018029-ENSCAFG00000018030	intergenic_region	MODIFIER	.	0.675	0.325	41	0.08	0.92	6	11	NA	11	11	NA	11	22	11	11	11	NA	NA	11	12	12	NA	11	11	NA	12	11	NA	12	12	11	11	11	11	11	NA	22	22	11	11	NA	11	NA
X	82438394	C, A	ENSCAFG00000018029-ENSCAFG00000018030	intergenic_region	MODIFIER	.	0.669	0.331	40	0.08	0.92	6	11	NA	11	11	NA	11	22	11	11	11	NA	NA	11	12	12	NA	11	11	NA	12	NA	NA	12	12	11	11	11	11	11	NA	22	22	11	11	11	11	NA
X	82438538	T, C	ENSCAFG00000018029-ENSCAFG00000018030	intergenic_region	MODIFIER	.	0.654	0.346	23	0.138	0.862	4	11	NA	11	11	11	11	22	11	11	11	11	11	11	12	12	12	11	11	NA	NA	12	11	12	12	11	11	11	11	11	22	22	22	11	11	11	11	NA
X	82438686	T, C	ENSCAFG00000018029-ENSCAFG00000018030	intergenic_region	MODIFIER	.	0.64	0.36	14	0.129	0.871	3	11	22	11	11	11	11	22	11	11	11	11	11	11	12	12	NA	11	NA	11	12	12	11	12	12	11	11	11	11	11	22	22	22	11	11	NA	11	11
X	82438854	C, A	ENSCAFG00000018029-ENSCAFG00000018030	intergenic_region	MODIFIER	.	0.667	0.333	24	0.129	0.871	3	11	NA	11	11	11	11	22	11	11	11	11	11	11	12	12	NA	11	NA	NA	12	12	NA	12	12	11	11	11	11	11	22	22	22	11	11	11	11	NA
X	82439032	G, T	ENSCAFG00000018029-ENSCAFG00000018030	intergenic_region	MODIFIER	.	0.676	0.324	10	0.156	0.844	2	11	22	NA	11	11	11	22	11	11	11	11	11	11	12	12	NA	11	11	11	12	12	11	12	12	11	11	11	11	11	22	22	22	11	11	11	11	11
X	82439371	A, G	ENSCAFG00000018029-ENSCAFG00000018030	intergenic_region	MODIFIER	.	0.668	0.332	24	0.133	0.867	4	11	NA	11	11	11	11	NA	11	11	11	11	11	11	12	12	NA	11	NA	NA	NA	12	11	12	12	11	11	11	11	11	NA	22	22	11	11	11	11	11
X	82439486	A, G	ENSCAFG00000018029-ENSCAFG00000018030	intergenic_region	MODIFIER	.	0.654	0.346	8	0.133	0.867	3	11	22	NA	11	11	11	22	11	11	11	11	11	11	12	12	NA	11	11	11	12	12	11	12	12	11	11	11	11	11	22	22	22	11	11	11	11	11
X	82439574	T, C	ENSCAFG00000018029-ENSCAFG00000018030	intergenic_region	MODIFIER	.	0.633	0.367	7	0.129	0.871	3	11	NA	NA	11	11	11	22	11	11	11	11	11	11	12	12	NA	11	NA	11	12	12	11	12	12	11	11	11	11	11	22	22	22	11	11	11	11	11
X	82439949	G, C	ENSCAFG00000018029-ENSCAFG00000018030	intergenic_region	MODIFIER	.	0.644	0.356	9	0.114	0.886	0	11	22	11	11	11	11	22	11	11	11	11	11	11	12	12	12	11	11	11	12	12	11	12	12	11	11	11	11	11	NA	22	22	11	11	11	11	11
X	82440257	T, A	ENSCAFG00000018029-ENSCAFG00000018030	intergenic_region	MODIFIER	.	0.635	0.365	18	0.121	0.879	2	11	22	11	11	11	11	22	11	11	11	11	NA	11	12	12	12	11	NA	11	12	12	11	12	12	11	11	11	11	11	22	22	22	11	11	11	11	11
X	82440394	T, C	ENSCAFG00000018029-ENSCAFG00000018030	intergenic_region	MODIFIER	.	0.663	0.337	14	0.125	0.875	2	11	22	11	11	NA	11	22	11	11	11	11	11	11	12	12	12	11	11	11	12	12	11	12	12	11	11	11	11	11	22	22	22	11	11	11	11	11
X	82440469	C, T	ENSCAFG00000018029-ENSCAFG00000018030	intergenic_region	MODIFIER	.	0.647	0.353	17	0.125	0.875	2	11	NA	11	11	NA	11	NA	11	11	11	11	11	11	12	12	12	11	NA	11	12	12	11	12	12	11	11	11	11	11	22	22	22	11	11	11	11	11
X	82440505	T, C	ENSCAFG00000018029-ENSCAFG00000018030	intergenic_region	MODIFIER	.	0.652	0.348	16	0.121	0.879	1	11	NA	11	11	11	11	NA	11	11	11	11	11	11	12	12	12	11	NA	11	12	12	11	12	12	11	11	11	11	11	22	22	22	11	11	11	11	11
X	82440514	A, G	ENSCAFG00000018029-ENSCAFG00000018030	intergenic_region	MODIFIER	.	0.647	0.353	11	0.114	0.886	0	11	22	11	11	11	11	NA	11	11	11	11	11	11	12	12	12	11	NA	11	12	12	11	12	12	11	11	11	11	11	22	22	22	11	11	11	11	11
X	82441028	G, A	ENSCAFG00000018029-ENSCAFG00000018030	intergenic_region	MODIFIER	.	0.656	0.344	29	0.179	0.821	5	11	NA	NA	11	11	11	12	11	11	11	11	11	11	12	12	12	11	11	NA	NA	12	11	12	12	11	11	11	11	11	NA	22	22	11	11	11	11	NA
X	82441157	A, G	ENSCAFG00000018029-ENSCAFG00000018030	intergenic_region	MODIFIER	.	0.688	0.312	44	0.16	0.84	6	11	NA	NA	NA	NA	11	12	11	11	11	11	NA	11	12	12	12	11	NA	NA	12	12	11	12	12	11	11	11	11	11	NA	22	22	11	11	11	11	NA
X	82441405	T, C	ENSCAFG00000018029-ENSCAFG00000018030	intergenic_region	MODIFIER	.	0.645	0.355	27	0.133	0.867	4	11	NA	11	11	NA	11	22	11	11	11	11	11	11	12	12	12	11	NA	NA	12	12	11	12	12	11	11	11	11	11	22	22	22	11	11	11	11	11
X	82441666	T, A	ENSCAFG00000018029-ENSCAFG00000018030	intergenic_region	MODIFIER	.	0.642	0.358	24	0.129	0.871	3	11	NA	11	11	11	11	NA	11	11	11	NA	11	11	12	12	12	11	11	NA	12	12	11	12	12	11	11	11	11	11	22	22	22	11	11	11	11	NA
X	82441667	T, A,TAAA	ENSCAFG00000018029-ENSCAFG00000018030	intergenic_region	MODIFIER	.	0.648	0.352	22	0.129	0.871	3	11	NA	11	11	11	11	NA	11	11	11	11	11	11	12	12	12	11	11	11	12	12	11	12	12	11	11	11	11	11	22	22	22	11	11	11	11	NA
X	82441683	A, G	ENSCAFG00000018029-ENSCAFG00000018030	intergenic_region	MODIFIER	.	0.646	0.354	18	0.121	0.879	2	11	NA	11	11	11	11	NA	11	11	11	11	11	11	12	12	12	11	NA	11	12	12	11	12	12	11	11	11	11	11	22	22	22	11	11	11	11	11
X	82441684	A, G	ENSCAFG00000018029-ENSCAFG00000018030	intergenic_region	MODIFIER	.	0.641	0.359	21	0.121	0.879	2	11	NA	11	11	11	11	NA	11	11	11	11	11	11	12	12	12	11	NA	11	12	12	11	12	12	11	11	11	11	11	22	22	22	11	11	11	11	NA
X	82441813	G, A	ENSCAFG00000018029-ENSCAFG00000018030	intergenic_region	MODIFIER	.	0.626	0.374	17	0.118	0.882	1	11	22	NA	11	11	11	22	11	11	11	11	11	11	12	12	11	11	NA	11	12	12	11	12	12	11	11	11	11	11	22	22	22	11	11	NA	11	11
X	82441902	C, T	ENSCAFG00000018029-ENSCAFG00000018030	intergenic_region	MODIFIER	.	0.636	0.364	8	0.118	0.882	1	11	22	11	11	11	11	22	11	11	11	11	11	11	12	12	12	11	NA	11	12	12	11	12	NA	11	11	11	11	11	22	22	22	11	11	11	11	11
X	82442180	A, T	ENSCAFG00000018029-ENSCAFG00000018030	intergenic_region	MODIFIER	.	0.636	0.364	8	0.114	0.886	0	11	22	11	11	NA	11	22	11	11	11	11	11	11	12	12	12	11	11	11	12	12	11	12	12	11	11	11	11	11	22	22	22	11	11	11	11	11
X	82442283	A, G	ENSCAFG00000018029-ENSCAFG00000018030	intergenic_region	MODIFIER	.	0.636	0.364	10	0.118	0.882	1	11	22	11	11	11	11	22	11	11	11	11	11	11	12	12	12	11	NA	11	12	12	11	12	12	11	11	11	11	11	22	22	22	11	11	11	11	NA
X	82442296	C, T	ENSCAFG00000018029-ENSCAFG00000018030	intergenic_region	MODIFIER	.	0.641	0.359	8	0.118	0.882	1	11	22	11	11	11	11	22	11	11	11	11	11	11	12	12	12	11	NA	11	12	12	11	12	12	11	11	11	11	11	22	22	22	11	11	11	11	NA
X	82442835	A, AAGACCATAGGC	ENSCAFG00000018029-ENSCAFG00000018030	intergenic_region	MODIFIER	.	0.631	0.369	12	0.121	0.879	2	11	22	11	11	11	11	22	11	11	11	11	NA	11	12	12	NA	11	NA	11	12	12	11	12	12	11	11	11	11	11	22	22	22	11	11	11	11	11
X	82443316	A, T	ENSCAFG00000018029-ENSCAFG00000018030	intergenic_region	MODIFIER	.	0.641	0.359	12	0.121	0.879	1	11	22	11	11	NA	11	22	11	11	11	11	11	11	12	12	12	11	NA	11	12	12	11	12	12	11	11	11	11	11	22	22	22	11	11	11	11	11
X	82443656	G, C	ENSCAFG00000018029-ENSCAFG00000018030	intergenic_region	MODIFIER	.	0.644	0.356	13	0.121	0.879	2	11	22	11	11	11	11	22	11	11	11	11	11	11	12	12	11	11	NA	11	12	12	11	12	12	11	11	11	11	11	22	22	22	11	11	11	11	11
X	82443816	T, C	ENSCAFG00000018029-ENSCAFG00000018030	intergenic_region	MODIFIER	.	0.644	0.356	7	0.121	0.879	2	11	22	11	11	11	11	22	11	11	11	11	11	11	12	12	NA	11	NA	11	NA	12	11	12	12	11	11	11	11	11	22	22	22	11	11	11	11	11
X	82443894	G, A	ENSCAFG00000018029-ENSCAFG00000018030	intergenic_region	MODIFIER	.	0.646	0.354	8	0.118	0.882	1	11	22	11	11	11	11	22	11	11	11	11	11	NA	12	12	NA	11	NA	11	12	12	11	12	12	11	11	11	11	11	22	22	22	11	11	11	11	11
X	82444017	T, C	ENSCAFG00000018029-ENSCAFG00000018030	intergenic_region	MODIFIER	.	0.626	0.374	16	0.121	0.879	2	11	NA	11	11	NA	11	22	11	11	11	11	11	11	12	12	12	11	11	11	12	12	11	12	12	11	11	11	11	11	22	22	22	11	NA	11	11	11
X	82444203	G, A	ENSCAFG00000018029-ENSCAFG00000018030	intergenic_region	MODIFIER	.	0.626	0.374	18	0.118	0.882	1	11	NA	NA	11	11	11	22	11	11	11	11	11	11	12	12	12	11	11	11	12	12	11	12	12	11	11	11	11	11	22	22	22	11	11	NA	11	NA
X	82444910	C, T	ENSCAFG00000018029-ENSCAFG00000018030	intergenic_region	MODIFIER	.	0.635	0.365	9	0.125	0.875	2	11	22	11	11	NA	11	22	11	11	11	11	11	11	12	12	NA	11	11	11	12	12	11	12	12	11	11	11	11	11	22	22	22	11	11	11	11	11
X	82445057	G, A	ENSCAFG00000018029-ENSCAFG00000018030	intergenic_region	MODIFIER	.	0.635	0.365	13	0.114	0.886	0	11	22	11	11	11	11	NA	11	11	11	11	11	11	12	12	NA	11	11	11	NA	12	11	12	12	11	11	11	11	11	22	22	NA	11	11	11	11	NA
X	82445242	C, A	ENSCAFG00000018029-ENSCAFG00000018030	intergenic_region	MODIFIER	.	0.679	0.321	8	0.206	0.794	1	11	22	11	11	11	11	22	11	11	11	11	11	11	12	12	NA	11	11	11	12	12	11	12	12	11	11	11	11	11	22	22	22	11	11	11	11	11
X	82445424	A, G	ENSCAFG00000018029-ENSCAFG00000018030	intergenic_region	MODIFIER	.	0.634	0.366	13	0.133	0.867	4	11	NA	11	11	11	11	22	11	11	11	11	NA	11	12	12	12	11	11	NA	12	12	11	12	12	11	11	11	11	11	22	22	22	11	11	11	11	11
X	82445563	C, A	ENSCAFG00000018029-ENSCAFG00000018030	intergenic_region	MODIFIER	.	0.624	0.376	12	0.121	0.879	2	11	22	11	11	11	11	22	11	11	11	11	11	11	12	12	NA	11	11	11	12	12	11	12	12	11	11	11	11	11	22	22	22	11	11	11	11	11
X	82445736	A, T	ENSCAFG00000018029-ENSCAFG00000018030	intergenic_region	MODIFIER	.	0.639	0.361	9	0.121	0.879	2	11	22	11	11	11	11	NA	11	11	11	11	11	11	12	12	11	11	NA	11	12	12	11	12	12	11	11	11	11	11	22	22	22	11	11	11	11	11
X	82446356	T, TA	ENSCAFG00000018029-ENSCAFG00000018030	intergenic_region	MODIFIER	.	0.641	0.359	22	0.061	0.939	1	11	22	11	11	11	11	22	11	11	11	11	NA	11	12	12	NA	11	NA	11	NA	12	11	12	12	11	11	11	11	11	22	22	22	11	11	11	11	NA
X	82446378	T, C	ENSCAFG00000018029-ENSCAFG00000018030	intergenic_region	MODIFIER	.	0.652	0.348	15	0.114	0.886	0	11	22	11	11	11	11	22	11	11	11	11	NA	11	12	12	NA	11	NA	11	12	12	11	12	12	11	11	11	11	11	22	22	22	11	11	11	11	NA
X	82446425	G, A	ENSCAFG00000018029-ENSCAFG00000018030	intergenic_region	MODIFIER	.	0.648	0.352	16	0.118	0.882	1	11	22	11	11	11	11	22	11	11	11	11	11	11	12	12	12	11	NA	11	12	12	NA	12	12	11	11	11	11	11	22	22	22	11	11	11	11	NA
X	82446814	CT, C	ENSCAFG00000018029-ENSCAFG00000018030	intergenic_region	MODIFIER	.	0.769	0.231	53	0.1	0.9	10	11	NA	NA	11	NA	11	NA	11	11	11	11	11	11	11	12	11	11	NA	NA	NA	12	NA	12	11	11	11	11	11	11	NA	22	22	11	11	11	11	NA
X	82446991	G, A	ENSCAFG00000018029-ENSCAFG00000018030	intergenic_region	MODIFIER	.	0.638	0.362	20	0.133	0.867	3	11	NA	11	11	11	11	NA	11	11	11	11	11	NA	12	12	11	11	NA	11	12	12	11	12	12	11	11	11	11	11	22	22	22	11	11	11	11	11
X	82447499	CAG, C	ENSCAFG00000018029-ENSCAFG00000018030	intergenic_region	MODIFIER	.	0.65	0.35	12	0.1	0.9	3	11	22	NA	11	11	11	22	11	11	11	11	11	11	12	12	12	11	NA	11	12	12	11	12	12	11	11	11	11	11	22	22	22	11	11	11	11	NA
X	82447555	CT, CTT,C,CTTT	ENSCAFG00000018029-ENSCAFG00000018030	intergenic_region	MODIFIER	.	0.655	0.345	15	0.125	0.875	2	11	22	11	11	NA	11	22	11	11	11	11	11	11	12	12	12	11	NA	11	12	12	11	12	12	11	11	11	11	11	22	22	22	11	11	11	11	11
X	82447610	T, C	ENSCAFG00000018029-ENSCAFG00000018030	intergenic_region	MODIFIER	.	0.644	0.356	12	0.129	0.871	3	11	22	NA	11	11	11	22	11	11	11	11	NA	11	12	12	12	11	NA	11	12	12	11	12	12	11	11	11	11	11	22	22	22	11	11	11	11	11
X	82447860	A, C	ENSCAFG00000018029-ENSCAFG00000018030	intergenic_region	MODIFIER	.	0.649	0.351	12	0.118	0.882	1	11	NA	11	11	11	11	22	11	11	11	11	11	11	12	12	12	11	NA	11	12	12	11	12	12	11	11	11	11	11	22	22	22	11	11	11	11	11
X	82448034	C, A	ENSCAFG00000018029-ENSCAFG00000018030	intergenic_region	MODIFIER	.	0.65	0.35	11	0.118	0.882	1	11	NA	11	11	11	11	22	11	11	11	11	11	11	12	12	11	11	NA	11	12	12	11	12	12	11	11	11	11	11	22	22	22	11	11	11	11	11
X	82448130	G, GGACTGTAA	ENSCAFG00000018029-ENSCAFG00000018030	intergenic_region	MODIFIER	.	0.645	0.355	6	0.114	0.886	0	11	22	11	11	NA	11	22	11	11	11	11	11	11	12	12	NA	11	NA	11	12	12	11	12	12	11	11	11	11	11	22	22	22	11	11	11	11	11
X	82448924	T, TTG,TG,TGTTTTG,TTTG	ENSCAFG00000018029-ENSCAFG00000018030	intergenic_region	MODIFIER	.	0.652	0.348	15	0.118	0.882	1	11	NA	11	11	11	11	22	11	11	11	11	11	11	12	12	NA	11	NA	NA	12	12	11	12	12	11	11	11	11	11	NA	22	22	11	11	11	11	11
X	82449136	A, T	ENSCAFG00000018029-ENSCAFG00000018030	intergenic_region	MODIFIER	.	0.632	0.368	13	0.121	0.879	2	11	NA	NA	11	11	11	NA	11	11	11	11	11	11	12	12	NA	11	11	11	12	12	11	12	12	11	11	11	11	11	22	22	22	11	11	11	11	11
X	82449178	A, C	ENSCAFG00000018029-ENSCAFG00000018030	intergenic_region	MODIFIER	.	0.625	0.375	22	0.118	0.882	1	11	NA	11	11	11	11	22	11	11	11	11	11	11	12	12	NA	11	NA	NA	12	12	11	12	12	11	11	11	11	11	NA	22	22	11	11	11	NA	11
X	82449253	A, G	ENSCAFG00000018029-ENSCAFG00000018030	intergenic_region	MODIFIER	.	0.647	0.353	26	0.077	0.923	6	11	NA	11	11	NA	11	22	11	11	11	11	11	11	12	12	NA	11	NA	11	12	12	11	12	12	11	11	11	NA	11	NA	22	22	11	11	NA	11	NA
X	82449569	C, T	ENSCAFG00000018029-ENSCAFG00000018030	intergenic_region	MODIFIER	.	0.628	0.372	14	0.125	0.875	2	11	22	11	11	NA	11	22	11	11	11	11	11	11	12	12	12	11	NA	11	NA	12	11	12	12	11	11	11	11	11	22	22	22	11	11	11	11	11
X	82449730	A, T	ENSCAFG00000018029-ENSCAFG00000018030	intergenic_region	MODIFIER	.	0.64	0.36	15	0.125	0.875	2	11	22	11	11	11	11	NA	11	11	11	11	11	11	12	12	NA	11	NA	NA	12	12	11	12	12	11	11	11	11	11	22	22	22	11	11	11	11	NA
X	82450139	C, T	ENSCAFG00000018029-ENSCAFG00000018030	intergenic_region	MODIFIER	.	0.639	0.361	22	0.121	0.879	1	11	NA	11	11	11	11	22	11	11	11	11	11	11	12	12	12	11	NA	NA	12	12	11	12	12	11	11	11	11	11	NA	22	22	11	11	11	11	11
X	82450154	A, G	ENSCAFG00000018029-ENSCAFG00000018030	intergenic_region	MODIFIER	.	0.639	0.361	24	0.125	0.875	2	11	NA	11	11	NA	11	22	11	11	11	11	11	11	12	12	12	11	NA	NA	12	12	11	12	12	11	11	11	11	11	NA	22	22	11	11	11	11	11
X	82450402	T, C	ENSCAFG00000018029-ENSCAFG00000018030	intergenic_region	MODIFIER	.	0.68	0.32	38	0.154	0.846	7	11	NA	11	11	NA	11	NA	11	11	11	11	11	NA	NA	12	NA	11	NA	11	12	12	11	12	12	11	11	11	11	11	22	22	NA	11	11	NA	NA	11
X	82450778	T, A	ENSCAFG00000018029-ENSCAFG00000018030	intergenic_region	MODIFIER	.	0.634	0.366	20	0.143	0.857	5	11	NA	11	11	11	11	NA	11	11	11	11	NA	11	12	12	NA	11	11	11	12	12	11	12	12	11	11	11	11	11	NA	22	22	11	11	NA	11	11
X	82451151	C, T	ENSCAFG00000018029-ENSCAFG00000018030	intergenic_region	MODIFIER	.	0.726	0.274	40	0.087	0.913	8	11	22	NA	11	11	11	NA	11	11	11	11	NA	11	12	12	NA	11	NA	11	12	12	11	12	12	11	11	11	11	NA	NA	22	22	11	11	11	11	11
X	82451217	T, G	ENSCAFG00000018029-ENSCAFG00000018030	intergenic_region	MODIFIER	.	0.773	0.227	50	0.227	0.773	9	11	NA	NA	11	11	11	NA	11	11	11	11	11	11	12	NA	NA	11	NA	11	NA	12	11	12	12	11	11	11	11	11	NA	22	NA	11	11	NA	11	11
X	82451240	G, A	ENSCAFG00000018029-ENSCAFG00000018030	intergenic_region	MODIFIER	.	0.744	0.256	47	0.208	0.792	8	11	22	NA	11	11	11	NA	11	11	11	11	11	11	12	NA	NA	11	NA	11	NA	12	11	12	12	11	11	11	11	11	NA	22	22	11	11	NA	11	11
X	82451272	A, G	ENSCAFG00000018029-ENSCAFG00000018030	intergenic_region	MODIFIER	.	0.724	0.276	39	0.222	0.778	6	11	22	NA	11	11	11	NA	11	11	11	11	11	11	12	NA	11	11	NA	11	12	12	11	12	12	11	11	11	11	11	NA	22	22	11	11	NA	NA	11
X	82451649	T, C	ENSCAFG00000018029-ENSCAFG00000018030	intergenic_region	MODIFIER	.	0.643	0.357	10	0.125	0.875	2	11	22	11	11	11	11	22	11	11	11	11	11	11	12	12	NA	11	NA	11	12	12	11	12	12	11	11	11	11	11	22	22	22	11	11	11	11	11
X	82451797	TG, T	ENSCAFG00000018029-ENSCAFG00000018030	intergenic_region	MODIFIER	.	0.673	0.327	7	0.206	0.794	1	11	22	11	11	11	11	22	11	11	11	11	11	11	12	12	12	11	NA	11	12	12	11	12	12	11	11	11	11	11	22	22	22	11	11	11	11	11
X	82451843	C, T	ENSCAFG00000018029-ENSCAFG00000018030	intergenic_region	MODIFIER	.	0.652	0.348	12	0.176	0.824	1	11	22	11	11	11	11	22	11	11	11	11	NA	11	12	12	12	11	NA	11	12	12	11	12	12	11	11	11	11	11	22	22	22	11	11	11	11	11
X	82451861	A, T	ENSCAFG00000018029-ENSCAFG00000018030	intergenic_region	MODIFIER	.	0.636	0.364	11	0.118	0.882	1	11	22	11	11	11	11	NA	11	11	11	11	NA	11	12	12	12	11	11	11	12	12	11	12	12	11	11	11	11	11	22	22	22	11	11	11	11	11
X	82451878	G, A	ENSCAFG00000018029-ENSCAFG00000018030	intergenic_region	MODIFIER	.	0.667	0.333	12	0.206	0.794	1	11	22	11	11	11	11	22	11	11	11	11	NA	11	12	12	12	11	NA	11	12	12	11	12	12	11	11	11	11	11	22	22	22	11	11	11	11	11
X	82452231	A, G	ENSCAFG00000018029-ENSCAFG00000018030	intergenic_region	MODIFIER	.	0.644	0.356	15	0.121	0.879	1	11	22	11	11	11	11	22	11	11	11	11	NA	11	12	12	12	11	NA	11	12	12	11	12	12	11	11	11	11	11	22	22	22	11	11	11	11	11
X	82452500	C, CTG,CTGTG	ENSCAFG00000018029-ENSCAFG00000018030	intergenic_region	MODIFIER	.	0.655	0.345	19	0.138	0.862	4	11	NA	11	11	11	11	NA	11	11	11	11	11	11	12	12	12	11	11	11	12	12	11	12	12	11	11	11	11	11	22	22	22	11	11	11	11	NA
X	82452663	C, CT	ENSCAFG00000018029-ENSCAFG00000018030	intergenic_region	MODIFIER	.	0.812	0.188	46	0.238	0.762	10	11	NA	NA	11	NA	11	NA	11	11	11	11	11	11	11	12	NA	11	11	11	12	NA	11	12	12	11	11	11	NA	11	22	22	NA	11	11	11	11	11
X	82452828	CTT, CTTT,C	ENSCAFG00000018029-ENSCAFG00000018030	intergenic_region	MODIFIER	.	0.688	0.312	50	0.16	0.84	7	11	NA	NA	NA	NA	11	NA	NA	11	11	11	11	11	12	12	NA	11	NA	11	12	12	11	12	12	11	11	11	11	11	NA	22	NA	11	11	11	11	NA
X	82452873	C, G	ENSCAFG00000018029-ENSCAFG00000018030	intergenic_region	MODIFIER	.	0.847	0.153	75	0.235	0.765	12	11	NA	NA	NA	NA	11	NA	11	11	11	11	11	NA	12	12	NA	11	NA	11	NA	12	NA	NA	12	11	11	11	11	NA	NA	22	NA	11	11	NA	11	NA
X	82452952	A, C	ENSCAFG00000018029-ENSCAFG00000018030	intergenic_region	MODIFIER	.	0.677	0.323	49	0.138	0.862	4	11	NA	NA	NA	NA	11	NA	11	11	11	11	NA	NA	12	12	12	11	11	NA	12	12	11	NA	12	11	11	11	11	11	NA	22	NA	11	11	NA	11	NA
X	82452963	T, C	ENSCAFG00000018029-ENSCAFG00000018030	intergenic_region	MODIFIER	.	0.655	0.345	39	0.138	0.862	4	11	NA	NA	NA	NA	11	NA	11	11	11	11	11	NA	12	12	12	11	11	NA	12	12	11	NA	12	11	11	11	11	11	NA	22	NA	11	11	NA	11	NA
X	82453014	A, G	ENSCAFG00000018029-ENSCAFG00000018030	intergenic_region	MODIFIER	.	0.647	0.353	24	0.125	0.875	2	11	NA	11	11	NA	11	NA	11	11	11	11	11	NA	12	12	12	11	11	11	12	12	11	12	12	11	11	11	11	11	22	22	22	11	11	11	11	11
X	82453246	C, CT	ENSCAFG00000018029-ENSCAFG00000018030	intergenic_region	MODIFIER	.	0.64	0.36	16	0.129	0.871	3	11	22	NA	NA	11	11	22	11	11	11	11	11	11	12	12	12	11	11	NA	12	12	11	12	12	11	11	11	11	11	22	22	22	11	11	11	11	11
X	82453258	C, T	ENSCAFG00000018029-ENSCAFG00000018030	intergenic_region	MODIFIER	.	0.701	0.299	14	0.172	0.828	4	11	22	11	11	11	11	22	11	11	11	11	11	11	12	12	12	11	11	11	12	12	11	12	12	11	11	11	11	11	22	22	22	11	11	11	11	11
X	82453342	A, G	ENSCAFG00000018029-ENSCAFG00000018030	intergenic_region	MODIFIER	.	0.637	0.363	14	0.129	0.871	3	11	NA	11	11	NA	11	22	11	11	11	11	11	11	12	12	12	11	NA	11	12	12	11	12	12	11	11	11	11	11	22	22	22	11	11	11	11	11
X	82453482	C, T	ENSCAFG00000018029-ENSCAFG00000018030	intergenic_region	MODIFIER	.	0.643	0.357	10	0.121	0.879	1	11	22	11	11	11	11	22	11	11	11	11	11	11	12	12	12	11	11	11	12	12	11	12	12	11	11	11	11	11	22	22	22	11	11	11	11	11
X	82453605	A, G	ENSCAFG00000018029-ENSCAFG00000018030	intergenic_region	MODIFIER	.	0.64	0.36	12	0.114	0.886	0	11	22	11	11	11	11	22	11	11	11	11	11	11	12	12	NA	11	NA	11	12	12	11	12	12	11	11	11	11	11	22	22	22	11	11	11	NA	11
X	82453606	A, G	ENSCAFG00000018029-ENSCAFG00000018030	intergenic_region	MODIFIER	.	0.635	0.365	12	0.114	0.886	0	11	22	11	11	11	11	22	11	11	11	11	11	11	12	12	NA	11	NA	11	12	12	11	12	12	11	11	11	11	11	22	22	22	11	11	11	NA	11
X	82453862	T, TGACTTTTAAAAATCATTCCAATTTTAGTATATGTGCTGCCGAAGCGAGCAC	ENSCAFG00000018029-ENSCAFG00000018030	intergenic_region	MODIFIER	.	0.723	0.277	17	0.2	0.8	4	11	22	11	11	11	11	22	11	11	11	11	11	11	12	12	NA	11	NA	11	12	12	11	12	12	11	11	11	11	11	11	22	22	11	11	11	11	11
X	82454103	C, T	ENSCAFG00000018029-ENSCAFG00000018030	intergenic_region	MODIFIER	.	0.782	0.218	15	0.219	0.781	2	11	22	11	11	11	11	22	11	11	11	11	11	11	12	12	NA	11	11	11	12	12	11	12	12	11	11	11	11	11	11	22	NA	11	11	11	11	11
X	82454184	G, A	ENSCAFG00000018029-ENSCAFG00000018030	intergenic_region	MODIFIER	.	0.644	0.356	10	0.125	0.875	2	11	22	11	11	11	11	22	11	11	11	11	11	11	12	12	NA	11	NA	11	12	12	11	12	12	11	11	11	11	11	22	22	22	11	11	11	11	11
X	82454667	AT, A	ENSCAFG00000018029-ENSCAFG00000018030	intergenic_region	MODIFIER	.	0.632	0.368	22	0.121	0.879	2	11	NA	11	11	11	11	NA	11	11	11	11	11	NA	12	12	12	11	NA	11	12	12	11	12	12	11	11	11	11	11	22	22	22	11	11	11	11	11
X	82454811	A, G	ENSCAFG00000018029-ENSCAFG00000018030	intergenic_region	MODIFIER	.	0.63	0.37	23	0.065	0.935	2	11	NA	NA	11	11	11	22	11	11	11	11	11	NA	12	12	NA	11	NA	11	12	12	11	12	12	11	11	11	NA	11	22	22	22	11	11	11	11	11
X	82454812	T, A	ENSCAFG00000018029-ENSCAFG00000018030	intergenic_region	MODIFIER	.	0.626	0.374	24	0.065	0.935	2	11	NA	NA	11	11	11	22	11	11	11	11	11	NA	12	12	NA	11	NA	11	12	12	11	12	12	11	11	11	NA	11	22	22	22	11	11	11	NA	11
X	82454873	C, CTTG	ENSCAFG00000018029-ENSCAFG00000018030	intergenic_region	MODIFIER	.	0.655	0.345	18	0.118	0.882	1	11	22	11	11	11	11	NA	11	11	11	11	11	NA	12	12	12	11	NA	11	NA	12	11	12	12	11	11	11	11	11	22	22	22	11	11	11	11	11
X	82454893	T, C	ENSCAFG00000018029-ENSCAFG00000018030	intergenic_region	MODIFIER	.	0.662	0.338	17	0.176	0.824	1	11	22	NA	11	11	11	NA	11	11	11	11	11	NA	12	12	12	11	NA	11	12	12	11	12	12	11	11	11	11	11	22	22	22	11	11	11	11	11
X	82454951	T, A	ENSCAFG00000018029-ENSCAFG00000018030	intergenic_region	MODIFIER	.	0.638	0.362	20	0.125	0.875	2	11	22	NA	11	11	11	22	11	11	11	11	11	11	12	12	12	11	NA	11	12	12	11	12	12	11	11	11	11	11	22	22	22	11	11	11	11	11
X	82454975	A, G	ENSCAFG00000018029-ENSCAFG00000018030	intergenic_region	MODIFIER	.	0.665	0.335	20	0.107	0.893	5	11	22	11	11	11	11	22	11	11	11	11	11	11	12	12	12	11	NA	11	12	12	11	12	12	11	11	11	11	11	22	22	22	11	11	11	11	11
X	82454981	G, GA	ENSCAFG00000018029-ENSCAFG00000018030	intergenic_region	MODIFIER	.	0.638	0.362	18	0.133	0.867	4	11	22	11	11	11	11	22	11	11	11	11	11	11	12	12	12	11	NA	11	12	12	11	12	12	11	11	11	11	11	22	22	22	11	11	11	11	11
X	82455113	G, A	ENSCAFG00000018029-ENSCAFG00000018030	intergenic_region	MODIFIER	.	0.647	0.353	10	0.121	0.879	1	11	NA	11	11	11	11	22	11	11	11	11	11	NA	12	12	NA	11	NA	11	12	12	11	12	12	11	11	11	11	11	22	22	22	11	11	11	11	11
X	82455458	G, C,T,GTCTC,GTCTCTCTCTCTTTCTC,GTC	ENSCAFG00000018029-ENSCAFG00000018030	intergenic_region	MODIFIER	.	0.726	0.274	45	0.154	0.846	7	11	NA	11	11	11	11	NA	11	11	11	NA	11	11	12	12	NA	11	NA	11	12	12	NA	12	12	11	11	11	11	11	NA	22	NA	11	11	NA	11	11
X	82456104	G, A	ENSCAFG00000018029-ENSCAFG00000018030	intergenic_region	MODIFIER	.	0.646	0.354	9	0.267	0.733	12	11	22	11	11	11	11	22	11	11	11	11	11	11	12	12	12	11	NA	11	12	12	11	12	12	11	11	11	11	11	22	22	22	11	11	11	11	11
X	82456674	T, G	ENSCAFG00000018029-ENSCAFG00000018030	intergenic_region	MODIFIER	.	0.629	0.371	17	0.235	0.765	11	11	22	11	11	11	11	22	11	11	11	11	11	11	12	12	NA	11	NA	NA	12	12	11	12	12	11	11	11	11	11	NA	22	22	11	11	11	11	11
X	82456834	G, A	ENSCAFG00000018029-ENSCAFG00000018030	intergenic_region	MODIFIER	.	0.659	0.341	9	0.267	0.733	12	11	22	11	11	11	11	22	11	11	11	11	11	11	12	12	12	11	NA	11	12	12	11	12	12	11	11	11	11	11	22	22	22	11	11	11	11	11
X	82457872	A, C	ENSCAFG00000018029-ENSCAFG00000018030	intergenic_region	MODIFIER	.	0.632	0.368	7	0.25	0.75	12	11	22	11	11	11	11	22	11	11	11	11	11	11	12	12	NA	11	NA	11	12	12	11	12	12	11	11	11	11	11	22	22	22	11	11	11	11	NA
X	82457938	C, T	ENSCAFG00000018029-ENSCAFG00000018030	intergenic_region	MODIFIER	.	0.638	0.362	10	0.235	0.765	11	11	22	11	11	11	11	22	11	11	11	11	11	11	12	12	12	11	11	11	12	12	11	12	12	11	11	11	11	11	22	22	22	11	11	11	11	11
X	82458654	C, CAG	ENSCAFG00000018029-ENSCAFG00000018030	intergenic_region	MODIFIER	.	0.644	0.356	9	0.235	0.765	11	11	22	11	11	NA	11	22	11	11	11	11	11	11	12	12	NA	11	NA	11	12	12	11	12	12	11	11	11	11	11	22	22	22	11	11	11	11	11
X	82459298	G, A	ENSCAFG00000018029-ENSCAFG00000018030	intergenic_region	MODIFIER	.	0.632	0.368	27	0.267	0.733	12	11	22	NA	11	NA	11	NA	11	11	11	11	11	11	12	12	NA	11	NA	11	12	12	11	12	12	11	11	11	11	11	22	22	22	11	11	11	11	11
X	82459982	G, A	ENSCAFG00000018029-ENSCAFG00000018030	intergenic_region	MODIFIER	.	0.678	0.322	10	0.438	0.562	12	11	22	11	11	NA	11	22	11	11	11	11	11	11	12	12	12	11	11	11	12	12	11	12	12	11	11	11	11	11	22	22	22	11	11	11	11	11
X	82460442	T, C	ENSCAFG00000018029-ENSCAFG00000018030	intergenic_region	MODIFIER	.	0.663	0.337	20	0.308	0.692	14	11	NA	11	11	11	11	22	11	11	11	11	11	NA	12	12	NA	11	NA	11	12	12	11	12	12	11	11	11	11	11	22	22	22	11	11	NA	11	11
X	82460682	C, T	ENSCAFG00000018029-ENSCAFG00000018030	intergenic_region	MODIFIER	.	0.645	0.355	36	0.167	0.833	14	11	NA	NA	11	11	11	NA	11	11	11	11	NA	NA	12	12	NA	11	NA	11	NA	12	11	12	NA	11	11	11	11	11	NA	22	22	11	11	NA	11	NA
X	82461071	T, C	ENSCAFG00000018029-ENSCAFG00000018030	intergenic_region	MODIFIER	.	0.639	0.361	19	0.231	0.769	13	11	NA	11	11	11	11	22	11	11	11	11	11	11	12	12	12	11	NA	NA	12	12	11	12	12	11	11	11	11	11	22	22	22	11	11	11	11	NA
X	82461337	A, ATT,T	ENSCAFG00000018029-ENSCAFG00000018030	intergenic_region	MODIFIER	.	0.649	0.351	23	0.091	0.909	14	11	22	NA	11	11	11	NA	11	11	11	11	11	NA	12	12	12	11	NA	11	12	12	11	12	12	11	11	11	11	11	22	22	22	11	11	11	11	11
X	82461339	A, C	ENSCAFG00000018029-ENSCAFG00000018030	intergenic_region	MODIFIER	.	0.651	0.349	22	0.091	0.909	14	11	22	11	11	11	11	NA	11	11	11	11	11	NA	12	12	12	11	NA	11	12	12	11	12	12	11	11	11	11	11	22	22	22	11	11	11	11	11
X	82461428	T, C	ENSCAFG00000018029-ENSCAFG00000018030	intergenic_region	MODIFIER	.	0.652	0.348	12	0.235	0.765	11	11	22	11	11	NA	11	NA	11	11	11	11	11	11	12	12	NA	11	NA	11	12	12	11	12	12	11	11	11	11	11	22	22	22	11	11	11	11	11
X	82462867	G, A	ENSCAFG00000018029-ENSCAFG00000018030	intergenic_region	MODIFIER	.	0.665	0.335	14	0.375	0.625	12	11	22	11	11	11	11	22	11	11	11	11	11	11	12	12	12	11	11	NA	12	12	11	12	12	11	11	11	11	11	22	22	22	11	11	11	11	11
X	82463413	T, C	ENSCAFG00000018029-ENSCAFG00000018030	intergenic_region	MODIFIER	.	0.662	0.338	9	0.286	0.714	13	11	22	11	11	11	11	22	11	11	11	11	11	11	12	12	12	11	11	11	12	12	11	12	12	11	11	11	11	11	22	22	22	11	11	11	11	11
X	82464107	G, A	ENSCAFG00000018029-ENSCAFG00000018030	intergenic_region	MODIFIER	.	0.637	0.363	16	0.25	0.75	12	11	NA	11	11	NA	11	22	11	11	11	11	11	NA	12	12	12	11	NA	11	12	12	11	12	12	11	11	11	11	11	NA	22	22	11	11	11	11	11
X	82464488	A, C	ENSCAFG00000018029-ENSCAFG00000018030	intergenic_region	MODIFIER	.	0.645	0.355	19	0.235	0.765	11	11	NA	NA	11	NA	11	22	11	11	11	11	11	11	12	12	12	11	NA	11	12	12	NA	12	12	11	11	11	11	11	NA	22	22	11	11	11	11	NA
X	82465708	T, C	ENSCAFG00000018029-ENSCAFG00000018030	intergenic_region	MODIFIER	.	0.663	0.337	10	0.353	0.647	11	11	22	11	11	11	11	22	11	11	11	11	11	11	12	12	12	11	NA	11	12	12	11	12	12	11	11	11	11	11	22	22	22	11	11	11	11	11
X	82465751	G, T	ENSCAFG00000018029-ENSCAFG00000018030	intergenic_region	MODIFIER	.	0.64	0.36	14	0.235	0.765	11	11	22	NA	11	11	11	22	11	11	11	11	NA	11	12	12	NA	11	NA	11	12	12	11	12	12	11	11	11	11	11	22	22	22	11	11	11	11	11
X	82465828	A, T	ENSCAFG00000018029-ENSCAFG00000018030	intergenic_region	MODIFIER	.	0.649	0.351	8	0.235	0.765	11	11	22	11	11	11	11	22	11	11	11	11	11	11	12	12	12	11	NA	11	12	12	11	12	12	11	11	11	11	11	22	22	22	11	11	11	11	11
X	82466172	T, C	ENSCAFG00000018029-ENSCAFG00000018030	intergenic_region	MODIFIER	.	0.631	0.369	16	0.235	0.765	11	11	22	NA	11	11	11	22	11	11	11	11	11	NA	12	12	12	11	NA	11	NA	12	11	12	12	11	11	11	11	11	22	22	22	11	11	11	11	11
X	82466248	C, T	ENSCAFG00000018029-ENSCAFG00000018030	intergenic_region	MODIFIER	.	0.644	0.356	11	0.235	0.765	11	11	NA	NA	11	11	11	NA	11	11	11	11	11	11	12	12	12	11	NA	11	12	12	11	12	12	11	11	11	11	11	22	22	22	11	11	11	11	11
X	82466344	A, G	ENSCAFG00000018029-ENSCAFG00000018030	intergenic_region	MODIFIER	.	0.633	0.367	7	0.267	0.733	12	11	22	NA	11	11	11	22	11	11	11	11	11	11	12	12	12	11	NA	11	12	12	11	12	12	11	11	11	11	11	22	22	22	11	11	11	11	11
X	82466996	T, G	ENSCAFG00000018029-ENSCAFG00000018030	intergenic_region	MODIFIER	.	0.649	0.351	14	0.353	0.647	11	11	NA	11	11	11	11	22	11	11	11	11	11	11	12	12	NA	11	NA	11	12	12	11	12	12	11	11	11	11	11	22	22	22	11	11	11	11	11
X	82467093	A, G	ENSCAFG00000018029-ENSCAFG00000018030	intergenic_region	MODIFIER	.	0.643	0.357	6	0.25	0.75	12	11	22	11	11	11	11	22	11	11	11	11	11	11	12	12	NA	11	11	11	12	12	11	12	12	11	11	11	11	11	22	22	22	11	11	11	11	11
X	82467230	G, GTTT,GTTTT	ENSCAFG00000018029-ENSCAFG00000018030	intergenic_region	MODIFIER	.	0.652	0.348	11	0.235	0.765	11	11	22	11	11	NA	11	22	11	11	11	11	11	11	12	12	12	11	NA	11	12	12	11	12	12	11	11	11	11	11	NA	22	22	11	11	11	11	11
X	82467648	C, A	ENSCAFG00000018029-ENSCAFG00000018030	intergenic_region	MODIFIER	.	0.653	0.347	23	0.286	0.714	13	11	22	NA	11	11	11	22	11	11	11	11	11	11	12	12	NA	11	NA	11	12	12	11	12	12	11	11	11	11	11	22	22	22	11	11	11	11	11
X	82467951	TAAGAAGAAAATTTAAAAAAAAAAAAAAAAAAGAAAAA, T	ENSCAFG00000018029-ENSCAFG00000018030	intergenic_region	MODIFIER	.	0.603	0.397	35	0.312	0.688	12	11	NA	NA	11	NA	11	22	11	11	NA	11	11	11	12	12	12	NA	NA	11	12	12	11	12	12	11	11	11	11	11	NA	22	22	11	11	11	11	NA
X	82468785	A, G	ENSCAFG00000018029-ENSCAFG00000018030	intergenic_region	MODIFIER	.	0.653	0.347	17	0.235	0.765	11	11	22	11	11	11	11	NA	11	11	11	11	11	11	12	12	11	11	NA	11	12	12	11	12	12	11	11	11	11	11	22	22	22	11	11	11	11	11
X	82468885	A, G	ENSCAFG00000018029-ENSCAFG00000018030	intergenic_region	MODIFIER	.	0.653	0.347	19	0.267	0.733	12	11	22	11	11	11	11	22	11	11	11	11	11	11	12	12	NA	11	NA	11	12	12	11	12	12	11	11	11	11	11	NA	22	22	11	11	11	11	11
X	82469481	G, T	ENSCAFG00000018029-ENSCAFG00000018030	intergenic_region	MODIFIER	.	0.644	0.356	12	0.25	0.75	12	11	NA	11	11	11	11	22	11	11	11	11	11	11	12	12	12	11	NA	11	12	12	11	12	12	11	11	11	11	11	22	22	22	11	11	11	11	11
X	82469502	T, C	ENSCAFG00000018029-ENSCAFG00000018030	intergenic_region	MODIFIER	.	0.668	0.332	14	0.353	0.647	11	11	22	11	11	11	11	22	11	11	11	11	11	11	12	12	12	11	NA	11	12	12	11	12	12	11	11	11	11	11	22	22	22	11	11	11	11	11
X	82469736	CT, C	ENSCAFG00000018029-ENSCAFG00000018030	intergenic_region	MODIFIER	.	0.636	0.364	18	0.214	0.786	13	11	NA	11	11	NA	11	NA	11	11	11	11	11	11	12	12	12	11	NA	11	12	12	11	12	12	11	11	11	11	11	22	22	22	11	11	11	11	11
X	82469842	TAAAA, T	ENSCAFG00000018029-ENSCAFG00000018030	intergenic_region	MODIFIER	.	0.628	0.372	18	0.25	0.75	12	11	22	NA	11	11	11	NA	11	11	11	11	11	11	12	12	NA	11	NA	11	12	12	11	12	12	11	11	11	11	11	22	22	22	11	11	11	NA	11
X	82469872	T, A	ENSCAFG00000018029-ENSCAFG00000018030	intergenic_region	MODIFIER	.	0.622	0.378	21	0.25	0.75	12	11	22	NA	11	NA	11	NA	11	11	11	11	11	NA	12	12	NA	11	NA	11	12	12	11	12	12	11	11	11	11	11	22	22	22	11	11	11	NA	11
X	82470089	G, A	ENSCAFG00000018029-ENSCAFG00000018030	intergenic_region	MODIFIER	.	0.635	0.365	16	0.235	0.765	11	11	NA	11	11	11	11	22	11	11	11	11	11	11	12	12	11	11	11	11	12	12	11	12	12	11	11	11	11	11	22	22	22	11	11	11	11	NA
X	82470112	G, A	ENSCAFG00000018029-ENSCAFG00000018030	intergenic_region	MODIFIER	.	0.647	0.353	15	0.235	0.765	11	11	NA	11	11	11	11	NA	11	11	11	11	11	NA	12	12	NA	11	NA	11	12	12	11	12	12	11	11	11	11	11	22	22	22	11	11	11	11	11
X	82470324	C, T,G	ENSCAFG00000018029-ENSCAFG00000018030	intergenic_region	MODIFIER	.	0.644	0.356	22	0.235	0.765	11	11	NA	11	11	11	11	22	11	11	11	11	11	11	12	12	12	11	NA	11	NA	12	11	12	12	11	11	11	11	11	NA	22	22	11	11	11	11	NA
X	82470524	T, C	ENSCAFG00000018029-ENSCAFG00000018030	intergenic_region	MODIFIER	.	0.641	0.359	20	0.267	0.733	13	11	22	11	11	11	11	22	11	11	11	11	11	11	12	12	12	11	NA	11	12	12	11	12	12	11	11	11	11	11	22	22	22	11	11	11	11	11
X	82471920	T, C	ENSCAFG00000018029-ENSCAFG00000018030	intergenic_region	MODIFIER	.	0.616	0.384	37	0.2	0.8	16	11	NA	NA	NA	NA	11	NA	11	11	11	NA	11	NA	12	12	NA	11	11	NA	NA	12	11	12	12	11	11	11	11	11	NA	22	22	11	11	11	11	NA
X	82472578	AT, A	ENSCAFG00000018029-ENSCAFG00000018030	intergenic_region	MODIFIER	.	0.665	0.335	30	0.167	0.833	14	11	NA	11	11	NA	11	22	11	11	11	11	11	11	12	12	NA	11	NA	11	12	12	11	12	12	11	11	11	11	11	22	22	22	11	11	11	11	11
X	82472628	T, A	ENSCAFG00000018029-ENSCAFG00000018030	intergenic_region	MODIFIER	.	0.652	0.348	45	0.1	0.9	15	11	NA	NA	11	NA	11	22	11	11	11	11	11	11	12	12	NA	11	NA	11	NA	12	NA	12	12	11	11	11	11	11	22	22	22	11	11	11	NA	11
X	82472806	T, A	ENSCAFG00000018029-ENSCAFG00000018030	intergenic_region	MODIFIER	.	0.654	0.346	49	0.273	0.727	15	11	NA	NA	11	NA	11	22	11	11	11	11	NA	NA	12	12	NA	11	NA	NA	NA	12	11	12	12	11	11	11	11	11	22	22	NA	11	11	11	11	11
X	82472922	A, G	ENSCAFG00000018029-ENSCAFG00000018030	intergenic_region	MODIFIER	.	0.663	0.337	33	0.167	0.833	14	11	NA	NA	11	11	11	22	11	11	11	11	11	11	12	12	NA	11	NA	NA	12	12	11	12	12	11	11	11	11	11	22	22	22	11	11	11	11	11
X	82473087	C, T	ENSCAFG00000018029-ENSCAFG00000018030	intergenic_region	MODIFIER	.	0.676	0.324	63	0	1	18	11	NA	NA	11	NA	11	NA	11	11	11	11	NA	NA	12	12	NA	11	11	NA	NA	12	11	12	12	NA	11	11	11	11	NA	22	22	11	11	NA	NA	NA
X	82473094	A, G	ENSCAFG00000018029-ENSCAFG00000018030	intergenic_region	MODIFIER	.	0.688	0.312	57	0.222	0.778	16	11	NA	NA	11	NA	11	NA	11	11	11	11	NA	NA	12	12	NA	11	11	NA	NA	12	11	12	12	11	11	11	11	11	NA	22	22	11	11	11	NA	11
X	82473208	T, G	ENSCAFG00000018029-ENSCAFG00000018030	intergenic_region	MODIFIER	.	0.633	0.367	24	0.25	0.75	12	11	22	11	NA	NA	11	22	11	11	11	11	11	11	12	12	12	11	NA	11	12	12	11	12	12	11	11	11	12	11	NA	22	22	NA	11	11	11	11
X	82473400	A, G	ENSCAFG00000018029-ENSCAFG00000018030	intergenic_region	MODIFIER	.	0.65	0.35	10	0.235	0.765	11	11	22	11	11	NA	11	22	11	11	11	11	11	11	12	12	11	11	11	11	12	12	11	12	12	11	11	11	11	11	22	22	22	11	11	11	11	11
X	82473729	A, T	ENSCAFG00000018029-ENSCAFG00000018030	intergenic_region	MODIFIER	.	0.638	0.362	5	0.25	0.75	12	11	22	11	11	11	11	22	11	11	11	11	11	11	12	12	12	11	NA	11	12	12	11	12	12	11	11	11	11	11	22	22	22	11	11	11	11	NA
X	82474608	TG, T	ENSCAFG00000018029-ENSCAFG00000018030	intergenic_region	MODIFIER	.	0.641	0.359	11	0.235	0.765	11	11	22	11	11	NA	11	22	11	11	11	11	11	11	12	12	NA	11	NA	11	12	12	11	12	12	11	11	11	11	11	22	22	22	11	11	11	11	NA
X	82474866	A, T	ENSCAFG00000018029-ENSCAFG00000018030	intergenic_region	MODIFIER	.	0.655	0.345	15	0.235	0.765	11	11	22	11	11	11	11	NA	11	11	11	11	11	11	12	12	NA	11	NA	11	12	12	11	12	12	11	11	11	11	11	22	22	22	11	11	11	11	11
X	82475441	G, C	ENSCAFG00000018029-ENSCAFG00000018030	intergenic_region	MODIFIER	.	0.631	0.369	18	0.308	0.692	14	11	22	11	11	11	11	22	11	11	11	11	NA	11	12	12	NA	11	NA	11	12	12	11	12	12	11	11	11	11	11	NA	22	22	11	11	NA	11	11
X	82475575	T, C	ENSCAFG00000018029-ENSCAFG00000018030	intergenic_region	MODIFIER	.	0.655	0.345	20	0.286	0.714	13	11	NA	11	11	11	11	22	11	11	11	11	11	11	12	12	12	11	NA	11	NA	12	11	12	12	11	11	11	11	11	22	22	22	11	11	11	11	NA
X	82475613	G, A	ENSCAFG00000018029-ENSCAFG00000018030	intergenic_region	MODIFIER	.	0.655	0.345	13	0.286	0.714	13	11	NA	NA	11	11	11	22	11	11	11	11	11	11	12	12	12	11	NA	11	12	12	11	12	12	11	11	11	11	11	22	22	22	11	11	11	11	11
X	82476351	T, A	ENSCAFG00000018029-ENSCAFG00000018030	intergenic_region	MODIFIER	.	0.684	0.316	5	0.438	0.562	12	11	22	11	11	11	11	22	11	11	11	11	11	11	12	12	NA	11	11	11	12	12	11	12	12	11	11	11	11	11	22	22	22	11	11	11	11	11
X	82476605	G, A	ENSCAFG00000018029-ENSCAFG00000018030	intergenic_region	MODIFIER	.	0.656	0.344	24	0.267	0.733	13	11	22	11	11	11	11	22	11	11	11	11	NA	11	12	12	NA	11	11	11	NA	12	11	12	12	11	11	11	11	11	22	22	NA	11	11	11	NA	NA
X	82477606	C, A	ENSCAFG00000018029-ENSCAFG00000018030	intergenic_region	MODIFIER	.	0.639	0.361	13	0.235	0.765	11	11	22	11	11	11	11	22	11	11	11	11	11	11	12	12	12	11	11	11	12	12	11	12	12	11	11	11	11	11	22	22	22	11	11	11	11	11
X	82477654	A, T	ENSCAFG00000018029-ENSCAFG00000018030	intergenic_region	MODIFIER	.	0.635	0.365	9	0.267	0.733	12	11	22	11	11	11	11	22	11	11	11	11	11	11	12	12	12	11	11	11	12	12	11	12	12	11	11	11	11	11	22	22	22	11	11	11	11	11
X	82477858	T, C	ENSCAFG00000018029-ENSCAFG00000018030	intergenic_region	MODIFIER	.	0.646	0.354	23	0.267	0.733	12	11	NA	11	11	11	11	22	11	11	11	11	11	NA	12	12	12	11	NA	11	12	12	11	12	12	11	11	11	11	11	22	22	22	11	11	11	11	11
X	82477867	G, A	ENSCAFG00000018029-ENSCAFG00000018030	intergenic_region	MODIFIER	.	0.643	0.357	18	0.267	0.733	12	11	NA	11	11	11	11	22	11	11	11	11	11	11	12	12	12	11	NA	11	12	12	11	12	12	11	11	11	11	11	22	22	22	11	11	11	11	11
X	82478245	A, AT	ENSCAFG00000018029-ENSCAFG00000018030	intergenic_region	MODIFIER	.	0.635	0.365	17	0.235	0.765	11	11	22	11	11	11	11	22	11	11	11	11	11	11	12	12	12	11	NA	11	12	12	11	12	12	11	11	11	11	11	22	22	22	11	11	11	11	11
X	82478316	A, T	ENSCAFG00000018029-ENSCAFG00000018030	intergenic_region	MODIFIER	.	0.638	0.362	7	0.133	0.867	12	11	NA	NA	11	11	11	22	11	11	11	11	11	11	12	12	12	11	11	11	12	12	11	12	12	11	11	11	11	11	22	22	NA	11	11	11	11	11
X	82478902	G, A	ENSCAFG00000018029-ENSCAFG00000018030	intergenic_region	MODIFIER	.	0.677	0.323	17	0.357	0.643	13	11	22	11	11	NA	11	22	11	11	11	11	11	NA	12	12	12	11	NA	11	12	12	11	12	12	11	11	11	11	11	22	22	22	11	11	11	11	11
X	82478977	G, C	ENSCAFG00000018029-ENSCAFG00000018030	intergenic_region	MODIFIER	.	0.686	0.314	11	0.357	0.643	13	11	22	11	11	NA	11	NA	11	11	11	11	11	11	12	12	12	11	NA	11	12	12	11	12	12	11	11	11	11	11	22	22	22	11	11	11	11	11
X	82479033	G, A	ENSCAFG00000018029-ENSCAFG00000018030	intergenic_region	MODIFIER	.	0.644	0.356	12	0.25	0.75	12	11	22	11	11	NA	11	NA	11	11	11	11	11	11	12	12	NA	11	NA	NA	12	12	11	12	12	11	11	11	11	11	NA	22	22	11	11	11	11	11
X	82479361	A, G	ENSCAFG00000018029-ENSCAFG00000018030	intergenic_region	MODIFIER	.	0.652	0.348	7	0.235	0.765	11	11	22	11	11	11	11	22	11	11	11	11	11	11	12	12	12	11	NA	11	12	12	11	12	12	11	11	11	11	11	22	22	22	11	11	11	11	11
X	82479389	G, T	ENSCAFG00000018029-ENSCAFG00000018030	intergenic_region	MODIFIER	.	0.646	0.354	8	0.235	0.765	11	11	22	NA	11	11	11	22	11	11	11	11	11	11	12	12	12	11	NA	11	12	12	11	12	12	11	11	11	11	11	22	22	22	11	11	11	11	11
X	82479632	A, AC	ENSCAFG00000018029-ENSCAFG00000018030	intergenic_region	MODIFIER	.	0.652	0.348	10	0.235	0.765	11	11	22	NA	11	11	11	22	11	11	11	11	11	11	12	12	12	11	NA	11	12	12	11	12	12	11	11	11	11	11	22	22	NA	11	11	11	11	11
X	82480228	C, T	ENSCAFG00000018029-ENSCAFG00000018030	intergenic_region	MODIFIER	.	0.662	0.338	13	0.25	0.75	12	11	NA	11	11	11	11	22	11	11	11	11	11	11	12	12	NA	11	NA	11	12	12	11	12	12	11	11	11	11	11	22	22	22	11	11	11	11	11
X	82480260	CAGAT, C	ENSCAFG00000018029-ENSCAFG00000018030	intergenic_region	MODIFIER	.	0.677	0.323	18	0.438	0.562	12	11	NA	11	11	11	11	22	11	11	11	11	11	11	12	12	NA	11	NA	11	12	12	11	12	12	11	11	11	11	11	22	22	22	11	11	NA	NA	11
X	82480697	G, GT	ENSCAFG00000018029-ENSCAFG00000018030	intergenic_region	MODIFIER	.	0.696	0.304	29	0.333	0.667	12	11	NA	11	11	NA	11	NA	11	11	11	11	11	NA	12	12	NA	11	NA	11	12	12	11	12	12	11	11	11	11	11	22	22	22	11	11	11	NA	11
X	82480820	A, G	ENSCAFG00000018029-ENSCAFG00000018030	intergenic_region	MODIFIER	.	0.662	0.338	15	0.286	0.714	13	11	22	NA	11	11	11	NA	11	11	11	11	11	NA	12	12	11	11	NA	11	12	12	11	12	12	11	11	11	11	11	22	22	22	11	11	11	11	11
X	82481656	T, G	ENSCAFG00000018029-ENSCAFG00000018030	intergenic_region	MODIFIER	.	0.667	0.333	20	0.308	0.692	14	11	22	11	11	NA	11	NA	11	11	11	11	11	NA	12	12	12	11	11	11	NA	12	11	12	12	11	11	11	11	11	22	22	22	11	11	11	11	11
X	82481720	G, A	ENSCAFG00000018029-ENSCAFG00000018030	intergenic_region	MODIFIER	.	0.661	0.339	24	0.267	0.733	13	11	NA	11	11	11	11	NA	11	11	11	11	11	11	12	12	12	11	NA	11	12	12	11	12	12	11	11	11	11	11	22	22	22	11	11	NA	11	11
X	82481777	T, C	ENSCAFG00000018029-ENSCAFG00000018030	intergenic_region	MODIFIER	.	0.639	0.361	21	0.214	0.786	13	11	22	11	11	11	11	22	11	11	11	11	11	NA	12	12	NA	11	11	11	12	12	11	12	12	11	11	11	11	11	22	22	22	NA	11	NA	11	NA
X	82482142	A, C	ENSCAFG00000018029-ENSCAFG00000018030	intergenic_region	MODIFIER	.	0.646	0.354	8	0.235	0.765	11	11	NA	11	11	11	11	22	11	11	11	11	11	11	12	12	12	11	11	11	12	12	11	12	12	11	11	11	11	11	22	22	22	11	11	11	11	11
X	82482702	C, T	ENSCAFG00000018029-ENSCAFG00000018030	intergenic_region	MODIFIER	.	0.657	0.343	15	0.2	0.8	12	11	NA	11	11	11	11	22	11	11	11	11	11	11	12	12	11	11	NA	NA	12	12	11	12	12	11	11	11	11	11	22	22	22	11	11	11	11	11
X	82483294	C, T	ENSCAFG00000018029-ENSCAFG00000018030	intergenic_region	MODIFIER	.	0.636	0.364	18	0.333	0.667	15	11	22	11	11	11	11	22	11	11	11	11	11	11	12	12	NA	11	11	11	12	12	11	12	12	11	11	11	11	11	22	22	22	11	11	11	11	NA
X	82483305	C, T	ENSCAFG00000018029-ENSCAFG00000018030	intergenic_region	MODIFIER	.	0.658	0.342	21	0.308	0.692	14	11	22	11	11	11	11	22	11	11	11	11	11	11	12	12	NA	11	11	NA	12	12	11	12	12	11	11	11	11	11	22	22	22	11	11	11	11	NA
X	82483390	C, G	ENSCAFG00000018029-ENSCAFG00000018030	intergenic_region	MODIFIER	.	0.634	0.366	21	0.286	0.714	13	11	22	NA	11	11	11	22	11	11	11	11	11	11	12	12	NA	11	NA	11	12	12	11	12	12	11	11	11	11	11	22	22	22	11	11	11	11	NA
X	82483422	T, A	ENSCAFG00000018029-ENSCAFG00000018030	intergenic_region	MODIFIER	.	0.653	0.347	21	0.286	0.714	13	11	NA	11	11	11	11	22	11	11	11	11	11	11	12	12	NA	11	NA	11	12	12	11	12	12	11	11	11	11	11	22	22	22	11	11	11	11	11
X	82483958	T, C	ENSCAFG00000018029-ENSCAFG00000018030	intergenic_region	MODIFIER	.	0.663	0.337	24	0.267	0.733	12	11	22	11	11	11	11	NA	11	11	11	11	11	11	12	12	12	11	NA	11	12	12	11	12	12	11	11	11	11	11	22	22	22	11	11	11	11	11
X	82484241	A, T	ENSCAFG00000018029-ENSCAFG00000018030	intergenic_region	MODIFIER	.	0.511	0.489	26	0.2	0.8	12	11	NA	11	11	11	12	22	22	11	11	11	11	NA	12	12	12	22	NA	11	NA	12	11	12	12	11	11	11	11	11	22	22	22	11	12	NA	11	22
X	82484280	C, T	ENSCAFG00000018029-ENSCAFG00000018030	intergenic_region	MODIFIER	.	0.71	0.29	44	0.308	0.692	14	11	NA	11	11	11	11	NA	11	11	11	11	11	NA	12	12	11	11	NA	11	NA	12	11	12	12	11	11	11	11	11	22	22	22	11	11	NA	11	NA
X	82484343	G, A	ENSCAFG00000018029-ENSCAFG00000018030	intergenic_region	MODIFIER	.	0.669	0.331	44	0.333	0.667	16	11	NA	11	11	NA	11	NA	11	11	11	11	NA	11	12	12	NA	11	NA	NA	NA	12	11	12	12	11	11	11	11	11	NA	22	22	11	11	11	NA	NA
X	82484347	C, T	ENSCAFG00000018029-ENSCAFG00000018030	intergenic_region	MODIFIER	.	0.677	0.323	48	0.333	0.667	16	11	NA	11	NA	NA	11	NA	11	11	11	11	NA	11	12	12	NA	11	NA	NA	NA	12	11	12	12	11	11	11	11	11	NA	22	22	11	11	11	11	NA
X	82484414	C, G	ENSCAFG00000018029-ENSCAFG00000018030	intergenic_region	MODIFIER	.	0.661	0.339	42	0.308	0.692	14	11	22	NA	11	NA	11	NA	11	11	11	11	NA	11	12	12	NA	11	NA	NA	12	12	11	12	12	11	11	11	11	11	NA	22	22	11	11	11	NA	NA
X	82484520	G, A	ENSCAFG00000018029-ENSCAFG00000018030	intergenic_region	MODIFIER	.	0.673	0.327	19	0.353	0.647	11	11	22	11	11	11	11	22	11	11	11	11	11	11	12	12	NA	11	NA	11	12	12	11	12	12	11	11	11	11	11	22	22	22	11	11	11	11	11
X	82484818	T, C	ENSCAFG00000018029-ENSCAFG00000018030	intergenic_region	MODIFIER	.	0.634	0.366	15	0.294	0.706	11	11	22	11	11	11	11	22	11	11	11	11	11	11	12	12	12	11	NA	11	12	12	NA	12	12	11	11	11	11	11	22	22	22	11	11	11	11	11
X	82485169	C, A	ENSCAFG00000018029-ENSCAFG00000018030	intergenic_region	MODIFIER	.	0.656	0.344	6	0.353	0.647	11	11	22	11	11	11	11	NA	11	11	11	11	11	11	12	12	12	11	11	11	12	12	11	12	12	11	11	11	11	11	22	22	22	11	11	11	11	NA
X	82485244	GTC, G	ENSCAFG00000018029-ENSCAFG00000018030	intergenic_region	MODIFIER	.	0.648	0.352	7	0.25	0.75	12	11	22	11	11	11	11	22	11	11	11	11	11	11	12	12	12	11	NA	11	12	12	11	12	12	11	11	11	11	11	22	22	22	11	11	11	11	11
X	82485569	A, G	ENSCAFG00000018029-ENSCAFG00000018030	intergenic_region	MODIFIER	.	0.639	0.361	10	0.235	0.765	11	11	22	11	11	11	11	22	11	11	11	11	11	11	12	12	12	11	NA	11	12	12	11	12	12	11	11	11	11	11	22	22	22	11	11	11	11	11
X	82485717	T, G	ENSCAFG00000018029-ENSCAFG00000018030	intergenic_region	MODIFIER	.	0.635	0.365	6	0.235	0.765	11	11	22	11	11	11	11	22	11	11	11	11	11	11	12	12	12	11	NA	11	12	12	11	12	12	11	11	11	11	11	22	22	22	11	11	11	NA	11
X	82485741	T, C	ENSCAFG00000018029-ENSCAFG00000018030	intergenic_region	MODIFIER	.	0.64	0.36	7	0.25	0.75	12	11	22	11	11	11	11	22	11	11	11	11	11	11	12	12	12	11	NA	11	12	12	11	12	12	11	11	11	11	11	22	22	22	11	11	11	11	11
X	82486307	C, T,CGTGT	ENSCAFG00000018029-ENSCAFG00000018030	intergenic_region	MODIFIER	.	0.639	0.361	14	0.235	0.765	11	11	22	11	11	NA	11	22	11	11	11	11	11	NA	12	12	12	11	11	NA	12	12	11	12	12	11	11	11	11	11	22	22	22	11	11	11	11	NA
X	82486402	T, C	ENSCAFG00000018029-ENSCAFG00000018030	intergenic_region	MODIFIER	.	0.626	0.374	7	0.25	0.75	12	11	22	11	11	NA	11	22	11	11	11	11	11	11	12	12	12	11	NA	11	12	12	11	12	12	11	11	11	11	11	22	22	22	11	11	11	11	11
X	82486482	T, TTC,TTCTC	ENSCAFG00000018029-ENSCAFG00000018030	intergenic_region	MODIFIER	.	0.658	0.342	25	0.235	0.765	11	11	22	NA	11	NA	11	12	11	11	11	11	11	11	12	12	12	11	NA	11	12	12	11	12	12	11	11	11	11	11	22	22	22	11	11	11	11	11
X	82486509	C, T	ENSCAFG00000018029-ENSCAFG00000018030	intergenic_region	MODIFIER	.	0.624	0.376	7	0.2	0.8	12	11	22	NA	11	11	11	22	11	11	11	11	11	11	12	12	12	11	NA	11	12	12	11	12	12	11	11	11	11	11	22	22	22	11	11	11	11	NA
X	82486756	T, C	ENSCAFG00000018029-ENSCAFG00000018030	intergenic_region	MODIFIER	.	0.626	0.374	14	0.235	0.765	11	11	22	11	11	NA	11	22	11	11	11	11	11	11	12	12	12	11	NA	11	12	12	11	12	12	11	11	11	11	11	22	22	22	11	11	11	11	11
X	82486830	C, T	ENSCAFG00000018029-ENSCAFG00000018030	intergenic_region	MODIFIER	.	0.65	0.35	14	0.235	0.765	11	11	22	11	11	11	11	NA	11	11	11	11	NA	11	12	12	NA	11	NA	11	12	12	11	12	12	11	11	11	11	11	22	22	22	11	11	11	11	11
X	82486831	C, T	ENSCAFG00000018029-ENSCAFG00000018030	intergenic_region	MODIFIER	.	0.652	0.348	13	0.235	0.765	11	11	22	11	11	11	11	NA	11	11	11	11	NA	11	12	12	NA	11	NA	11	12	12	11	12	12	11	11	11	11	11	22	22	22	11	11	11	11	11
X	82486993	A, C	ENSCAFG00000018029-ENSCAFG00000018030	intergenic_region	MODIFIER	.	0.684	0.316	12	0.438	0.562	12	11	22	11	11	11	11	22	11	11	11	11	NA	NA	12	12	12	11	11	11	12	12	11	12	12	11	11	11	11	11	22	22	22	11	11	11	11	11
X	82487015	C, T	ENSCAFG00000018029-ENSCAFG00000018030	intergenic_region	MODIFIER	.	0.654	0.346	13	0.25	0.75	12	11	NA	NA	11	11	11	22	11	11	11	11	11	11	12	12	12	11	11	11	12	12	11	12	12	11	11	11	11	11	22	22	22	11	11	11	11	11
X	82487233	C, T	ENSCAFG00000018029-ENSCAFG00000018030	intergenic_region	MODIFIER	.	0.643	0.357	16	0.235	0.765	11	11	22	11	11	NA	11	22	11	11	11	11	NA	11	12	12	NA	11	11	11	12	12	NA	12	12	11	11	11	11	11	NA	22	22	11	11	11	11	11
X	82487538	T, C	ENSCAFG00000018029-ENSCAFG00000018030	intergenic_region	MODIFIER	.	0.661	0.339	34	0.111	0.889	16	11	NA	11	NA	11	11	NA	11	11	11	11	11	NA	12	12	NA	11	11	11	12	12	11	12	12	11	11	11	11	11	22	22	NA	11	11	NA	11	11
X	82487609	G, GTCTCTCTC,C,GTC,GTCTC	ENSCAFG00000018029-ENSCAFG00000018030	intergenic_region	MODIFIER	.	0.65	0.35	29	0.308	0.692	14	11	NA	NA	11	11	11	NA	11	11	11	11	11	11	12	12	12	11	NA	NA	12	12	11	12	12	11	11	11	11	11	NA	22	22	11	11	11	11	11
X	82487653	TA, T	ENSCAFG00000018029-ENSCAFG00000018030	intergenic_region	MODIFIER	.	0.669	0.331	37	0.182	0.818	15	11	NA	NA	NA	11	11	NA	11	11	11	11	11	22	12	12	12	11	NA	NA	NA	12	11	12	12	11	11	11	11	11	22	22	22	NA	11	11	11	NA
X	82487655	A, T	ENSCAFG00000018029-ENSCAFG00000018030	intergenic_region	MODIFIER	.	0.682	0.318	38	0.182	0.818	15	11	NA	NA	11	11	11	NA	11	11	11	11	11	NA	12	12	12	11	NA	NA	NA	12	11	12	12	11	11	11	11	11	22	22	22	NA	11	11	11	NA
X	82487854	ACT, A	ENSCAFG00000018029-ENSCAFG00000018030	intergenic_region	MODIFIER	.	0.636	0.364	17	0.235	0.765	11	11	NA	11	11	NA	11	NA	11	11	11	11	11	11	12	12	12	11	NA	11	12	12	11	12	12	11	11	11	11	11	22	22	22	11	11	NA	11	11
X	82487915	C, T	ENSCAFG00000018029-ENSCAFG00000018030	intergenic_region	MODIFIER	.	0.68	0.32	15	0.353	0.647	11	11	NA	11	11	11	11	NA	11	11	11	11	11	11	12	12	11	11	NA	11	12	12	11	12	12	11	11	11	11	11	NA	22	22	11	11	11	11	11
X	82488279	T, G	ENSCAFG00000018029-ENSCAFG00000018030	intergenic_region	MODIFIER	.	0.649	0.351	15	0.235	0.765	11	11	NA	11	11	NA	11	NA	11	11	11	11	11	NA	12	12	12	11	NA	11	12	12	11	12	12	11	11	11	11	11	NA	22	22	11	11	11	11	11
X	82488335	T, C	ENSCAFG00000018029-ENSCAFG00000018030	intergenic_region	MODIFIER	.	0.645	0.355	14	0.235	0.765	11	11	22	11	11	11	11	NA	11	11	11	11	11	11	12	12	NA	11	NA	11	12	12	11	12	12	11	11	11	11	11	NA	22	22	11	11	11	11	NA
X	82488913	A, G	ENSCAFG00000018029-ENSCAFG00000018030	intergenic_region	MODIFIER	.	0.65	0.35	17	0.235	0.765	11	11	NA	11	11	NA	11	NA	11	11	11	11	11	11	12	12	12	11	NA	11	12	12	11	12	12	11	11	11	11	11	22	22	22	11	11	11	11	11
X	82488917	C, A	ENSCAFG00000018029-ENSCAFG00000018030	intergenic_region	MODIFIER	.	0.68	0.32	18	0.333	0.667	12	11	NA	NA	11	NA	11	NA	11	11	11	11	11	11	12	12	12	11	NA	11	12	12	11	12	12	11	11	11	11	11	22	22	22	11	11	11	11	11
X	82489021	A, T	ENSCAFG00000018029-ENSCAFG00000018030	intergenic_region	MODIFIER	.	0.693	0.307	12	0.357	0.643	13	11	22	11	11	11	11	22	11	11	11	11	11	11	12	12	NA	11	NA	11	12	12	11	12	12	11	11	11	11	11	22	22	22	11	11	11	11	11
X	82489023	C, T	ENSCAFG00000018029-ENSCAFG00000018030	intergenic_region	MODIFIER	.	0.655	0.345	12	0.25	0.75	12	11	22	11	11	11	11	22	11	11	11	11	NA	11	12	12	NA	11	NA	11	12	12	11	12	12	11	11	11	11	11	22	22	22	11	11	11	11	11
X	82489277	T, C	ENSCAFG00000018029-ENSCAFG00000018030	intergenic_region	MODIFIER	.	0.636	0.364	18	0.235	0.765	11	11	NA	11	11	NA	11	NA	11	11	11	11	11	11	12	12	NA	11	NA	11	12	12	11	12	12	11	11	11	11	11	22	22	22	11	11	NA	NA	NA
X	82489579	C, A	ENSCAFG00000018029-ENSCAFG00000018030	intergenic_region	MODIFIER	.	0.651	0.349	19	0.25	0.75	12	11	22	11	11	11	11	22	11	11	11	11	NA	11	12	12	11	11	11	11	12	12	11	12	12	11	11	11	11	11	22	22	22	11	11	11	11	NA
X	82489694	C, A	ENSCAFG00000018029-ENSCAFG00000018030	intergenic_region	MODIFIER	.	0.667	0.333	28	0.333	0.667	13	11	NA	11	11	11	11	22	11	11	11	11	NA	11	12	12	12	11	11	NA	12	12	11	12	12	11	11	11	11	11	NA	22	22	11	11	11	11	NA
X	82489774	C, T	ENSCAFG00000018029-ENSCAFG00000018030	intergenic_region	MODIFIER	.	0.692	0.308	27	0.231	0.769	14	11	22	11	11	NA	11	22	11	11	11	11	11	NA	12	12	12	11	NA	11	12	12	11	12	12	11	11	11	11	11	NA	22	NA	11	11	11	11	11
X	82489816	C, A	ENSCAFG00000018029-ENSCAFG00000018030	intergenic_region	MODIFIER	.	0.737	0.263	45	0.375	0.625	17	11	NA	11	11	11	11	NA	11	11	11	11	11	11	12	12	NA	11	NA	NA	12	12	11	12	NA	11	11	11	11	11	NA	22	NA	11	11	11	11	NA
X	82489903	A, G	ENSCAFG00000018029-ENSCAFG00000018030	intergenic_region	MODIFIER	.	0.769	0.231	57	0.4	0.6	16	11	NA	11	11	NA	11	NA	NA	11	11	11	NA	11	12	12	12	11	11	NA	12	12	NA	NA	12	11	11	11	11	11	NA	22	NA	11	11	11	NA	NA
X	82490009	T, C	ENSCAFG00000018029-ENSCAFG00000018030	intergenic_region	MODIFIER	.	0.8	0.2	72	0.333	0.667	18	11	NA	NA	NA	NA	11	NA	NA	11	11	11	NA	NA	12	12	NA	11	NA	NA	NA	12	11	NA	NA	11	11	11	11	11	NA	22	NA	11	11	NA	11	11
X	82490023	CT, C	ENSCAFG00000018029-ENSCAFG00000018030	intergenic_region	MODIFIER	.	0.756	0.244	60	0.333	0.667	18	11	NA	NA	NA	NA	11	NA	NA	11	11	11	11	11	12	12	NA	11	NA	NA	NA	12	11	NA	NA	11	11	11	11	11	NA	22	NA	11	11	11	11	11
X	82490025	G, C	ENSCAFG00000018029-ENSCAFG00000018030	intergenic_region	MODIFIER	.	0.756	0.244	60	0.333	0.667	18	11	NA	NA	11	NA	11	NA	NA	11	11	11	11	11	12	12	NA	11	NA	NA	NA	12	NA	NA	NA	11	11	11	11	11	NA	22	NA	11	11	11	11	11
X	82490036	C, G	ENSCAFG00000018029-ENSCAFG00000018030	intergenic_region	MODIFIER	.	0.769	0.231	61	0.333	0.667	18	11	NA	NA	11	NA	11	NA	NA	11	11	11	11	11	12	12	NA	11	NA	NA	NA	12	NA	NA	NA	11	11	11	11	11	NA	22	NA	11	11	11	11	NA
X	82490038	C, A	ENSCAFG00000018029-ENSCAFG00000018030	intergenic_region	MODIFIER	.	0.779	0.221	63	0.333	0.667	18	11	NA	NA	11	NA	11	NA	NA	11	11	11	11	11	12	12	NA	11	NA	NA	NA	12	NA	NA	NA	11	11	11	11	11	NA	22	NA	11	11	11	11	NA
X	82490044	C, A	ENSCAFG00000018029-ENSCAFG00000018030	intergenic_region	MODIFIER	.	0.785	0.215	63	0.333	0.667	18	11	NA	NA	11	NA	11	NA	NA	11	11	11	11	11	12	12	NA	11	NA	NA	NA	12	11	NA	NA	11	11	11	11	11	NA	22	NA	11	11	11	11	NA
X	82490350	A, G	ENSCAFG00000018029-ENSCAFG00000018030	intergenic_region	MODIFIER	.	0.786	0.214	53	0.167	0.833	18	11	NA	11	11	NA	11	NA	11	11	11	11	11	11	12	NA	NA	11	NA	NA	NA	11	11	NA	12	11	11	11	11	11	NA	22	NA	11	11	11	11	NA
X	82490616	T, C	ENSCAFG00000018029-ENSCAFG00000018030	intergenic_region	MODIFIER	.	0.748	0.252	46	0.4	0.6	16	11	NA	NA	11	NA	11	NA	11	11	11	11	11	NA	12	12	NA	11	NA	11	NA	12	11	12	NA	11	11	11	11	11	NA	22	NA	11	11	11	NA	11
X	82490627	T, C	ENSCAFG00000018029-ENSCAFG00000018030	intergenic_region	MODIFIER	.	0.772	0.228	51	0.4	0.6	16	11	NA	NA	11	NA	11	NA	11	11	11	11	11	11	12	12	NA	11	NA	11	NA	12	11	12	NA	11	11	11	11	11	NA	22	NA	11	11	11	NA	11
X	82490765	C, A	ENSCAFG00000018029-ENSCAFG00000018030	intergenic_region	MODIFIER	.	0.631	0.369	82	0.25	0.75	17	11	NA	NA	NA	NA	11	NA	NA	11	NA	NA	NA	NA	12	12	12	11	NA	NA	NA	12	NA	12	12	11	11	11	NA	NA	NA	22	NA	NA	11	NA	11	NA
X	82491060	G, A	ENSCAFG00000018029-ENSCAFG00000018030	intergenic_region	MODIFIER	.	0.723	0.277	16	0.385	0.615	14	11	22	11	11	NA	11	NA	11	11	11	11	11	11	12	12	NA	11	NA	11	12	12	11	12	12	11	11	11	11	11	NA	22	22	11	11	11	11	NA
X	82491066	A, C	ENSCAFG00000018029-ENSCAFG00000018030	intergenic_region	MODIFIER	.	0.682	0.318	18	0.286	0.714	13	11	22	11	11	NA	11	NA	11	11	11	11	11	11	12	12	NA	11	NA	11	12	12	11	12	12	11	11	11	11	11	NA	22	22	11	11	11	11	NA
X	82491323	A, G	ENSCAFG00000018029-ENSCAFG00000018030	intergenic_region	MODIFIER	.	0.638	0.362	11	0.25	0.75	12	11	22	11	11	NA	11	22	11	11	11	11	11	11	12	12	12	11	11	11	12	12	11	12	12	11	11	11	11	11	22	22	22	11	11	11	11	NA
X	82491382	C, A,T	ENSCAFG00000018029-ENSCAFG00000018030	intergenic_region	MODIFIER	.	0.653	0.347	14	0.235	0.765	11	11	22	11	11	NA	11	22	11	11	11	11	11	11	12	12	12	11	11	11	12	12	11	12	12	11	11	11	11	11	NA	22	22	11	11	11	NA	NA
X	82491859	C, G	ENSCAFG00000018029-ENSCAFG00000018030	intergenic_region	MODIFIER	.	0.64	0.36	13	0.235	0.765	11	11	22	11	11	NA	11	NA	11	11	11	11	11	11	12	12	NA	11	11	11	12	12	11	12	12	11	11	11	11	11	NA	22	22	11	11	11	11	NA
X	82491980	ATACT, A	ENSCAFG00000018029-ENSCAFG00000018030	intergenic_region	MODIFIER	.	0.663	0.337	10	0.312	0.688	12	11	NA	11	11	11	11	22	11	11	11	11	11	11	12	12	12	11	NA	11	12	12	11	12	12	11	11	11	11	11	22	22	22	11	11	11	NA	11
X	82492376	T, A	ENSCAFG00000018029-ENSCAFG00000018030	intergenic_region	MODIFIER	.	0.659	0.341	27	0.286	0.714	13	11	NA	11	11	NA	11	22	11	11	11	11	11	11	12	12	NA	11	NA	11	12	12	11	12	12	11	11	11	11	11	22	22	22	11	11	11	11	11
X	82492377	T, A	ENSCAFG00000018029-ENSCAFG00000018030	intergenic_region	MODIFIER	.	0.66	0.34	24	0.286	0.714	13	11	NA	11	11	NA	11	22	11	11	11	11	11	11	12	12	NA	11	NA	11	12	12	11	12	12	11	11	11	11	11	22	22	22	11	11	11	NA	11
X	82492394	A, G	ENSCAFG00000018029-ENSCAFG00000018030	intergenic_region	MODIFIER	.	0.66	0.34	19	0.286	0.714	13	11	NA	11	11	NA	11	22	11	11	11	11	11	11	12	12	NA	11	NA	11	12	12	11	12	12	11	11	11	11	11	22	22	22	11	11	11	11	11
X	82492514	AGAATAG, A	ENSCAFG00000018029-ENSCAFG00000018030	intergenic_region	MODIFIER	.	0.688	0.312	24	0.333	0.667	12	11	NA	11	11	11	11	22	11	11	11	11	NA	NA	12	12	11	11	NA	11	NA	12	11	12	12	11	11	11	11	11	NA	22	NA	11	11	11	11	11
X	82492573	C, T	ENSCAFG00000018029-ENSCAFG00000018030	intergenic_region	MODIFIER	.	0.705	0.295	33	0.4	0.6	16	11	NA	11	11	11	11	22	11	11	11	11	NA	11	12	12	NA	11	11	NA	12	12	11	12	12	11	11	11	11	11	NA	22	22	11	11	11	11	NA
X	82492778	G, A	ENSCAFG00000018029-ENSCAFG00000018030	intergenic_region	MODIFIER	.	0.738	0.262	35	0.25	0.75	17	11	NA	NA	11	NA	11	NA	11	11	11	11	NA	11	12	12	NA	11	11	11	12	12	11	12	12	11	11	11	11	11	NA	22	22	11	NA	11	NA	11
X	82492808	A, G	ENSCAFG00000018029-ENSCAFG00000018030	intergenic_region	MODIFIER	.	0.75	0.25	42	0.25	0.75	17	11	NA	11	11	NA	11	NA	11	11	11	11	NA	11	12	12	NA	11	NA	11	12	12	11	12	12	11	11	11	11	11	NA	22	22	11	11	11	NA	11
X	82492868	A, C	ENSCAFG00000018029-ENSCAFG00000018030	intergenic_region	MODIFIER	.	0.753	0.247	35	0.375	0.625	17	11	NA	11	11	11	11	NA	11	11	11	11	NA	11	12	12	12	11	NA	11	12	12	11	12	12	11	11	11	11	11	NA	22	22	11	11	11	11	11
X	82492907	A, C	ENSCAFG00000018029-ENSCAFG00000018030	intergenic_region	MODIFIER	.	0.714	0.286	32	0.25	0.75	17	11	NA	NA	11	11	11	22	11	11	11	11	NA	11	12	12	NA	11	NA	NA	12	12	11	12	12	11	11	11	11	11	NA	22	NA	11	11	11	11	11
X	82493133	T, A,C	ENSCAFG00000018029-ENSCAFG00000018030	intergenic_region	MODIFIER	.	0.654	0.346	13	0.235	0.765	11	11	NA	11	11	11	11	22	11	11	11	11	11	11	12	12	12	11	NA	11	12	12	11	12	12	11	11	11	11	11	NA	22	22	11	11	11	11	11
X	82493199	C, CA	ENSCAFG00000018029-ENSCAFG00000018030	intergenic_region	MODIFIER	.	0.726	0.274	31	0.308	0.692	14	11	NA	11	11	NA	11	NA	11	11	11	11	11	11	12	12	NA	11	NA	11	NA	12	11	12	12	11	11	11	11	11	NA	22	NA	11	11	11	11	11
X	82493260	T, C,G	ENSCAFG00000018029-ENSCAFG00000018030	intergenic_region	MODIFIER	.	0.731	0.269	40	0.417	0.583	14	11	NA	11	11	NA	11	NA	11	11	11	11	11	NA	12	12	NA	11	NA	11	12	12	NA	12	12	11	11	11	11	11	NA	22	NA	11	11	11	11	11
X	82493827	G, A	ENSCAFG00000018029-ENSCAFG00000018030	intergenic_region	MODIFIER	.	0.717	0.283	28	0.231	0.769	14	11	NA	11	11	11	11	NA	11	11	11	11	NA	11	12	12	12	11	11	11	12	12	11	12	12	11	11	11	11	11	NA	22	22	11	11	NA	11	11
X	82493882	C, A	ENSCAFG00000018029-ENSCAFG00000018030	intergenic_region	MODIFIER	.	0.754	0.246	32	0.231	0.769	14	11	NA	11	11	11	11	NA	11	11	11	11	NA	11	12	12	NA	11	11	11	12	12	11	12	12	11	11	11	11	11	NA	22	22	11	11	11	11	11
X	82494078	A, G	ENSCAFG00000018029-ENSCAFG00000018030	intergenic_region	MODIFIER	.	0.677	0.323	14	0.385	0.615	14	11	NA	11	11	11	11	22	11	11	11	11	11	11	12	12	NA	11	11	11	12	12	11	12	12	11	11	11	11	11	NA	22	22	11	11	11	11	NA
X	82494234	C, A	ENSCAFG00000018029-ENSCAFG00000018030	intergenic_region	MODIFIER	.	0.67	0.33	25	0.364	0.636	15	11	NA	11	11	NA	11	NA	11	11	11	11	NA	11	12	12	12	11	NA	NA	12	12	11	12	12	11	11	11	11	11	NA	22	22	11	11	11	11	11
X	82494760	C, T	ENSCAFG00000018029-ENSCAFG00000018030	intergenic_region	MODIFIER	.	0.695	0.305	41	0.333	0.667	16	11	NA	NA	11	NA	11	22	11	11	11	11	NA	11	12	12	NA	11	11	11	NA	12	11	12	12	11	11	11	11	11	NA	22	22	11	11	11	11	NA
X	82495293	C, CA	ENSCAFG00000018029-ENSCAFG00000018030	intergenic_region	MODIFIER	.	0.707	0.293	26	0.333	0.667	13	11	22	11	11	11	11	NA	11	11	11	11	11	11	12	12	NA	11	NA	11	12	12	11	12	12	11	11	11	11	11	NA	22	22	11	11	11	11	11
X	82495344	A, T	ENSCAFG00000018029-ENSCAFG00000018030	intergenic_region	MODIFIER	.	0.76	0.24	32	0.333	0.667	18	11	22	11	11	11	11	NA	11	11	11	11	NA	11	12	NA	11	11	11	NA	12	12	11	12	12	11	11	11	11	11	NA	22	22	11	11	11	11	11
X	82495354	G, A	ENSCAFG00000018029-ENSCAFG00000018030	intergenic_region	MODIFIER	.	0.802	0.198	37	0.25	0.75	17	11	NA	NA	11	11	11	NA	11	11	11	11	11	11	12	NA	NA	11	11	11	12	12	11	12	12	11	11	11	11	11	NA	22	NA	11	11	11	11	11
X	82495464	C, G	ENSCAFG00000018029-ENSCAFG00000018030	intergenic_region	MODIFIER	.	0.705	0.295	27	0.25	0.75	15	11	NA	11	11	11	11	22	11	11	11	11	11	11	12	12	12	11	NA	11	NA	12	NA	12	12	11	11	11	11	11	NA	22	22	11	11	11	11	NA
X	82495646	T, A	ENSCAFG00000018029-ENSCAFG00000018030	intergenic_region	MODIFIER	.	0.672	0.328	36	0.167	0.833	18	11	NA	NA	11	11	11	22	11	11	11	11	11	11	12	NA	12	11	NA	NA	12	12	NA	12	NA	11	11	11	11	11	NA	22	NA	11	11	NA	11	NA
X	82495720	A, T,G	ENSCAFG00000018029-ENSCAFG00000018030	intergenic_region	MODIFIER	.	0.66	0.34	22	0.267	0.733	13	11	NA	11	11	11	11	22	11	11	11	11	11	11	12	12	12	11	11	NA	NA	12	11	12	12	11	11	11	11	11	NA	22	22	11	11	11	11	NA
X	82495851	A, G	ENSCAFG00000018029-ENSCAFG00000018030	intergenic_region	MODIFIER	.	1	0	134	0	1	20	NA	NA	NA	NA	NA	NA	NA	NA	NA	11	NA	NA	NA	NA	NA	NA	11	NA	NA	NA	NA	NA	NA	NA	NA	11	11	NA	NA	NA	NA	NA	NA	NA	NA	NA	NA
X	82496290	T, C	ENSCAFG00000018029-ENSCAFG00000018030	intergenic_region	MODIFIER	.	0.663	0.337	34	0.231	0.769	14	11	NA	11	NA	11	11	NA	11	11	11	11	NA	11	12	12	NA	11	NA	11	12	12	11	12	12	11	11	11	11	11	NA	22	22	11	11	11	11	11
X	82496432	GA, G	ENSCAFG00000018029-ENSCAFG00000018030	intergenic_region	MODIFIER	.	0.75	0.25	20	0.375	0.625	17	11	22	11	11	11	11	NA	11	11	11	11	NA	11	12	12	NA	11	NA	11	12	12	11	12	12	11	11	11	11	11	NA	22	NA	11	11	11	11	11
X	82496435	G, T	ENSCAFG00000018029-ENSCAFG00000018030	intergenic_region	MODIFIER	.	0.746	0.254	22	0.375	0.625	17	11	22	11	11	11	11	NA	11	11	11	11	NA	11	12	12	NA	11	NA	11	12	12	11	12	12	11	11	11	11	11	NA	22	NA	11	11	11	11	11
X	82496488	A, G	ENSCAFG00000018029-ENSCAFG00000018030	intergenic_region	MODIFIER	.	0.557	0.443	28	0.111	0.889	16	11	NA	11	11	11	12	NA	22	11	11	11	NA	11	12	12	12	22	NA	11	12	12	11	12	12	11	11	11	11	11	NA	22	NA	11	12	11	11	22
X	82496657	A, T	ENSCAFG00000018029-ENSCAFG00000018030	intergenic_region	MODIFIER	.	0.674	0.326	17	0.273	0.727	14	11	NA	NA	11	11	11	22	11	11	11	11	NA	11	12	12	NA	11	11	11	12	12	11	12	12	11	11	11	11	11	NA	22	NA	11	11	11	11	11
X	82497151	G, A	ENSCAFG00000018029-ENSCAFG00000018030	intergenic_region	MODIFIER	.	0.655	0.345	11	0.235	0.765	11	11	22	NA	11	11	11	NA	11	11	11	11	11	11	12	12	12	11	11	11	12	12	11	12	12	11	11	11	11	11	22	22	22	11	11	11	11	11
X	82497292	G, A	ENSCAFG00000018029-ENSCAFG00000018030	intergenic_region	MODIFIER	.	0.651	0.349	6	0.235	0.765	11	11	22	11	11	11	11	NA	11	11	11	11	11	11	12	12	12	11	NA	11	12	12	11	12	12	11	11	11	11	11	NA	22	22	11	11	11	11	11
X	82497342	T, A	ENSCAFG00000018029-ENSCAFG00000018030	intergenic_region	MODIFIER	.	0.636	0.364	9	0.235	0.765	11	11	22	11	11	11	11	NA	11	11	11	11	NA	11	12	12	12	11	NA	11	12	12	11	12	12	11	11	11	11	11	22	22	22	11	11	11	11	11
X	82497783	A, T	ENSCAFG00000018029-ENSCAFG00000018030	intergenic_region	MODIFIER	.	0.654	0.346	12	0.25	0.75	12	11	NA	11	11	11	11	22	11	11	11	11	11	11	12	12	12	11	NA	11	12	12	11	12	12	11	11	11	11	11	22	22	22	11	11	11	11	11
X	82497822	T, A	ENSCAFG00000018029-ENSCAFG00000018030	intergenic_region	MODIFIER	.	0.654	0.346	13	0.25	0.75	12	11	NA	11	11	11	11	22	11	11	11	11	11	11	12	12	12	11	NA	11	12	12	11	12	12	11	11	11	11	11	22	22	22	11	11	11	11	11
X	82497862	T, C	ENSCAFG00000018029-ENSCAFG00000018030	intergenic_region	MODIFIER	.	0.668	0.332	15	0.267	0.733	12	11	NA	11	11	11	11	22	11	11	11	11	NA	11	12	12	12	11	11	11	12	12	11	12	12	11	11	11	11	11	NA	22	22	11	11	11	11	11
X	82497980	TG, T	ENSCAFG00000018029-ENSCAFG00000018030	intergenic_region	MODIFIER	.	0.716	0.284	39	0.273	0.727	14	11	NA	11	11	11	11	NA	11	11	11	11	NA	NA	12	12	NA	11	NA	NA	12	12	11	12	12	11	11	11	11	11	NA	22	22	11	11	11	11	11
X	82498318	A, C	ENSCAFG00000018029-ENSCAFG00000018030	intergenic_region	MODIFIER	.	0.643	0.357	19	0.235	0.765	11	11	NA	11	11	11	11	22	11	11	11	11	11	11	12	12	12	11	NA	NA	12	12	11	12	12	11	11	11	11	11	22	22	22	11	11	11	11	11
X	82498377	G, A	ENSCAFG00000018029-ENSCAFG00000018030	intergenic_region	MODIFIER	.	0.655	0.345	17	0.235	0.765	11	11	22	11	11	11	11	NA	11	11	11	11	11	11	12	12	NA	11	11	11	12	12	11	12	12	11	11	11	11	11	22	22	22	11	11	11	11	NA
X	82498464	T, C	ENSCAFG00000018029-ENSCAFG00000018030	intergenic_region	MODIFIER	.	0.647	0.353	17	0.235	0.765	11	11	NA	NA	11	NA	11	22	11	11	11	11	11	11	12	12	12	11	11	11	12	12	11	12	12	11	11	11	11	11	22	22	22	11	11	11	11	11
X	82498512	A, T	ENSCAFG00000018029-ENSCAFG00000018030	intergenic_region	MODIFIER	.	0.621	0.379	11	0.235	0.765	11	11	22	NA	11	NA	11	22	11	11	11	11	11	11	12	12	12	11	11	11	12	12	11	12	12	11	11	11	11	11	22	22	22	11	11	11	11	11
X	82498513	G, C	ENSCAFG00000018029-ENSCAFG00000018030	intergenic_region	MODIFIER	.	0.626	0.374	11	0.235	0.765	11	11	22	NA	11	NA	11	22	11	11	11	11	11	11	12	12	12	11	11	11	12	12	11	12	12	11	11	11	11	11	22	22	22	11	11	11	11	11
X	82499683	G, A	ENSCAFG00000018029-ENSCAFG00000018030	intergenic_region	MODIFIER	.	0.636	0.364	17	0.286	0.714	13	11	22	NA	11	11	11	22	11	11	11	11	11	NA	12	12	NA	11	NA	11	12	12	11	12	12	11	11	11	11	11	22	22	22	11	11	11	11	11
X	82499691	GTA, G	ENSCAFG00000018029-ENSCAFG00000018030	intergenic_region	MODIFIER	.	0.587	0.413	29	0.286	0.714	13	11	22	NA	11	11	11	22	11	11	11	11	11	NA	12	12	NA	11	NA	NA	12	12	11	12	12	11	11	11	11	11	22	22	22	11	NA	11	12	11
X	82499936	C, T	ENSCAFG00000018029-ENSCAFG00000018030	intergenic_region	MODIFIER	.	0.643	0.357	16	0.267	0.733	12	11	22	11	11	11	11	22	11	11	11	11	11	11	12	12	12	11	NA	11	12	12	11	12	12	11	11	11	11	11	22	22	22	11	11	11	NA	11
X	82500817	C, T	ENSCAFG00000018029-ENSCAFG00000018030	intergenic_region	MODIFIER	.	0.638	0.362	10	0.25	0.75	12	11	22	11	11	11	11	NA	11	11	11	11	11	11	12	12	12	11	NA	11	12	12	11	12	12	11	11	11	11	11	22	22	22	11	11	11	11	11
X	82501580	G, A	ENSCAFG00000018029-ENSCAFG00000018030	intergenic_region	MODIFIER	.	0.626	0.374	26	0.25	0.75	14	11	NA	11	11	11	11	22	11	11	11	11	11	11	12	12	12	11	NA	11	12	12	11	12	12	11	11	11	11	11	22	22	22	11	11	11	11	11
X	82501740	T, C	ENSCAFG00000018029-ENSCAFG00000018030	intergenic_region	MODIFIER	.	0.653	0.347	14	0.286	0.714	13	11	NA	11	11	11	11	22	11	11	11	11	11	11	12	12	12	11	NA	NA	12	12	11	12	12	11	11	11	11	11	22	22	22	11	11	11	11	11
X	82501940	T, C	ENSCAFG00000018029-ENSCAFG00000018030	intergenic_region	MODIFIER	.	0.653	0.347	21	0.267	0.733	12	11	22	11	11	11	11	22	11	11	11	11	11	11	12	12	12	11	11	11	12	12	11	12	12	11	11	11	11	11	22	22	22	11	11	11	11	11
X	82501990	G, C	ENSCAFG00000018029-ENSCAFG00000018030	intergenic_region	MODIFIER	.	0.653	0.347	15	0.25	0.75	12	11	22	11	11	11	11	22	11	11	11	11	11	11	12	12	12	11	NA	11	12	12	11	12	12	11	11	11	11	11	22	22	22	11	11	11	11	11
X	82502120	G, A	ENSCAFG00000018029-ENSCAFG00000018030	intergenic_region	MODIFIER	.	0.643	0.357	8	0.235	0.765	11	11	22	11	11	11	11	22	11	11	11	11	11	11	12	12	12	11	NA	11	12	12	11	12	12	11	11	11	11	11	22	22	22	11	11	11	11	11
X	82502205	A, G	ENSCAFG00000018029-ENSCAFG00000018030	intergenic_region	MODIFIER	.	0.639	0.361	10	0.235	0.765	11	11	22	11	11	11	11	22	11	11	11	11	11	11	12	12	12	11	NA	11	12	12	11	12	12	11	11	11	11	11	22	22	22	11	11	11	11	11
X	82502491	C, T	ENSCAFG00000018029-ENSCAFG00000018030	intergenic_region	MODIFIER	.	0.668	0.332	12	0.412	0.588	11	11	22	NA	11	11	11	22	11	11	11	11	11	NA	12	12	12	11	NA	11	12	12	11	12	12	11	11	11	11	11	22	22	22	11	11	11	11	11
X	82502557	T, C	ENSCAFG00000018029-ENSCAFG00000018030	intergenic_region	MODIFIER	.	0.623	0.377	9	0.235	0.765	11	11	22	11	11	11	11	22	11	11	11	11	11	11	12	12	12	11	NA	11	12	12	11	12	12	11	11	11	11	11	22	22	22	11	11	11	11	NA
X	82503031	C, A,T	ENSCAFG00000018029-ENSCAFG00000018030	intergenic_region	MODIFIER	.	0.645	0.355	14	0.235	0.765	11	11	NA	11	11	11	11	22	11	11	11	11	11	NA	12	12	NA	11	NA	11	12	12	11	12	12	11	11	11	11	11	22	22	22	11	11	11	11	11
X	82503120	C, CA	ENSCAFG00000018029-ENSCAFG00000018030	intergenic_region	MODIFIER	.	0.646	0.354	21	0.267	0.733	12	11	22	NA	11	11	11	NA	11	11	11	11	11	NA	12	12	12	11	NA	11	12	12	11	12	12	11	11	11	11	11	NA	22	22	11	11	11	11	NA
X	82503121	G, T	ENSCAFG00000018029-ENSCAFG00000018030	intergenic_region	MODIFIER	.	0.652	0.348	19	0.267	0.733	12	11	22	NA	11	11	11	NA	11	11	11	11	11	NA	12	12	12	11	NA	11	12	12	11	12	12	11	11	11	11	11	NA	22	22	11	11	11	11	NA
X	82503311	T, A	ENSCAFG00000018029-ENSCAFG00000018030	intergenic_region	MODIFIER	.	0.652	0.348	7	0.235	0.765	11	11	22	11	11	11	11	22	11	11	11	11	11	11	12	12	12	11	11	11	12	12	11	12	12	11	11	11	11	11	22	22	22	11	11	11	11	NA
X	82503639	C, T	ENSCAFG00000018029-ENSCAFG00000018030	intergenic_region	MODIFIER	.	0.63	0.37	7	0.308	0.692	14	11	22	11	11	NA	11	22	11	11	11	11	11	11	12	12	12	11	NA	11	12	12	11	12	12	11	11	11	11	11	22	22	22	11	11	11	11	11
X	82504046	T, C	ENSCAFG00000018029-ENSCAFG00000018030	intergenic_region	MODIFIER	.	0.649	0.351	23	0.25	0.75	12	11	NA	11	11	NA	11	22	11	11	11	11	11	11	12	12	NA	11	11	NA	12	12	11	12	12	11	11	11	11	11	22	22	NA	11	11	11	11	NA
X	82504181	T, TA	ENSCAFG00000018029-ENSCAFG00000018030	intergenic_region	MODIFIER	.	0.647	0.353	14	0.235	0.765	11	11	NA	11	11	11	11	NA	11	11	11	11	11	11	12	12	12	11	NA	11	12	12	11	12	12	11	11	11	11	11	22	22	22	11	11	11	NA	11
X	82504872	A, AAAG	ENSCAFG00000018029-ENSCAFG00000018030	intergenic_region	MODIFIER	.	0.658	0.342	28	0.214	0.786	13	11	NA	NA	11	11	11	22	11	11	11	11	NA	11	12	12	12	11	NA	11	12	12	NA	12	12	11	11	11	11	11	NA	22	22	11	11	11	11	11
X	82504933	C, A	ENSCAFG00000018029-ENSCAFG00000018030	intergenic_region	MODIFIER	.	0.64	0.36	25	0.235	0.765	11	11	22	11	11	11	11	22	11	11	11	11	11	11	12	12	NA	11	NA	NA	12	12	11	12	12	11	11	11	11	11	NA	22	NA	11	11	11	11	11
X	82505269	A, G	ENSCAFG00000018029-ENSCAFG00000018030	intergenic_region	MODIFIER	.	0.64	0.36	14	0.286	0.714	13	11	22	11	11	11	11	22	11	11	11	11	11	NA	12	12	NA	11	NA	11	12	12	11	12	12	11	11	11	11	11	22	22	22	11	11	11	11	11
X	82505270	A, G	ENSCAFG00000018029-ENSCAFG00000018030	intergenic_region	MODIFIER	.	0.638	0.362	15	0.286	0.714	13	11	22	11	11	11	11	22	11	11	11	11	11	NA	12	12	NA	11	NA	11	12	12	11	12	12	11	11	11	11	11	22	22	22	11	11	11	11	11
X	82505708	T, A	ENSCAFG00000018029-ENSCAFG00000018030	intergenic_region	MODIFIER	.	0.633	0.367	10	0.25	0.75	12	11	22	11	11	NA	11	22	11	11	11	11	11	11	12	12	12	11	NA	11	12	12	NA	12	12	11	11	11	11	11	NA	22	22	11	11	11	11	11
X	82505941	A, G	ENSCAFG00000018029-ENSCAFG00000018030	intergenic_region	MODIFIER	.	0.66	0.34	9	0.375	0.625	12	11	22	11	11	NA	11	22	11	11	11	11	11	NA	12	12	NA	11	11	11	12	12	11	12	12	11	11	11	11	11	22	22	22	11	11	NA	11	11
X	82505967	G, A	ENSCAFG00000018029-ENSCAFG00000018030	intergenic_region	MODIFIER	.	0.647	0.353	9	0.25	0.75	12	11	22	11	11	11	11	22	11	11	11	11	NA	11	12	12	12	11	11	11	12	12	11	12	12	11	11	11	11	11	22	22	22	11	11	11	11	11
X	82506030	C, T	ENSCAFG00000018029-ENSCAFG00000018030	intergenic_region	MODIFIER	.	0.641	0.359	11	0.235	0.765	11	11	22	11	11	11	11	22	11	11	11	11	NA	11	12	12	12	11	NA	11	12	12	11	12	12	11	11	11	11	11	22	22	22	11	11	11	11	11
X	82506845	T, C	ENSCAFG00000018029-ENSCAFG00000018030	intergenic_region	MODIFIER	.	0.64	0.36	7	0.235	0.765	11	11	22	11	11	11	11	NA	11	11	11	11	11	11	12	12	12	11	NA	11	12	12	NA	12	12	11	11	11	11	11	22	22	22	11	11	11	11	11
X	82507509	G, GTATT	ENSCAFG00000018029-ENSCAFG00000018030	intergenic_region	MODIFIER	.	0.643	0.357	7	0.267	0.733	13	11	22	11	11	11	11	22	11	11	11	11	11	11	12	12	NA	11	11	11	12	12	11	12	12	11	11	11	11	11	22	22	22	11	11	11	11	11
X	82507832	T, C	ENSCAFG00000018029-ENSCAFG00000018030	intergenic_region	MODIFIER	.	0.626	0.374	11	0.25	0.75	12	11	22	11	11	11	11	22	11	11	11	11	11	11	12	12	NA	11	NA	11	12	12	11	12	12	11	11	11	11	11	22	22	22	11	11	NA	11	11
X	82508114	CTG, C	ENSCAFG00000018029-ENSCAFG00000018030	intergenic_region	MODIFIER	.	0.656	0.344	5	0.353	0.647	11	11	22	11	11	11	11	22	11	11	11	11	11	11	12	12	NA	11	NA	11	12	12	11	12	12	11	11	11	11	11	22	22	22	11	11	11	11	11
X	82509131	T, A	ENSCAFG00000018029-ENSCAFG00000018030	intergenic_region	MODIFIER	.	0.635	0.365	8	0.25	0.75	12	11	NA	11	11	11	11	22	11	11	11	11	NA	11	12	12	NA	11	NA	11	12	12	11	12	12	11	11	11	11	11	22	22	22	11	11	11	11	11
X	82509228	T, A,TA	ENSCAFG00000018029-ENSCAFG00000018030	intergenic_region	MODIFIER	.	0.65	0.35	16	0.267	0.733	13	11	22	11	11	11	11	NA	11	11	11	11	11	11	12	12	NA	11	NA	11	12	12	11	12	12	11	11	11	11	11	22	22	22	11	11	11	11	11
X	82510357	C, T	ENSCAFG00000018029-ENSCAFG00000018030	intergenic_region	MODIFIER	.	0.659	0.341	10	0.267	0.733	12	11	22	NA	11	11	11	22	11	11	11	11	11	11	12	12	12	11	11	11	NA	12	11	12	12	11	11	11	11	11	22	22	22	11	11	11	11	11
X	82510772	C, G	ENSCAFG00000018029-ENSCAFG00000018030	intergenic_region	MODIFIER	.	0.658	0.342	13	0.214	0.786	13	11	22	NA	11	11	11	22	11	11	11	11	11	11	12	12	NA	11	11	11	12	12	11	12	12	11	11	11	11	11	NA	22	22	11	11	11	11	11
X	82510821	T, C	ENSCAFG00000018029-ENSCAFG00000018030	intergenic_region	MODIFIER	.	0.657	0.343	8	0.353	0.647	11	11	22	11	11	11	11	22	11	11	11	11	11	11	12	12	12	11	11	11	12	12	11	12	12	11	11	11	11	11	NA	22	22	11	11	11	11	11
X	82510965	T, C	ENSCAFG00000018029-ENSCAFG00000018030	intergenic_region	MODIFIER	.	0.731	0.269	39	0.385	0.615	14	11	NA	12	NA	NA	11	NA	11	11	11	11	NA	NA	12	12	NA	11	NA	11	12	12	NA	12	12	11	11	11	11	11	NA	22	22	11	11	11	11	NA
X	82511016	G, T	ENSCAFG00000018029-ENSCAFG00000018030	intergenic_region	MODIFIER	.	0.728	0.272	36	0.4	0.6	16	11	12	11	11	11	11	NA	11	11	11	11	NA	11	12	12	NA	11	NA	11	12	12	NA	12	12	11	11	11	11	11	NA	22	22	11	11	11	NA	NA
X	82511045	T, C	ENSCAFG00000018029-ENSCAFG00000018030	intergenic_region	MODIFIER	.	0.727	0.273	23	0.231	0.769	14	11	22	11	11	11	11	NA	11	11	11	11	NA	11	12	12	NA	11	NA	11	12	12	11	12	12	11	11	11	11	11	NA	22	22	11	11	11	11	NA
X	82511273	T, C	ENSCAFG00000018029-ENSCAFG00000018030	intergenic_region	MODIFIER	.	0.682	0.318	15	0.375	0.625	12	11	NA	11	11	11	11	NA	11	11	11	11	11	11	12	12	NA	11	NA	11	12	12	11	12	12	11	11	11	11	11	22	22	NA	11	11	11	11	NA
X	82511319	A, G	ENSCAFG00000018029-ENSCAFG00000018030	intergenic_region	MODIFIER	.	0.642	0.358	13	0.235	0.765	11	11	22	11	11	11	11	22	11	11	11	11	NA	11	12	12	NA	11	11	11	12	12	11	12	12	11	11	11	11	11	22	22	22	11	11	11	NA	NA
X	82511430	T, C	ENSCAFG00000018029-ENSCAFG00000018030	intergenic_region	MODIFIER	.	0.66	0.34	15	0.2	0.8	12	11	NA	11	11	11	11	22	11	11	11	11	NA	11	12	12	11	11	11	11	12	12	11	12	12	11	11	11	11	11	NA	22	22	11	11	11	11	11
X	82511530	C, T	ENSCAFG00000018029-ENSCAFG00000018030	intergenic_region	MODIFIER	.	0.639	0.361	8	0.267	0.733	12	11	22	NA	11	11	11	22	11	11	11	11	11	11	12	12	12	11	11	11	12	12	11	12	12	11	11	11	11	11	22	22	22	11	11	NA	11	NA
X	82512327	A, G	ENSCAFG00000018029-ENSCAFG00000018030	intergenic_region	MODIFIER	.	0.636	0.364	9	0.125	0.875	2	11	22	11	11	11	11	22	11	11	11	11	11	11	12	12	12	11	NA	11	12	12	11	12	12	11	11	11	11	11	22	22	NA	11	11	11	11	11
X	82512670	C, T	ENSCAFG00000018029-ENSCAFG00000018030	intergenic_region	MODIFIER	.	0.682	0.318	19	0.182	0.818	2	11	NA	NA	11	11	11	NA	11	11	11	11	11	11	12	12	NA	11	11	11	12	12	11	12	12	11	11	11	11	11	NA	22	22	11	11	11	11	NA
X	82512775	G, A	ENSCAFG00000018029-ENSCAFG00000018030	intergenic_region	MODIFIER	.	0.632	0.368	21	0.176	0.824	0	11	22	NA	11	NA	11	22	11	11	11	11	11	11	12	12	12	11	11	NA	12	12	NA	12	12	11	11	11	11	11	NA	12	22	11	11	11	12	NA
X	82512865	G, T	ENSCAFG00000018029-ENSCAFG00000018030	intergenic_region	MODIFIER	.	0.642	0.358	12	0.143	0.857	5	11	22	11	11	11	11	22	11	11	11	11	11	11	12	12	NA	11	NA	11	12	12	11	12	12	11	11	11	11	11	NA	22	22	11	11	11	11	NA
X	82513127	G, A	ENSCAFG00000018029-ENSCAFG00000018030	intergenic_region	MODIFIER	.	0.649	0.351	9	0.118	0.882	1	11	22	11	11	11	11	22	11	11	11	11	11	11	12	12	NA	11	11	11	12	12	11	12	12	11	11	11	11	11	22	22	22	11	11	11	11	NA
X	82513247	T, C	ENSCAFG00000018029-ENSCAFG00000018030	intergenic_region	MODIFIER	.	0.635	0.365	11	0.121	0.879	2	11	22	11	11	11	11	22	11	11	11	11	11	11	12	12	12	11	NA	11	12	12	11	12	12	11	11	11	11	11	22	22	22	11	11	11	11	11
X	82513632	T, G	ENSCAFG00000018029-ENSCAFG00000018030	intergenic_region	MODIFIER	.	0.634	0.366	5	0.118	0.882	1	11	22	11	11	11	11	22	11	11	11	11	NA	11	12	12	12	11	NA	11	12	12	11	12	12	11	11	11	11	11	22	22	22	11	11	11	11	11
X	82513811	T, C	ENSCAFG00000018029-ENSCAFG00000018030	intergenic_region	MODIFIER	.	0.64	0.36	15	0.129	0.871	3	11	22	11	11	11	11	22	11	11	11	11	11	11	12	12	NA	11	NA	11	12	12	11	12	12	11	11	11	11	11	NA	22	22	11	11	11	11	11
X	82513981	T, A	ENSCAFG00000018029-ENSCAFG00000018030	intergenic_region	MODIFIER	.	0.674	0.326	22	0.207	0.793	4	11	NA	NA	11	11	11	22	11	11	11	11	11	NA	12	12	12	11	NA	11	12	12	11	12	12	11	11	11	11	11	NA	22	22	11	11	11	11	11
X	82514659	C, A	ENSCAFG00000018029-ENSCAFG00000018030	intergenic_region	MODIFIER	.	0.646	0.354	38	0.107	0.893	4	11	NA	NA	11	NA	11	22	11	11	11	11	11	NA	12	12	12	11	NA	NA	12	12	11	12	12	11	11	11	11	11	22	22	22	11	11	11	11	NA
X	82514969	T, A	ENSCAFG00000018029-ENSCAFG00000018030	intergenic_region	MODIFIER	.	0.629	0.371	14	0.118	0.882	1	11	22	11	11	11	11	22	11	11	11	11	11	11	12	12	NA	11	NA	11	12	12	11	12	12	11	11	11	11	11	NA	22	22	11	NA	11	11	11
X	82515224	A, T	ENSCAFG00000018029-ENSCAFG00000018030	intergenic_region	MODIFIER	.	0.687	0.313	17	0.156	0.844	2	11	NA	11	11	NA	11	NA	11	11	11	11	11	11	12	12	NA	11	NA	11	NA	12	11	12	12	11	11	11	11	11	22	22	22	11	11	11	11	NA
X	82515347	A, G	ENSCAFG00000018029-ENSCAFG00000018030	intergenic_region	MODIFIER	.	0.653	0.347	19	0.133	0.867	3	11	22	11	11	11	11	22	11	11	11	11	11	NA	12	12	12	NA	NA	11	12	12	11	12	12	11	11	11	NA	11	22	22	22	11	11	11	11	11
X	82515366	G, A	ENSCAFG00000018029-ENSCAFG00000018030	intergenic_region	MODIFIER	.	0.629	0.371	33	0.167	0.833	3	11	NA	11	11	11	11	22	11	11	NA	11	11	11	12	12	12	NA	NA	11	12	12	11	12	12	11	NA	11	NA	11	22	22	22	11	11	NA	11	NA
X	82515654	A, G	ENSCAFG00000018029-ENSCAFG00000018030	intergenic_region	MODIFIER	.	0.64	0.36	22	0.04	0.96	6	11	NA	NA	11	NA	11	22	11	11	11	11	NA	11	12	12	NA	11	11	NA	12	12	11	12	12	11	11	11	11	11	22	22	22	11	11	11	11	NA
X	82515811	A, C	ENSCAFG00000018029-ENSCAFG00000018030	intergenic_region	MODIFIER	.	0.659	0.341	34	0.077	0.923	6	11	22	NA	11	NA	11	22	11	11	11	11	11	11	12	12	12	11	11	NA	NA	12	11	12	12	11	11	11	NA	11	22	22	22	11	11	11	11	11
X	82516038	G, A	ENSCAFG00000018029-ENSCAFG00000018030	intergenic_region	MODIFIER	.	0.639	0.361	38	0.08	0.92	7	11	22	NA	11	11	11	22	NA	11	11	11	11	11	12	12	12	11	NA	NA	12	12	11	12	12	11	11	11	11	11	22	22	22	11	11	11	NA	11
X	82516107	C, A	ENSCAFG00000018029-ENSCAFG00000018030	intergenic_region	MODIFIER	.	0.64	0.36	32	0.148	0.852	6	11	22	NA	11	11	11	22	11	11	11	11	11	11	12	12	NA	11	11	NA	NA	12	11	12	12	11	11	11	11	11	22	22	22	11	11	11	NA	NA
X	82516366	C, A	ENSCAFG00000018029-ENSCAFG00000018030	intergenic_region	MODIFIER	.	0.625	0.375	34	0.074	0.926	5	11	22	11	11	11	11	22	NA	11	11	11	11	11	12	12	NA	11	NA	NA	12	12	11	12	22	11	11	11	NA	11	22	22	22	NA	11	11	11	NA
X	82516700	C, T	ENSCAFG00000018029-ENSCAFG00000018030	intergenic_region	MODIFIER	.	0.669	0.331	22	0.167	0.833	3	11	22	11	11	11	11	22	11	11	11	11	11	11	12	12	NA	11	11	NA	12	12	11	12	12	11	11	11	11	11	22	22	12	11	11	NA	NA	NA
X	82516715	C, A	ENSCAFG00000018029-ENSCAFG00000018030	intergenic_region	MODIFIER	.	0.665	0.335	28	0.192	0.808	5	11	22	NA	11	NA	11	22	11	11	11	11	11	11	12	12	NA	11	11	NA	12	12	11	12	12	11	11	11	11	11	22	22	12	11	11	11	NA	NA
X	82516752	A, G	ENSCAFG00000018029-ENSCAFG00000018030	intergenic_region	MODIFIER	.	0.669	0.331	41	0.087	0.913	7	11	NA	11	11	NA	11	22	11	11	11	11	NA	11	12	12	NA	11	11	NA	NA	12	11	12	12	11	11	11	11	11	NA	22	NA	11	11	NA	NA	NA
X	82516858	A, T	ENSCAFG00000018029-ENSCAFG00000018030	intergenic_region	MODIFIER	.	0.617	0.383	33	0.143	0.857	5	11	NA	NA	11	11	11	NA	NA	11	11	11	11	11	12	12	NA	11	NA	NA	12	12	11	12	12	11	11	11	11	11	NA	22	22	11	11	11	11	11
X	82517345	A, T	ENSCAFG00000018029-ENSCAFG00000018030	intergenic_region	MODIFIER	.	0.632	0.368	24	0.133	0.867	4	11	22	NA	11	11	11	22	11	11	11	11	11	NA	12	12	NA	11	11	NA	12	12	NA	12	12	11	11	11	11	11	22	22	22	11	11	11	11	11
X	82517503	G, A	ENSCAFG00000018029-ENSCAFG00000018030	intergenic_region	MODIFIER	.	0.638	0.362	17	0.125	0.875	2	11	NA	11	11	11	11	NA	11	11	11	11	11	NA	12	12	12	11	NA	11	12	12	11	12	12	11	11	11	11	11	22	22	22	11	11	11	11	11
X	82517519	G, T	ENSCAFG00000018029-ENSCAFG00000018030	intergenic_region	MODIFIER	.	0.642	0.358	12	0.125	0.875	2	11	22	11	11	11	11	22	11	11	11	11	11	NA	12	12	12	11	NA	11	12	12	11	12	12	11	11	11	11	11	22	22	22	11	11	11	11	11
X	82517816	T, C	ENSCAFG00000018029-ENSCAFG00000018030	intergenic_region	MODIFIER	.	0.654	0.346	12	0.129	0.871	3	11	NA	11	11	11	11	22	11	11	11	11	11	11	12	12	12	11	NA	11	12	12	11	12	12	11	11	11	11	11	22	22	22	11	11	11	11	11
X	82517877	G, A	ENSCAFG00000018029-ENSCAFG00000018030	intergenic_region	MODIFIER	.	0.658	0.342	14	0.129	0.871	3	11	22	11	11	11	11	22	11	11	11	11	11	11	12	12	12	11	NA	11	12	12	11	12	12	11	11	11	11	11	22	22	22	11	11	11	11	11
X	82518349	C, G	ENSCAFG00000018029-ENSCAFG00000018030	intergenic_region	MODIFIER	.	0.644	0.356	24	0.069	0.931	4	11	22	NA	11	11	11	22	11	11	11	11	11	NA	12	12	NA	11	11	11	12	12	11	12	12	11	11	11	11	11	NA	22	22	11	11	11	11	11
X	82518364	T, C	ENSCAFG00000018029-ENSCAFG00000018030	intergenic_region	MODIFIER	.	0.642	0.358	25	0.133	0.867	4	11	22	11	11	11	11	22	11	11	11	11	11	NA	12	12	NA	11	11	NA	12	12	11	12	12	11	11	11	11	11	NA	22	22	11	11	11	11	NA
X	82518809	C, T	ENSCAFG00000018029-ENSCAFG00000018030	intergenic_region	MODIFIER	.	0.644	0.356	15	0.065	0.935	2	11	22	NA	11	11	11	NA	11	11	11	11	NA	11	12	12	12	11	11	11	12	12	11	12	12	11	11	11	11	11	22	22	22	11	11	11	11	11
X	82518826	C, A	ENSCAFG00000018029-ENSCAFG00000018030	intergenic_region	MODIFIER	.	0.69	0.31	14	0.121	0.879	1	11	22	NA	11	11	11	22	11	11	11	11	NA	11	12	12	12	11	11	11	12	12	11	12	12	11	11	11	11	11	22	22	22	11	11	11	11	11
X	82520419	T, C	ENSCAFG00000018029-ENSCAFG00000018030	intergenic_region	MODIFIER	.	0.643	0.357	11	0.118	0.882	1	11	22	11	11	NA	11	22	11	11	11	11	11	11	12	12	12	11	NA	11	12	12	11	12	12	11	11	11	11	11	NA	22	22	11	11	11	11	NA
X	82520579	C, T	ENSCAFG00000018029-ENSCAFG00000018030	intergenic_region	MODIFIER	.	0.634	0.366	5	0.125	0.875	2	11	22	11	11	NA	11	22	11	11	11	11	11	11	12	12	12	11	NA	11	12	12	11	12	12	11	11	11	11	11	22	22	22	11	11	11	11	11
X	82521662	T, A	ENSCAFG00000018029-ENSCAFG00000018030	intergenic_region	MODIFIER	.	0.652	0.348	29	0.138	0.862	4	11	NA	NA	11	11	11	22	11	11	11	11	11	NA	12	12	12	11	11	11	12	12	11	12	12	11	11	11	11	11	NA	22	NA	11	11	NA	11	11
X	82522261	AAC, A	ENSCAFG00000018029-ENSCAFG00000018030	intergenic_region	MODIFIER	.	0.642	0.358	15	0.133	0.867	4	11	NA	11	11	11	11	22	11	11	11	11	11	NA	12	12	NA	11	NA	11	12	12	11	12	12	11	11	11	11	11	22	22	22	11	11	11	11	11
X	82522497	A, C	ENSCAFG00000018029-ENSCAFG00000018030	intergenic_region	MODIFIER	.	0.649	0.351	14	0.114	0.886	0	11	NA	11	11	NA	11	22	11	11	11	11	11	11	12	12	12	11	NA	11	12	12	11	12	12	11	11	11	11	11	22	22	22	11	11	11	11	11
X	82522503	C, T	ENSCAFG00000018029-ENSCAFG00000018030	intergenic_region	MODIFIER	.	0.657	0.343	15	0.171	0.829	0	11	NA	11	11	NA	11	22	11	11	11	11	11	11	12	12	12	11	NA	11	12	12	11	12	12	11	11	11	11	11	22	22	22	11	11	11	11	11
X	82522800	AAAAC, A,AAAACAAACAAAC	ENSCAFG00000018029-ENSCAFG00000018030	intergenic_region	MODIFIER	.	0.641	0.359	12	0.114	0.886	0	11	NA	11	11	11	11	NA	11	11	11	11	11	11	12	12	12	11	NA	11	12	12	11	12	12	11	11	11	11	11	22	22	22	11	11	11	11	11
X	82523139	G, A	ENSCAFG00000018029-ENSCAFG00000018030	intergenic_region	MODIFIER	.	0.65	0.35	11	0.114	0.886	0	11	NA	11	11	11	11	22	11	11	11	11	11	11	12	12	12	11	NA	11	12	12	11	12	12	11	11	11	11	11	22	22	22	11	11	11	11	NA
X	82523149	T, C	ENSCAFG00000018029-ENSCAFG00000018030	intergenic_region	MODIFIER	.	0.824	0.176	11	0.303	0.697	2	11	22	11	11	11	11	22	11	11	11	11	11	11	12	12	12	11	NA	11	12	12	11	12	12	11	11	11	11	11	11	11	11	11	11	11	11	NA
X	82523318	A, G	ENSCAFG00000018029-ENSCAFG00000018030	intergenic_region	MODIFIER	.	0.647	0.353	15	0.125	0.875	2	11	22	11	11	11	11	22	11	11	11	11	11	11	12	12	NA	11	NA	11	12	12	11	12	12	11	11	11	11	11	22	22	22	11	11	11	11	NA
X	82523510	T, C	ENSCAFG00000018029-ENSCAFG00000018030	intergenic_region	MODIFIER	.	0.628	0.372	17	0.138	0.862	4	11	22	11	11	11	11	22	11	11	11	11	11	11	12	12	12	11	NA	11	12	12	NA	12	12	11	11	11	11	11	22	22	22	11	11	11	NA	NA
X	82523511	A, G	ENSCAFG00000018029-ENSCAFG00000018030	intergenic_region	MODIFIER	.	0.628	0.372	17	0.138	0.862	4	11	22	11	11	11	11	22	11	11	11	11	11	11	12	12	12	11	NA	11	12	12	NA	12	12	11	11	11	11	11	22	22	22	11	11	11	NA	NA
X	82524009	C, CAT	ENSCAFG00000018029-ENSCAFG00000018030	intergenic_region	MODIFIER	.	0.957	0.043	55	0.385	0.615	14	11	NA	11	11	11	11	NA	11	11	11	11	11	11	11	11	NA	11	NA	11	NA	11	11	NA	11	11	11	11	11	11	NA	NA	NA	11	11	11	11	11
X	82524012	G, A	ENSCAFG00000018029-ENSCAFG00000018030	intergenic_region	MODIFIER	.	0.948	0.052	66	0.385	0.615	14	11	NA	11	11	11	11	NA	11	11	11	11	11	11	NA	NA	NA	11	NA	11	NA	NA	11	NA	NA	11	11	11	11	11	NA	NA	NA	11	11	11	11	11
X	82524246	C, G	ENSCAFG00000018029-ENSCAFG00000018030	intergenic_region	MODIFIER	.	0.694	0.306	11	0.226	0.774	3	11	NA	11	11	11	11	22	11	11	11	11	11	11	12	12	NA	11	NA	11	12	12	11	12	12	11	11	11	11	11	22	22	22	11	11	11	11	11
X	82524803	C, A	ENSCAFG00000018029-ENSCAFG00000018030	intergenic_region	MODIFIER	.	0.632	0.368	7	0.118	0.882	1	11	22	NA	11	11	11	22	11	11	11	11	11	11	12	12	NA	11	NA	11	12	12	11	12	12	11	11	11	11	11	22	22	22	11	11	11	11	11
X	82525187	T, C	ENSCAFG00000018029-ENSCAFG00000018030	intergenic_region	MODIFIER	.	0.648	0.352	21	0.065	0.935	3	11	NA	11	11	11	11	22	11	11	11	11	11	NA	12	12	NA	11	NA	11	12	12	11	12	12	11	11	11	11	11	22	22	22	11	11	11	11	11
X	82525249	C, T	ENSCAFG00000018029-ENSCAFG00000018030	intergenic_region	MODIFIER	.	0.682	0.318	41	0.077	0.923	6	11	NA	NA	11	11	11	NA	11	11	11	11	NA	NA	12	12	NA	11	NA	NA	12	12	11	12	12	11	11	11	11	11	22	22	22	11	11	11	11	11
X	82525276	T, G	ENSCAFG00000018029-ENSCAFG00000018030	intergenic_region	MODIFIER	.	0.718	0.282	37	0.111	0.889	5	11	NA	11	11	11	11	NA	11	11	11	11	NA	NA	12	12	NA	11	NA	NA	12	12	11	12	12	11	11	11	NA	11	22	22	22	11	11	11	11	NA
X	82525435	T, C	ENSCAFG00000018029-ENSCAFG00000018030	intergenic_region	MODIFIER	.	0.683	0.317	41	0.179	0.821	5	11	NA	11	11	NA	11	22	11	11	11	11	NA	11	12	12	NA	11	NA	NA	NA	12	11	12	NA	11	11	11	11	11	NA	22	22	11	11	11	11	NA
X	82525733	T, C	ENSCAFG00000018029-ENSCAFG00000018030	intergenic_region	MODIFIER	.	0.665	0.335	27	0.115	0.885	6	11	NA	11	11	11	11	22	11	11	11	11	NA	11	12	12	NA	11	11	11	12	12	11	12	12	11	11	11	11	11	NA	22	22	11	11	11	11	11
X	82525876	G, A	ENSCAFG00000018029-ENSCAFG00000018030	intergenic_region	MODIFIER	.	0.651	0.349	24	0.103	0.897	5	11	NA	NA	11	11	11	22	11	11	11	11	NA	11	12	12	12	11	11	NA	12	12	11	12	12	11	11	11	11	11	NA	22	NA	11	11	11	11	11
X	82526128	C, CCT,CCTCTCTCT	ENSCAFG00000018029-ENSCAFG00000018030	intergenic_region	MODIFIER	.	0.683	0.317	37	0.154	0.846	7	11	NA	11	11	11	11	NA	11	11	11	11	NA	11	12	12	12	11	NA	11	12	12	NA	12	12	NA	11	11	11	11	NA	22	22	11	11	11	NA	11
X	82526366	C, T	ENSCAFG00000018029-ENSCAFG00000018030	intergenic_region	MODIFIER	.	0.658	0.342	18	0.129	0.871	3	11	22	11	11	NA	11	22	11	11	11	11	11	11	12	12	12	11	NA	11	12	12	11	12	12	11	11	11	11	11	22	22	22	11	11	11	11	11
X	82526818	T, A	ENSCAFG00000018029-ENSCAFG00000018030	intergenic_region	MODIFIER	.	0.642	0.358	14	0.125	0.875	3	11	22	11	11	NA	11	22	11	11	11	11	11	11	12	12	12	11	NA	11	12	12	11	12	12	11	11	11	11	11	22	22	22	11	11	11	11	11
X	82526880	G, A	ENSCAFG00000018029-ENSCAFG00000018030	intergenic_region	MODIFIER	.	0.643	0.357	10	0.125	0.875	3	11	NA	11	11	11	11	22	11	11	11	11	11	11	12	12	12	11	NA	11	12	12	11	12	12	11	11	11	11	11	22	22	22	11	11	11	NA	11
X	82527154	A, G	ENSCAFG00000018029-ENSCAFG00000018030	intergenic_region	MODIFIER	.	0.639	0.361	23	0.133	0.867	3	11	22	NA	11	11	11	22	11	11	11	11	NA	11	12	12	NA	11	NA	11	12	12	11	12	12	11	11	11	11	11	22	22	22	11	11	11	11	NA
X	82527494	C, T	ENSCAFG00000018029-ENSCAFG00000018030	intergenic_region	MODIFIER	.	0.644	0.356	16	0.1	0.9	3	11	NA	NA	11	11	11	22	11	11	11	11	11	11	12	12	12	11	NA	11	12	12	11	12	12	11	11	11	11	11	22	22	22	11	11	11	11	11
X	82527684	A, G	ENSCAFG00000018029-ENSCAFG00000018030	intergenic_region	MODIFIER	.	0.651	0.349	20	0.067	0.933	3	11	NA	11	11	11	11	NA	11	11	11	11	NA	11	12	12	12	11	11	NA	12	12	11	12	12	11	11	11	11	11	22	22	22	11	11	11	11	NA
X	82527712	C, A	ENSCAFG00000018029-ENSCAFG00000018030	intergenic_region	MODIFIER	.	0.65	0.35	31	0.129	0.871	3	11	NA	NA	NA	11	11	22	11	11	11	11	11	11	12	12	12	11	11	11	12	12	11	12	12	11	11	11	11	11	NA	22	22	11	11	11	11	NA
X	82527762	C, T	ENSCAFG00000018029-ENSCAFG00000018030	intergenic_region	MODIFIER	.	0.654	0.346	24	0.133	0.867	4	11	NA	11	NA	11	11	22	11	11	11	11	11	11	12	12	12	11	11	11	12	12	11	12	12	11	11	11	11	11	22	22	22	11	11	11	11	11
X	82527927	T, C	ENSCAFG00000018029-ENSCAFG00000018030	intergenic_region	MODIFIER	.	0.657	0.343	18	0.1	0.9	3	11	22	11	11	11	11	22	11	11	11	11	11	11	12	12	NA	11	NA	11	12	12	11	12	12	11	11	11	11	11	NA	22	22	11	11	11	11	11
X	82527936	T, G	ENSCAFG00000018029-ENSCAFG00000018030	intergenic_region	MODIFIER	.	0.67	0.33	19	0.097	0.903	2	11	NA	NA	11	11	11	22	11	11	11	11	11	11	12	12	NA	11	NA	11	12	12	11	12	12	11	11	11	11	11	NA	22	22	11	11	11	11	11
X	82527972	A, G	ENSCAFG00000018029-ENSCAFG00000018030	intergenic_region	MODIFIER	.	0.639	0.361	16	0.129	0.871	2	11	22	11	11	11	11	22	11	11	11	11	11	NA	12	12	12	11	NA	11	12	12	11	12	12	11	11	11	11	11	NA	22	22	11	11	11	11	11
X	82528906	G, T	ENSCAFG00000018029-ENSCAFG00000018030	intergenic_region	MODIFIER	.	0.667	0.333	17	0.125	0.875	2	11	NA	11	11	NA	11	NA	11	11	11	11	11	NA	12	12	11	11	NA	11	12	12	11	12	12	11	11	11	11	11	22	22	22	11	11	11	11	11
X	82529426	A, G	ENSCAFG00000018029-ENSCAFG00000018030	intergenic_region	MODIFIER	.	0.656	0.344	9	0.094	0.906	2	11	22	11	11	11	11	22	11	11	11	11	11	11	12	12	12	11	NA	11	12	12	11	12	12	11	11	11	11	11	22	22	22	11	11	11	11	11
X	82529496	T, C	ENSCAFG00000018029-ENSCAFG00000018030	intergenic_region	MODIFIER	.	0.638	0.362	8	0.121	0.879	2	11	22	11	11	11	11	22	11	11	11	11	11	11	12	12	12	11	NA	11	12	12	11	12	12	11	11	11	11	11	22	22	22	11	11	11	11	11
X	82529781	A, T	ENSCAFG00000018029-ENSCAFG00000018030	intergenic_region	MODIFIER	.	0.65	0.35	13	0.171	0.829	0	11	22	11	NA	11	11	22	11	11	11	11	11	11	12	12	NA	11	11	11	12	12	11	12	NA	11	11	11	11	11	22	22	22	11	11	11	11	11
X	82529955	CACCTTTCCAGATTTTTTTTTTTT, C	ENSCAFG00000018029-ENSCAFG00000018030	intergenic_region	MODIFIER	.	0.647	0.353	11	0.1	0.9	4	11	22	11	11	11	11	22	11	11	11	11	11	11	12	12	12	11	NA	11	12	12	11	12	12	11	11	11	11	11	22	22	NA	11	11	11	11	11
X	82530294	A, G	ENSCAFG00000018029-ENSCAFG00000018030	intergenic_region	MODIFIER	.	0.649	0.351	9	0.121	0.879	1	11	22	NA	11	11	11	22	11	11	11	11	11	11	12	12	12	11	11	11	12	12	11	12	12	11	11	11	11	11	22	22	22	11	11	11	11	11
X	82530434	G, A	ENSCAFG00000018029-ENSCAFG00000018030	intergenic_region	MODIFIER	.	0.648	0.352	8	0.121	0.879	1	11	22	11	11	11	11	22	11	11	11	11	NA	NA	12	12	12	11	NA	11	12	12	11	12	12	11	11	11	11	11	22	22	22	11	11	11	11	11
X	82530438	G, A	ENSCAFG00000018029-ENSCAFG00000018030	intergenic_region	MODIFIER	.	0.681	0.319	8	0.161	0.839	2	11	22	11	11	11	11	22	11	11	11	11	NA	NA	12	12	12	11	NA	11	12	12	11	12	12	11	11	11	11	11	22	22	22	11	11	11	11	11
X	82530701	A, T	ENSCAFG00000018029-ENSCAFG00000018030	intergenic_region	MODIFIER	.	0.65	0.35	14	0.129	0.871	3	11	22	11	11	NA	11	22	11	11	11	11	NA	NA	12	12	12	11	NA	11	12	12	11	12	12	11	11	11	11	11	22	22	NA	11	11	11	11	11
X	82531221	TA, T	ENSCAFG00000018029-ENSCAFG00000018030	intergenic_region	MODIFIER	.	0.672	0.328	18	0.176	0.824	1	11	NA	NA	11	11	11	NA	11	11	11	11	11	11	12	12	NA	11	NA	NA	12	12	11	12	12	11	11	11	11	11	22	22	22	11	11	11	11	11
X	82531295	AC, A	ENSCAFG00000018029-ENSCAFG00000018030	intergenic_region	MODIFIER	.	0.655	0.345	16	0.118	0.882	1	11	NA	NA	11	11	11	22	11	11	11	11	11	11	12	12	NA	11	NA	11	12	12	11	12	12	11	11	11	11	11	22	22	22	11	11	11	11	11
X	82531452	CT, C	ENSCAFG00000018029-ENSCAFG00000018030	intergenic_region	MODIFIER	.	0.642	0.358	15	0.1	0.9	4	11	22	11	11	NA	11	22	11	11	11	11	11	11	12	12	12	11	NA	11	12	12	11	12	12	11	11	11	11	11	22	22	22	11	11	11	11	11
X	82531494	A, G	ENSCAFG00000018029-ENSCAFG00000018030	intergenic_region	MODIFIER	.	0.642	0.358	12	0.125	0.875	2	11	NA	11	11	11	11	22	11	11	11	11	11	11	12	12	12	11	11	11	12	12	11	12	12	11	11	11	11	11	22	22	22	11	11	11	11	NA
X	82532840	T, G	ENSCAFG00000018029-ENSCAFG00000018030	intergenic_region	MODIFIER	.	0.854	0.146	55	0.333	0.667	16	11	22	11	11	11	11	NA	11	11	11	11	11	11	NA	NA	12	11	11	11	12	12	11	NA	12	11	11	11	11	11	22	NA	NA	11	11	11	11	11
X	82532856	G, A	ENSCAFG00000018029-ENSCAFG00000018030	intergenic_region	MODIFIER	.	0.91	0.09	57	0.429	0.571	17	11	NA	11	11	NA	11	NA	11	11	11	11	11	11	NA	NA	12	11	11	11	12	12	11	NA	12	11	11	11	11	11	22	NA	NA	11	11	11	11	11
X	82533282	G, C	ENSCAFG00000018029-ENSCAFG00000018030	intergenic_region	MODIFIER	.	0.657	0.343	30	0.115	0.885	6	11	22	11	11	11	11	22	11	11	11	11	11	11	12	12	12	11	11	NA	NA	12	11	12	12	11	11	11	11	11	22	22	NA	NA	11	11	11	NA
X	82533642	A, G	ENSCAFG00000018029-ENSCAFG00000018030	intergenic_region	MODIFIER	.	0.67	0.33	22	0.129	0.871	3	11	NA	11	11	11	11	22	11	11	11	11	NA	11	12	12	12	11	NA	11	12	12	11	12	12	11	11	11	11	11	22	22	NA	11	11	11	11	NA
X	82533774	A, G	ENSCAFG00000018029-ENSCAFG00000018030	intergenic_region	MODIFIER	.	0.677	0.323	22	0.107	0.893	5	11	NA	11	11	NA	11	NA	11	11	11	11	11	11	12	12	NA	11	11	11	12	12	NA	12	12	11	11	11	11	11	22	22	NA	11	11	11	11	11
X	82533889	CTG, C	ENSCAFG00000018029-ENSCAFG00000018030	intergenic_region	MODIFIER	.	0.644	0.356	10	0.121	0.879	1	11	NA	11	11	11	11	22	11	11	11	11	11	11	12	12	12	11	NA	11	12	12	11	12	12	11	11	11	11	11	22	22	22	11	11	11	11	11
X	82534108	G, A	ENSCAFG00000018029-ENSCAFG00000018030	intergenic_region	MODIFIER	.	0.635	0.365	8	0.114	0.886	0	11	22	11	11	11	11	22	11	11	11	11	11	11	12	12	12	11	NA	11	12	12	11	12	12	11	11	11	11	11	22	22	22	11	11	11	11	11
X	82534904	A, T	ENSCAFG00000018029-ENSCAFG00000018030	intergenic_region	MODIFIER	.	0.634	0.366	21	0.067	0.933	3	11	NA	11	11	11	11	22	11	11	11	11	NA	11	12	12	NA	11	NA	11	12	12	11	12	12	11	11	11	11	11	22	22	22	NA	11	11	11	11
X	82535013	G, A	ENSCAFG00000018029-ENSCAFG00000018030	intergenic_region	MODIFIER	.	0.65	0.35	14	0.094	0.906	2	11	22	11	11	NA	11	22	11	11	11	11	11	11	12	12	NA	11	NA	11	12	12	11	12	12	11	11	11	11	11	22	22	22	11	11	11	11	11
X	82535286	T, C	ENSCAFG00000018029-ENSCAFG00000018030	intergenic_region	MODIFIER	.	0.652	0.348	14	0.125	0.875	2	11	NA	11	11	NA	11	22	11	11	11	11	11	11	12	12	12	11	NA	11	12	12	11	12	12	11	11	11	11	11	22	22	22	11	11	11	11	11
X	82535577	G, A	ENSCAFG00000018029-ENSCAFG00000018030	intergenic_region	MODIFIER	.	0.648	0.352	33	0.138	0.862	4	11	NA	11	11	NA	11	22	11	11	11	11	11	11	12	12	12	11	11	NA	12	12	11	12	12	11	11	11	11	11	NA	22	22	11	11	11	NA	NA
X	82535581	C, G	ENSCAFG00000018029-ENSCAFG00000018030	intergenic_region	MODIFIER	.	0.643	0.357	37	0.143	0.857	5	11	NA	11	11	NA	11	22	11	11	11	11	11	11	12	12	12	11	11	NA	12	12	11	12	12	11	11	11	11	11	NA	22	22	11	11	NA	NA	NA
X	82535835	G, C	ENSCAFG00000018029-ENSCAFG00000018030	intergenic_region	MODIFIER	.	0.639	0.361	24	0.143	0.857	5	11	NA	11	11	11	11	NA	11	11	11	11	11	11	12	12	12	11	NA	NA	NA	12	11	12	12	11	11	11	11	11	22	22	NA	11	11	11	11	NA
X	82536239	G, T	ENSCAFG00000018029-ENSCAFG00000018030	intergenic_region	MODIFIER	.	0.657	0.343	31	0.148	0.852	6	11	NA	11	11	NA	11	NA	11	11	11	11	11	11	12	12	12	11	11	NA	NA	12	11	12	12	11	11	11	11	11	NA	22	22	11	11	11	11	NA
X	82536251	G, T	ENSCAFG00000018029-ENSCAFG00000018030	intergenic_region	MODIFIER	.	0.661	0.339	33	0.143	0.857	5	11	NA	11	11	NA	11	NA	11	11	11	11	11	11	12	12	12	11	11	NA	NA	12	11	12	12	11	11	11	11	11	NA	22	22	11	11	11	11	NA
X	82536275	G, A	ENSCAFG00000018029-ENSCAFG00000018030	intergenic_region	MODIFIER	.	0.649	0.351	22	0.133	0.867	3	11	NA	NA	11	NA	11	NA	11	11	11	11	11	11	12	12	12	11	11	NA	12	12	11	12	12	11	11	11	11	11	22	22	22	11	11	11	11	NA
X	82536293	G, C	ENSCAFG00000018029-ENSCAFG00000018030	intergenic_region	MODIFIER	.	0.661	0.339	21	0.133	0.867	4	11	NA	11	11	NA	11	NA	11	11	11	11	11	11	12	12	12	11	11	NA	12	12	11	12	12	11	11	11	11	11	22	22	22	11	11	11	11	11
X	82536382	TA, T	ENSCAFG00000018029-ENSCAFG00000018030	intergenic_region	MODIFIER	.	0.641	0.359	27	0.118	0.882	1	11	22	11	11	11	11	22	11	11	11	11	11	11	12	12	NA	11	NA	NA	12	12	11	12	12	11	11	11	11	11	NA	22	NA	11	11	11	NA	11
X	82537543	T, G	ENSCAFG00000018029-ENSCAFG00000018030	intergenic_region	MODIFIER	.	0.639	0.361	11	0.125	0.875	2	11	22	11	11	11	11	22	11	11	11	11	11	11	12	12	NA	11	11	11	12	12	11	12	12	11	11	11	11	11	22	22	22	11	11	11	11	11
X	82537605	G, A	ENSCAFG00000018029-ENSCAFG00000018030	intergenic_region	MODIFIER	.	0.644	0.356	19	0.107	0.893	4	11	22	11	11	11	11	22	11	11	11	11	11	11	12	12	NA	11	11	NA	NA	12	11	12	12	11	11	11	11	11	22	22	22	11	11	11	11	NA
X	82539107	A, C	ENSCAFG00000018029-ENSCAFG00000018030	intergenic_region	MODIFIER	.	0.642	0.358	25	0.138	0.862	4	11	22	11	11	11	11	22	11	11	11	11	11	11	12	12	NA	11	NA	11	NA	12	11	12	12	11	11	11	11	11	NA	22	NA	11	11	11	11	NA
X	82539263	G, A	ENSCAFG00000018029-ENSCAFG00000018030	intergenic_region	MODIFIER	.	0.799	0.201	54	0.444	0.556	16	11	NA	11	NA	11	11	NA	11	11	11	NA	11	11	12	12	NA	11	NA	11	NA	12	11	11	12	11	11	11	11	11	22	22	NA	11	11	11	NA	11
X	82539419	TA, T	ENSCAFG00000018029-ENSCAFG00000018030	intergenic_region	MODIFIER	.	0.753	0.247	40	0.08	0.92	6	11	NA	11	11	11	11	NA	11	11	11	11	11	NA	12	12	NA	11	NA	11	NA	12	11	12	NA	11	11	11	11	11	NA	22	NA	11	11	11	NA	NA
X	82539439	TGATA, TAGATA,T	ENSCAFG00000018029-ENSCAFG00000018030	intergenic_region	MODIFIER	.	0.72	0.28	42	0	1	6	11	NA	11	NA	11	11	NA	11	11	11	11	11	NA	12	12	NA	11	NA	11	NA	12	NA	12	NA	NA	11	11	NA	11	NA	22	NA	11	11	11	NA	NA
X	82539442	TA, T	ENSCAFG00000018029-ENSCAFG00000018030	intergenic_region	MODIFIER	.	0.731	0.269	45	0	1	6	11	NA	NA	11	NA	11	NA	11	11	11	11	11	NA	12	12	NA	11	NA	11	NA	12	11	12	NA	11	11	11	11	11	NA	22	NA	11	11	11	NA	NA
X	82539628	C, T	ENSCAFG00000018029-ENSCAFG00000018030	intergenic_region	MODIFIER	.	0.69	0.31	35	0.133	0.867	3	11	NA	11	11	NA	11	NA	11	11	11	11	11	11	12	12	12	11	NA	NA	NA	12	NA	12	12	11	11	11	11	11	NA	22	22	11	11	11	NA	NA
X	82539629	C, G	ENSCAFG00000018029-ENSCAFG00000018030	intergenic_region	MODIFIER	.	0.673	0.327	38	0.133	0.867	3	11	NA	11	11	NA	11	NA	11	11	11	11	11	11	12	12	12	11	NA	NA	NA	12	NA	12	12	11	11	11	11	11	NA	22	22	11	11	NA	NA	NA
X	82539634	A, G	ENSCAFG00000018029-ENSCAFG00000018030	intergenic_region	MODIFIER	.	0.68	0.32	37	0.138	0.862	4	11	NA	11	11	NA	11	NA	11	11	11	11	11	11	12	12	12	11	NA	NA	NA	12	11	12	12	11	11	11	11	11	NA	22	22	11	11	NA	NA	NA
X	82539645	A, G	ENSCAFG00000018029-ENSCAFG00000018030	intergenic_region	MODIFIER	.	0.707	0.293	41	0.138	0.862	4	11	NA	11	11	NA	11	NA	11	11	11	11	11	11	12	12	12	11	NA	NA	NA	12	11	12	12	11	11	11	11	11	NA	22	22	11	11	NA	NA	NA
X	82539712	G, C	ENSCAFG00000018029-ENSCAFG00000018030	intergenic_region	MODIFIER	.	0.791	0.209	49	0.15	0.85	10	11	NA	NA	11	11	NA	NA	11	11	11	11	11	NA	12	12	NA	11	NA	11	12	12	11	12	12	11	11	11	11	11	NA	12	NA	11	11	11	11	11
X	82540280	G, A	ENSCAFG00000018029-ENSCAFG00000018030	intergenic_region	MODIFIER	.	0.643	0.357	8	0.114	0.886	0	11	NA	11	11	11	11	22	11	11	11	11	11	11	12	12	NA	11	NA	11	12	12	11	12	12	11	11	11	11	11	22	22	22	11	11	11	11	11
X	82540570	T, C	ENSCAFG00000018029-ENSCAFG00000018030	intergenic_region	MODIFIER	.	0.639	0.361	10	0.133	0.867	4	11	NA	11	11	11	11	22	11	11	11	11	11	11	12	12	12	11	NA	11	11	12	11	12	12	11	11	11	11	11	22	22	22	11	11	11	11	11
X	82540596	G, A	ENSCAFG00000018029-ENSCAFG00000018030	intergenic_region	MODIFIER	.	0.672	0.328	14	0.167	0.833	3	11	NA	11	11	11	11	22	11	11	11	11	11	NA	12	12	12	11	NA	11	12	12	11	12	12	11	11	11	11	11	22	22	22	11	11	11	11	11
X	82540850	T, C	ENSCAFG00000018029-ENSCAFG00000018030	intergenic_region	MODIFIER	.	0.654	0.346	27	0.138	0.862	4	11	NA	11	11	11	11	22	11	11	11	11	11	NA	12	12	NA	11	11	NA	12	12	11	12	12	11	11	11	11	11	NA	22	22	11	11	11	11	11
X	82541954	G, A	ENSCAFG00000018029-ENSCAFG00000018030	intergenic_region	MODIFIER	.	0.644	0.356	11	0.118	0.882	1	11	NA	11	11	NA	11	22	11	11	11	11	11	11	12	12	NA	11	NA	NA	12	12	11	12	12	11	11	11	11	11	22	22	22	11	11	11	11	11
X	82542018	C, T	ENSCAFG00000018029-ENSCAFG00000018030	intergenic_region	MODIFIER	.	0.633	0.367	8	0.121	0.879	1	11	22	NA	11	11	11	22	11	11	11	11	11	11	12	12	12	11	NA	11	12	12	11	12	12	11	11	11	11	11	22	22	22	11	11	11	11	11
X	82542353	C, T	ENSCAFG00000018029-ENSCAFG00000018030	intergenic_region	MODIFIER	.	0.655	0.345	16	0.121	0.879	1	11	NA	11	11	11	11	22	11	11	11	11	11	11	12	12	12	11	NA	NA	12	12	11	12	12	11	11	11	11	11	22	22	22	11	11	11	11	11
X	82542367	G, A	ENSCAFG00000018029-ENSCAFG00000018030	intergenic_region	MODIFIER	.	0.662	0.338	17	0.121	0.879	1	11	NA	11	11	11	11	22	11	11	11	11	11	11	12	12	12	11	11	NA	12	12	11	12	12	11	11	11	11	11	22	22	22	11	11	11	11	NA
X	82543273	ATT, AT,A	ENSCAFG00000018029-ENSCAFG00000018030	intergenic_region	MODIFIER	.	0.67	0.33	27	0.133	0.867	4	11	NA	11	11	11	11	22	11	11	11	11	11	11	12	12	12	11	11	11	12	12	11	12	12	11	11	11	11	11	22	22	22	11	11	11	11	11
X	82543938	G, A	ENSCAFG00000018029-ENSCAFG00000018030	intergenic_region	MODIFIER	.	0.633	0.367	7	0.114	0.886	0	11	22	11	11	11	11	22	11	11	11	11	11	11	12	12	12	11	11	11	12	12	11	12	12	11	11	11	11	11	22	22	22	11	11	11	11	11
X	82544033	T, A	ENSCAFG00000018029-ENSCAFG00000018030	intergenic_region	MODIFIER	.	0.652	0.348	10	0.114	0.886	0	11	22	11	11	11	11	NA	11	11	11	11	11	11	12	12	11	11	11	11	12	12	11	12	12	11	11	11	11	11	22	22	22	11	11	11	11	11
X	82544320	A, T	ENSCAFG00000018029-ENSCAFG00000018030	intergenic_region	MODIFIER	.	0.626	0.374	11	0.114	0.886	0	11	22	11	11	11	11	22	11	11	11	11	NA	11	12	12	NA	11	NA	11	12	12	11	12	12	11	11	11	11	11	22	22	22	11	11	11	11	11
X	82544364	T, C	ENSCAFG00000018029-ENSCAFG00000018030	intergenic_region	MODIFIER	.	0.633	0.367	10	0.118	0.882	1	11	22	11	11	11	11	22	11	11	11	11	11	11	12	12	NA	11	NA	11	12	12	11	12	12	11	11	11	11	11	22	22	22	11	11	11	11	11
X	82544541	G, C	ENSCAFG00000018029-ENSCAFG00000018030	intergenic_region	MODIFIER	.	0.642	0.358	14	0.125	0.875	2	11	NA	NA	11	11	11	22	11	11	11	11	11	11	12	12	NA	11	NA	11	12	12	11	12	12	11	11	11	11	11	22	22	22	11	11	11	11	11
X	82544615	A, AC	ENSCAFG00000018029-ENSCAFG00000018030	intergenic_region	MODIFIER	.	0.633	0.367	9	0.121	0.879	2	11	22	11	11	11	11	22	11	11	11	11	11	11	12	12	12	11	NA	11	12	12	11	12	12	11	11	11	11	11	22	22	22	11	11	11	11	11
X	82544677	C, T	ENSCAFG00000018029-ENSCAFG00000018030	intergenic_region	MODIFIER	.	0.646	0.354	10	0.118	0.882	1	11	NA	11	11	11	11	22	11	11	11	11	11	11	12	12	12	11	NA	11	12	12	11	12	12	11	11	11	11	11	22	22	22	11	11	11	11	11
X	82544848	A, G	ENSCAFG00000018029-ENSCAFG00000018030	intergenic_region	MODIFIER	.	0.649	0.351	14	0.125	0.875	2	11	NA	11	11	11	11	22	11	11	11	11	11	11	12	12	12	11	11	11	12	12	11	12	12	11	11	11	11	11	22	22	22	11	11	NA	11	11
X	82545038	G, T	ENSCAFG00000018029-ENSCAFG00000018030	intergenic_region	MODIFIER	.	0.654	0.346	12	0.118	0.882	1	11	NA	11	11	NA	11	22	11	11	11	11	NA	11	12	12	12	11	11	11	12	12	11	12	12	11	11	11	11	11	22	22	22	11	11	11	11	11
X	82545429	G, C	ENSCAFG00000018029-ENSCAFG00000018030	intergenic_region	MODIFIER	.	0.646	0.354	16	0.118	0.882	1	11	NA	11	11	NA	11	22	11	11	11	11	NA	11	12	12	NA	11	11	11	12	12	11	12	12	11	11	11	11	11	22	22	22	11	11	11	11	11
X	82545597	CG, C	ENSCAFG00000018029-ENSCAFG00000018030	intergenic_region	MODIFIER	.	0.667	0.333	48	0.12	0.88	7	11	NA	NA	11	NA	11	22	NA	11	11	11	NA	NA	12	12	NA	11	NA	NA	NA	12	11	12	12	11	11	11	11	11	NA	22	22	11	11	NA	NA	NA
X	82545644	A, G	ENSCAFG00000018029-ENSCAFG00000018030	intergenic_region	MODIFIER	.	0.742	0.258	42	0.148	0.852	5	11	NA	11	11	NA	11	22	11	11	11	11	11	11	12	12	NA	11	NA	NA	NA	12	11	12	NA	11	11	11	11	11	NA	22	22	11	11	NA	11	NA
X	82545653	T, C	ENSCAFG00000018029-ENSCAFG00000018030	intergenic_region	MODIFIER	.	0.735	0.265	47	0.148	0.852	5	11	NA	11	11	NA	11	22	11	11	11	11	NA	11	12	12	NA	11	11	NA	NA	12	11	12	NA	11	11	11	11	11	NA	22	22	11	11	NA	11	NA
X	82545693	C, T	ENSCAFG00000018029-ENSCAFG00000018030	intergenic_region	MODIFIER	.	0.714	0.286	51	0.125	0.875	7	11	NA	NA	NA	NA	11	22	NA	11	11	11	11	11	12	12	NA	11	11	NA	NA	12	11	12	12	11	11	11	11	11	NA	22	22	11	11	NA	11	NA
X	82545697	A, T,C	ENSCAFG00000018029-ENSCAFG00000018030	intergenic_region	MODIFIER	.	0.642	0.358	52	0.115	0.885	6	11	NA	NA	11	NA	11	22	NA	11	11	11	11	11	12	12	NA	11	11	NA	NA	12	NA	12	12	11	11	11	11	11	NA	22	22	11	11	NA	11	NA
X	82545705	A, G	ENSCAFG00000018029-ENSCAFG00000018030	intergenic_region	MODIFIER	.	0.667	0.333	37	0.038	0.962	6	11	NA	11	11	NA	11	22	NA	11	11	11	11	11	12	12	NA	11	11	NA	NA	12	11	12	12	11	11	11	11	11	NA	22	22	11	11	NA	11	NA
X	82545716	G, C	ENSCAFG00000018029-ENSCAFG00000018030	intergenic_region	MODIFIER	.	0.671	0.329	40	0.038	0.962	6	11	NA	11	11	NA	11	22	NA	11	11	11	NA	11	12	12	NA	11	11	NA	NA	12	NA	12	12	11	11	11	11	11	22	22	22	11	11	11	11	NA
X	82545772	A, AG,T	ENSCAFG00000018029-ENSCAFG00000018030	intergenic_region	MODIFIER	.	0.642	0.358	41	0.125	0.875	8	11	NA	11	11	NA	11	22	11	11	11	11	NA	11	12	12	NA	11	11	NA	NA	12	NA	12	12	11	11	11	11	11	NA	22	22	11	11	11	NA	NA
X	82545789	G, A	ENSCAFG00000018029-ENSCAFG00000018030	intergenic_region	MODIFIER	.	0.614	0.386	49	0.083	0.917	8	11	NA	11	NA	NA	11	22	NA	11	11	11	NA	11	12	12	NA	11	NA	NA	NA	12	11	12	12	11	11	11	11	11	22	22	22	11	11	11	NA	11
X	82545808	T, C	ENSCAFG00000018029-ENSCAFG00000018030	intergenic_region	MODIFIER	.	0.637	0.363	47	0.077	0.923	6	11	NA	NA	11	NA	11	22	NA	11	11	11	NA	11	12	12	NA	11	NA	NA	NA	12	11	12	12	11	11	11	11	11	NA	22	22	11	11	11	11	11
X	82545848	G, A	ENSCAFG00000018029-ENSCAFG00000018030	intergenic_region	MODIFIER	.	0.645	0.355	48	0.138	0.862	4	11	NA	NA	11	NA	11	22	NA	11	11	11	NA	11	12	12	NA	11	11	NA	NA	NA	11	12	12	11	11	11	11	11	NA	22	22	11	11	NA	NA	NA
X	82545945	C, T	ENSCAFG00000018029-ENSCAFG00000018030	intergenic_region	MODIFIER	.	0.537	0.463	72	0.083	0.917	7	11	NA	NA	11	NA	NA	NA	NA	11	11	NA	NA	NA	12	12	NA	NA	NA	NA	NA	12	NA	12	12	11	11	NA	11	NA	22	22	22	11	NA	11	NA	NA
X	82546038	T, C	ENSCAFG00000018029-ENSCAFG00000018030	intergenic_region	MODIFIER	.	0.547	0.453	83	0.167	0.833	10	11	NA	NA	NA	NA	11	NA	NA	NA	11	11	NA	NA	12	12	NA	11	NA	NA	NA	12	NA	NA	12	11	11	11	NA	NA	NA	22	22	11	NA	11	NA	NA
X	82546044	GA, G	ENSCAFG00000018029-ENSCAFG00000018030	intergenic_region	MODIFIER	.	0.559	0.441	78	0.067	0.933	12	11	NA	NA	NA	NA	11	22	NA	NA	11	11	11	11	12	12	NA	11	NA	NA	NA	12	NA	NA	12	11	11	11	NA	11	22	22	22	11	NA	NA	NA	NA
X	82546132	C, T	ENSCAFG00000018029-ENSCAFG00000018030	intergenic_region	MODIFIER	.	0.682	0.318	49	0.107	0.893	5	11	NA	NA	11	NA	11	22	NA	11	11	11	11	11	12	12	NA	11	NA	NA	12	12	11	12	12	11	11	11	NA	11	NA	22	22	11	11	NA	11	NA
X	82546344	C, T	ENSCAFG00000018029-ENSCAFG00000018030	intergenic_region	MODIFIER	.	0.661	0.339	40	0.143	0.857	5	11	22	11	11	NA	11	22	11	11	11	11	NA	11	12	12	NA	11	NA	NA	NA	12	11	12	12	11	11	11	11	11	NA	22	22	11	11	NA	NA	NA
X	82546400	C, A	ENSCAFG00000018029-ENSCAFG00000018030	intergenic_region	MODIFIER	.	0.715	0.285	33	0.346	0.654	5	11	NA	11	11	11	11	22	11	11	11	11	11	11	12	12	12	11	NA	NA	NA	12	11	12	12	11	11	11	11	11	NA	12	12	11	11	11	11	NA
X	82546501	T, TG	ENSCAFG00000018029-ENSCAFG00000018030	intergenic_region	MODIFIER	.	0.681	0.319	44	0.148	0.852	5	11	NA	NA	11	NA	11	22	11	11	11	11	11	11	12	12	NA	11	NA	NA	12	12	11	12	12	11	11	11	11	11	NA	22	NA	11	11	NA	11	11
X	82546693	C, T	ENSCAFG00000018029-ENSCAFG00000018030	intergenic_region	MODIFIER	.	0.736	0.264	54	0	1	10	11	NA	NA	11	NA	11	NA	11	11	11	11	NA	NA	12	12	12	11	NA	11	12	12	11	12	12	11	11	11	11	11	NA	22	NA	11	11	11	NA	11
X	82546966	T, C	ENSCAFG00000018029-ENSCAFG00000018030	intergenic_region	MODIFIER	.	0.902	0.098	52	0.2	0.8	10	11	NA	11	11	NA	11	NA	11	11	11	11	NA	11	NA	NA	11	11	11	NA	NA	12	NA	11	12	11	11	11	11	11	NA	22	NA	11	11	11	11	NA
X	82546974	T, G	ENSCAFG00000018029-ENSCAFG00000018030	intergenic_region	MODIFIER	.	0.859	0.141	55	0.2	0.8	10	NA	NA	11	11	11	11	NA	11	11	11	11	NA	NA	NA	NA	11	11	11	11	NA	12	11	NA	12	11	11	11	11	11	NA	22	NA	11	11	11	11	NA
X	82547075	T, C	ENSCAFG00000018029-ENSCAFG00000018030	intergenic_region	MODIFIER	.	0.78	0.22	69	0	1	14	11	NA	11	NA	12	11	NA	11	11	12	11	NA	NA	12	12	NA	11	12	11	NA	12	NA	12	12	11	11	11	NA	11	NA	22	12	NA	NA	12	NA	11
X	82547246	A, AT	ENSCAFG00000018029-ENSCAFG00000018030	intergenic_region	MODIFIER	.	0.788	0.212	29	0.4	0.6	4	11	NA	NA	11	11	11	22	11	11	11	11	NA	11	12	12	11	11	NA	11	NA	12	11	12	12	11	11	11	11	11	NA	12	NA	11	11	NA	11	11
X	82547365	T, C	ENSCAFG00000018029-ENSCAFG00000018030	intergenic_region	MODIFIER	.	0.702	0.298	28	0.167	0.833	7	11	NA	NA	11	11	11	NA	11	11	11	11	11	11	12	12	NA	11	NA	11	11	12	11	12	12	11	11	11	11	11	22	22	NA	11	11	11	11	NA
X	82548027	G, T	ENSCAFG00000018029-ENSCAFG00000018030	intergenic_region	MODIFIER	.	0.646	0.354	20	0.077	0.923	6	11	NA	11	11	11	11	22	11	11	11	11	11	11	12	12	11	11	11	11	12	12	11	12	12	11	11	11	11	11	NA	22	22	11	11	11	11	11
X	82548111	G, T	ENSCAFG00000018029-ENSCAFG00000018030	intergenic_region	MODIFIER	.	0.665	0.335	27	0.143	0.857	5	11	22	11	11	11	11	22	11	11	11	11	NA	11	12	12	NA	11	NA	11	12	12	11	12	12	11	11	11	11	11	NA	22	22	11	11	NA	11	NA
X	82548231	C, G	ENSCAFG00000018029-ENSCAFG00000018030	intergenic_region	MODIFIER	.	0.647	0.353	13	0.1	0.9	3	11	NA	11	11	11	11	22	11	11	11	11	11	NA	12	12	NA	11	NA	11	12	12	11	12	12	11	11	11	11	11	22	22	22	11	11	11	11	11
X	82548747	T, A	ENSCAFG00000018029-ENSCAFG00000018030	intergenic_region	MODIFIER	.	0.73	0.27	32	0.167	0.833	8	11	NA	11	11	11	11	NA	11	11	11	11	11	11	12	12	NA	11	NA	11	NA	12	11	12	12	11	11	11	11	11	NA	22	NA	11	11	11	11	11
X	82548757	G, A	ENSCAFG00000018029-ENSCAFG00000018030	intergenic_region	MODIFIER	.	0.754	0.246	35	0.1	0.9	10	11	NA	11	11	11	11	NA	11	11	11	11	11	11	12	12	11	11	NA	11	NA	12	11	12	NA	11	11	11	11	11	NA	22	NA	11	11	11	11	11
X	82548797	C, G	ENSCAFG00000018029-ENSCAFG00000018030	intergenic_region	MODIFIER	.	0.809	0.191	38	0.429	0.571	8	11	NA	NA	11	NA	11	12	11	11	11	11	NA	11	NA	12	11	11	NA	11	NA	12	11	12	12	11	11	11	11	11	NA	22	NA	11	11	11	11	11
X	82549050	T, C	ENSCAFG00000018029-ENSCAFG00000018030	intergenic_region	MODIFIER	.	0.743	0.257	29	0.167	0.833	8	11	12	11	11	11	11	NA	11	11	11	11	NA	11	12	12	NA	11	NA	11	12	12	11	12	12	11	11	11	11	11	NA	22	NA	11	11	11	11	11
X	82549320	A, G	ENSCAFG00000018029-ENSCAFG00000018030	intergenic_region	MODIFIER	.	0.762	0.238	33	0.087	0.913	8	11	NA	11	11	11	11	22	11	11	11	11	NA	11	12	12	12	11	11	11	12	12	NA	12	12	11	11	11	11	11	NA	22	12	11	11	11	11	11
X	82549390	C, T	ENSCAFG00000018029-ENSCAFG00000018030	intergenic_region	MODIFIER	.	0.702	0.298	71	0.25	0.75	11	11	NA	NA	11	11	11	NA	11	11	11	NA	NA	NA	12	12	12	11	NA	NA	12	12	NA	12	22	11	11	11	11	11	NA	12	NA	11	NA	11	NA	NA
X	82549409	C, A	ENSCAFG00000018029-ENSCAFG00000018030	intergenic_region	MODIFIER	.	0.729	0.271	74	0.417	0.583	13	11	NA	NA	11	11	11	NA	11	11	11	NA	NA	NA	12	12	12	11	NA	NA	12	12	NA	12	NA	11	11	11	11	11	NA	12	12	11	NA	NA	NA	NA
X	82549543	A, AAAT	ENSCAFG00000018029-ENSCAFG00000018030	intergenic_region	MODIFIER	.	0.933	0.067	75	0.462	0.538	13	11	NA	11	11	11	11	NA	11	11	11	11	NA	11	NA	11	NA	11	NA	NA	NA	12	11	11	NA	11	11	11	11	11	NA	NA	NA	11	11	NA	NA	11
X	82549578	G, A	ENSCAFG00000018029-ENSCAFG00000018030	intergenic_region	MODIFIER	.	0.953	0.047	78	0.375	0.625	16	11	NA	11	11	NA	11	NA	NA	11	11	11	NA	NA	NA	NA	11	11	NA	11	NA	12	11	11	NA	11	11	11	11	11	NA	NA	NA	11	11	NA	NA	11
X	82550399	C, A	ENSCAFG00000018029-ENSCAFG00000018030	intergenic_region	MODIFIER	.	0.881	0.119	75	0.091	0.909	14	11	NA	NA	11	11	11	NA	11	11	11	NA	NA	11	11	NA	11	11	NA	11	NA	12	11	11	NA	NA	NA	11	12	11	NA	22	NA	NA	12	NA	NA	11
X	82550915	C, T	ENSCAFG00000018029-ENSCAFG00000018030	intergenic_region	MODIFIER	.	0.767	0.233	35	0.118	0.882	12	11	NA	11	11	11	11	NA	11	11	11	11	NA	11	12	12	11	11	11	11	12	12	11	12	12	11	11	11	11	11	NA	22	NA	11	11	11	NA	11
X	82550939	C, A	ENSCAFG00000018029-ENSCAFG00000018030	intergenic_region	MODIFIER	.	0.828	0.172	47	0.273	0.727	15	11	NA	11	11	NA	11	NA	11	11	11	11	NA	11	NA	11	11	11	11	11	NA	12	11	12	12	11	11	11	11	11	NA	22	NA	11	11	11	NA	NA
X	82550961	A, C	ENSCAFG00000018029-ENSCAFG00000018030	intergenic_region	MODIFIER	.	0.873	0.127	43	0.154	0.846	13	11	NA	11	11	11	11	NA	11	11	11	11	NA	11	12	11	11	11	11	11	NA	12	11	NA	11	11	11	11	11	11	NA	22	NA	11	11	11	NA	11
X	82551002	C, T	ENSCAFG00000018029-ENSCAFG00000018030	intergenic_region	MODIFIER	.	0.772	0.228	42	0.136	0.864	9	11	NA	NA	NA	11	11	NA	11	11	11	11	NA	11	12	NA	11	11	NA	11	12	12	11	12	12	11	11	11	11	11	NA	22	NA	11	11	11	NA	NA
X	82551226	T, G	ENSCAFG00000018029-ENSCAFG00000018030	intergenic_region	MODIFIER	.	0.689	0.311	20	0.13	0.87	8	11	NA	11	11	11	11	22	11	11	11	11	11	11	12	12	NA	11	11	11	12	12	11	12	12	11	11	11	11	11	NA	22	NA	11	11	11	11	11
X	82551247	T, C	ENSCAFG00000018029-ENSCAFG00000018030	intergenic_region	MODIFIER	.	0.68	0.32	21	0.12	0.88	7	11	NA	11	11	11	11	22	11	11	11	11	11	NA	12	12	NA	11	11	11	12	12	11	12	12	11	11	11	11	11	NA	22	22	11	11	11	11	11
X	82551477	T, G	ENSCAFG00000018029-ENSCAFG00000018030	intergenic_region	MODIFIER	.	0.702	0.298	29	0.143	0.857	5	11	NA	11	11	11	11	22	11	11	11	11	NA	11	12	12	12	11	NA	NA	NA	12	11	12	12	11	11	11	11	11	NA	22	22	11	11	11	11	11
X	82551656	A, G	ENSCAFG00000018029-ENSCAFG00000018030	intergenic_region	MODIFIER	.	0.735	0.265	29	0.16	0.84	7	11	NA	11	11	11	11	22	11	11	11	11	NA	11	12	12	12	11	NA	11	12	12	11	12	12	11	11	11	11	11	NA	22	NA	11	11	11	11	11
X	82551670	G, A	ENSCAFG00000018029-ENSCAFG00000018030	intergenic_region	MODIFIER	.	0.737	0.263	33	0.174	0.826	8	11	NA	11	11	11	11	NA	11	11	11	11	NA	11	12	12	12	11	NA	11	12	12	11	12	12	11	11	11	11	11	NA	22	NA	11	11	11	11	11
X	82551721	G, T	ENSCAFG00000018029-ENSCAFG00000018030	intergenic_region	MODIFIER	.	0.71	0.29	39	0.192	0.808	7	11	NA	NA	11	11	11	NA	11	11	11	11	11	11	12	12	NA	11	NA	NA	NA	12	11	12	12	11	11	11	11	11	NA	22	NA	11	11	11	11	NA
X	82551793	A, G	ENSCAFG00000018029-ENSCAFG00000018030	intergenic_region	MODIFIER	.	0.698	0.302	41	0.143	0.857	10	11	NA	NA	NA	11	11	NA	11	11	11	11	11	11	12	12	12	11	11	NA	NA	12	11	12	12	11	11	11	11	11	NA	22	NA	11	11	11	11	11
X	82551957	A, C	ENSCAFG00000018029-ENSCAFG00000018030	intergenic_region	MODIFIER	.	0.663	0.337	25	0.133	0.867	3	11	NA	NA	11	NA	11	22	11	11	11	11	11	11	12	12	NA	11	NA	11	12	12	11	12	12	11	11	11	11	11	22	22	22	11	11	11	11	11
X	82552025	T, G	ENSCAFG00000018029-ENSCAFG00000018030	intergenic_region	MODIFIER	.	0.663	0.337	34	0.1	0.9	3	11	NA	11	11	NA	11	NA	11	11	11	11	11	NA	12	12	NA	11	NA	11	12	12	11	12	12	11	11	11	11	11	22	22	22	11	11	11	NA	11
X	82552189	G, A	ENSCAFG00000018029-ENSCAFG00000018030	intergenic_region	MODIFIER	.	0.64	0.36	27	0.129	0.871	3	11	NA	NA	11	11	11	NA	11	11	11	11	11	NA	12	12	12	11	NA	11	12	12	11	12	12	11	11	11	11	11	22	22	22	11	11	11	11	11
X	82552353	AAAT, A	ENSCAFG00000018029-ENSCAFG00000018030	intergenic_region	MODIFIER	.	0.656	0.344	32	0.103	0.897	4	11	NA	NA	11	NA	11	NA	11	11	11	11	NA	11	12	12	12	11	NA	11	12	12	11	12	12	11	11	11	11	11	22	22	22	11	11	11	11	11
X	82552376	T, G	ENSCAFG00000018029-ENSCAFG00000018030	intergenic_region	MODIFIER	.	0.659	0.341	28	0.111	0.889	5	11	NA	NA	11	NA	11	NA	11	11	11	11	11	11	12	12	12	11	NA	11	12	12	11	12	12	11	11	11	11	11	22	22	NA	11	11	11	11	11
X	82552875	C, T	ENSCAFG00000018029-ENSCAFG00000018030	intergenic_region	MODIFIER	.	0.647	0.353	10	0.125	0.875	2	11	NA	11	11	11	11	22	11	11	11	11	11	11	12	12	12	11	NA	11	12	12	11	12	12	11	11	11	11	11	22	22	22	11	11	11	11	11
X	82553253	C, T	ENSCAFG00000018029-ENSCAFG00000018030	intergenic_region	MODIFIER	.	0.644	0.356	9	0.121	0.879	1	11	22	11	11	11	11	NA	11	11	11	11	NA	11	12	12	12	11	NA	11	12	12	11	12	12	11	11	11	11	11	22	22	22	11	11	11	11	11
X	82553429	T, C	ENSCAFG00000018029-ENSCAFG00000018030	intergenic_region	MODIFIER	.	0.641	0.359	11	0.118	0.882	1	11	22	11	11	11	11	22	11	11	11	11	11	11	12	12	12	11	NA	11	12	12	11	12	12	11	11	11	11	11	NA	22	22	11	11	11	11	11
X	82553637	T, A	ENSCAFG00000018029-ENSCAFG00000018030	intergenic_region	MODIFIER	.	0.654	0.346	10	0.114	0.886	0	11	22	11	11	11	11	NA	11	11	11	11	11	11	12	12	12	11	NA	11	12	12	11	12	12	11	11	11	11	11	22	22	22	11	11	11	11	11
X	82553826	GT, G	ENSCAFG00000018029-ENSCAFG00000018030	intergenic_region	MODIFIER	.	0.635	0.365	20	0.118	0.882	1	11	NA	NA	11	11	11	NA	11	11	11	11	11	NA	12	12	12	11	11	11	NA	12	11	12	12	11	11	11	11	11	22	22	22	11	11	11	NA	11
X	82553892	G, C	ENSCAFG00000018029-ENSCAFG00000018030	intergenic_region	MODIFIER	.	0.642	0.358	13	0.114	0.886	0	11	NA	NA	11	11	11	22	11	11	11	11	11	11	12	12	NA	11	11	11	12	12	11	12	12	11	11	11	11	11	22	22	22	11	11	11	11	NA
X	82554038	A, G	ENSCAFG00000018029-ENSCAFG00000018030	intergenic_region	MODIFIER	.	0.647	0.353	13	0.133	0.867	4	11	22	11	11	11	11	22	11	11	11	11	NA	11	12	12	NA	11	11	11	12	12	11	12	12	11	11	11	11	11	NA	22	22	11	11	11	11	11
X	82554244	T, G	ENSCAFG00000018029-ENSCAFG00000018030	intergenic_region	MODIFIER	.	0.649	0.351	10	0.118	0.882	1	11	22	11	11	11	11	22	11	11	11	11	11	11	12	12	11	11	11	11	NA	12	11	12	12	11	11	11	11	11	22	22	22	11	11	NA	11	11
X	82555121	A, T	ENSCAFG00000018029-ENSCAFG00000018030	intergenic_region	MODIFIER	.	0.641	0.359	10	0.118	0.882	1	11	22	11	11	11	11	22	11	11	11	11	11	11	12	12	NA	11	NA	11	12	12	11	12	12	11	11	11	11	11	22	22	22	11	11	11	NA	11
X	82555234	G, A,T	ENSCAFG00000018029-ENSCAFG00000018030	intergenic_region	MODIFIER	.	0.645	0.355	15	0.121	0.879	2	11	22	11	11	11	11	22	11	11	11	11	NA	11	12	12	12	11	NA	NA	12	12	11	12	12	11	11	11	11	11	NA	22	22	11	11	11	11	11
X	82555448	G, A	ENSCAFG00000018029-ENSCAFG00000018030	intergenic_region	MODIFIER	.	0.655	0.345	13	0.171	0.829	0	11	22	11	11	11	11	22	11	11	11	11	NA	11	12	12	NA	11	NA	11	12	12	11	12	12	11	11	11	11	11	NA	22	22	11	11	11	11	11
X	82555475	T, A	ENSCAFG00000018029-ENSCAFG00000018030	intergenic_region	MODIFIER	.	0.65	0.35	13	0.097	0.903	3	11	22	11	11	11	11	22	11	11	11	11	11	11	12	12	NA	11	NA	11	12	12	11	12	12	11	11	11	11	11	NA	22	22	11	11	11	11	11
X	82555686	G, A	ENSCAFG00000018029-ENSCAFG00000018030	intergenic_region	MODIFIER	.	0.628	0.372	10	0.114	0.886	0	11	22	11	11	NA	11	22	11	11	11	11	11	11	12	12	12	11	NA	11	12	12	11	12	12	11	11	11	11	11	22	22	22	11	11	11	11	NA
X	82555948	G, A	ENSCAFG00000018029-ENSCAFG00000018030	intergenic_region	MODIFIER	.	0.645	0.355	14	0.097	0.903	3	11	NA	11	11	11	11	22	11	11	11	11	11	11	12	12	12	11	11	11	12	12	11	12	12	11	11	11	11	11	NA	22	22	11	11	11	11	11
X	82555953	G, A	ENSCAFG00000018029-ENSCAFG00000018030	intergenic_region	MODIFIER	.	0.644	0.356	12	0.097	0.903	3	11	22	11	11	11	11	22	11	11	11	11	11	11	12	12	12	11	11	11	12	12	11	12	12	11	11	11	11	11	NA	22	22	11	11	11	11	11
X	82556278	A, G	ENSCAFG00000018029-ENSCAFG00000018030	intergenic_region	MODIFIER	.	0.649	0.351	21	0.138	0.862	4	11	NA	NA	NA	11	11	22	11	11	11	11	11	NA	12	12	NA	11	11	11	12	12	11	12	12	11	11	11	11	11	22	22	22	11	11	11	11	11
X	82556571	C, T	ENSCAFG00000018029-ENSCAFG00000018030	intergenic_region	MODIFIER	.	0.657	0.343	17	0.188	0.812	2	11	NA	11	11	11	11	22	11	11	11	11	11	11	12	12	12	11	NA	NA	NA	12	11	12	12	11	11	11	11	11	22	22	22	11	11	11	11	11
X	82556721	G, A	ENSCAFG00000018029-ENSCAFG00000018030	intergenic_region	MODIFIER	.	0.65	0.35	15	0.118	0.882	1	11	NA	NA	11	11	11	NA	11	11	11	11	11	11	12	12	11	11	NA	11	12	12	11	12	12	11	11	11	11	11	22	22	22	11	11	11	11	11
X	82556864	A, T	ENSCAFG00000018029-ENSCAFG00000018030	intergenic_region	MODIFIER	.	0.67	0.33	12	0.138	0.862	5	11	NA	11	11	11	11	22	11	11	11	11	11	11	12	12	NA	11	NA	11	12	12	11	12	12	11	11	11	11	11	22	22	22	11	11	11	11	11
X	82557351	C, T	ENSCAFG00000018029-ENSCAFG00000018030	intergenic_region	MODIFIER	.	0.824	0.176	57	0.2	0.8	13	11	NA	11	11	NA	11	NA	11	11	11	11	11	11	NA	NA	12	11	NA	11	NA	12	11	NA	NA	11	11	11	11	11	22	22	NA	11	11	11	11	NA
X	82557396	A, AG	ENSCAFG00000018029-ENSCAFG00000018030	intergenic_region	MODIFIER	.	0.881	0.119	67	0.182	0.818	15	11	NA	11	11	NA	11	NA	11	NA	11	11	NA	11	11	11	11	11	NA	NA	NA	12	11	NA	11	11	11	11	11	11	NA	NA	NA	11	11	11	NA	NA
X	82557399	A, AAG	ENSCAFG00000018029-ENSCAFG00000018030	intergenic_region	MODIFIER	.	0.853	0.147	80	0	1	17	11	NA	11	11	NA	11	NA	11	11	11	11	NA	11	NA	NA	NA	11	NA	NA	NA	12	11	NA	NA	11	11	11	11	11	NA	NA	NA	11	11	11	NA	NA
X	82557401	A, AGAAAAGAAAGAAAG	ENSCAFG00000018029-ENSCAFG00000018030	intergenic_region	MODIFIER	.	0.978	0.022	116	0	1	20	11	NA	11	11	NA	NA	NA	NA	11	11	11	NA	11	NA	11	NA	11	NA	NA	NA	NA	NA	NA	NA	11	NA	NA	NA	11	NA	NA	NA	11	NA	NA	NA	NA
X	82558155	CAG, C	ENSCAFG00000018029-ENSCAFG00000018030	intergenic_region	MODIFIER	.	0.639	0.361	14	0.138	0.862	5	11	NA	NA	11	11	11	22	11	11	11	11	11	11	12	12	NA	11	NA	11	NA	12	11	12	12	11	11	11	11	11	22	22	22	11	11	11	11	11
X	82558740	A, G	ENSCAFG00000018029-ENSCAFG00000018030	intergenic_region	MODIFIER	.	0.642	0.358	14	0.129	0.871	3	11	22	11	11	11	11	NA	11	11	11	11	11	11	12	12	12	11	11	11	12	12	11	12	12	11	11	11	11	11	22	22	22	11	11	11	11	NA
X	82558827	C, T	ENSCAFG00000018029-ENSCAFG00000018030	intergenic_region	MODIFIER	.	0.639	0.361	10	0.129	0.871	3	11	NA	NA	11	11	11	NA	11	11	11	11	11	11	12	12	12	11	NA	11	12	12	11	12	12	11	11	11	11	11	22	22	22	11	11	11	11	11
X	82559151	G, C	ENSCAFG00000018029-ENSCAFG00000018030	intergenic_region	MODIFIER	.	0.633	0.367	10	0.091	0.909	1	11	22	11	11	11	11	22	11	11	11	11	11	11	12	12	12	11	NA	NA	12	12	11	12	12	11	11	11	11	11	22	22	22	11	11	11	11	11
X	82559213	T, C	ENSCAFG00000018029-ENSCAFG00000018030	intergenic_region	MODIFIER	.	0.646	0.354	9	0.118	0.882	1	11	22	11	11	11	11	22	11	11	11	11	11	11	12	12	12	11	NA	11	12	12	11	12	12	11	11	11	11	11	22	22	22	11	11	11	11	11
X	82559963	A, C	ENSCAFG00000018029-ENSCAFG00000018030	intergenic_region	MODIFIER	.	0.66	0.34	15	0.143	0.857	5	11	22	11	11	11	11	22	11	11	11	11	11	11	12	12	12	11	NA	11	12	12	11	12	12	11	11	11	11	11	22	22	22	11	11	11	11	11
X	82561073	G, GCT	ENSCAFG00000018029-ENSCAFG00000018030	intergenic_region	MODIFIER	.	0.866	0.134	27	0.367	0.633	4	11	NA	NA	11	11	11	NA	11	11	11	11	11	11	12	12	12	11	NA	11	12	12	11	12	12	11	11	11	11	11	11	11	11	11	11	11	NA	11
X	82561200	C, G	ENSCAFG00000018029-ENSCAFG00000018030	intergenic_region	MODIFIER	.	0.641	0.359	11	0.114	0.886	0	11	22	NA	11	11	11	22	11	11	11	11	11	11	12	12	12	11	11	11	NA	12	11	12	12	11	11	11	11	11	22	22	22	11	11	11	11	11
X	82561201	T, G	ENSCAFG00000018029-ENSCAFG00000018030	intergenic_region	MODIFIER	.	0.643	0.357	10	0.114	0.886	0	11	22	NA	11	11	11	22	11	11	11	11	11	11	12	12	12	11	11	11	NA	12	11	12	12	11	11	11	11	11	22	22	22	11	11	11	11	11
X	82561242	A, G	ENSCAFG00000018029-ENSCAFG00000018030	intergenic_region	MODIFIER	.	0.647	0.353	13	0.133	0.867	3	11	NA	11	11	11	11	NA	11	11	11	11	11	11	12	12	12	11	11	11	12	12	11	12	12	11	11	11	11	11	22	22	22	11	11	NA	11	11
X	82561433	G, A	ENSCAFG00000018029-ENSCAFG00000018030	intergenic_region	MODIFIER	.	0.777	0.223	15	0.265	0.735	1	11	22	NA	11	11	11	22	11	11	11	11	11	11	12	12	12	11	NA	11	12	12	11	12	12	11	11	11	11	11	11	22	22	11	11	11	11	11
X	82561813	AACTTTCAGCTCTTATTTTTTTTTTTTTTTTTTTTTTTTTTTT, A	ENSCAFG00000018029-ENSCAFG00000018030	intergenic_region	MODIFIER	.	0.573	0.427	50	0.179	0.821	5	NA	22	NA	NA	11	11	NA	11	11	NA	11	11	NA	12	12	12	11	NA	11	12	12	11	12	12	11	NA	NA	NA	11	NA	22	NA	11	11	11	11	NA
X	82562111	G, A	ENSCAFG00000018029-ENSCAFG00000018030	intergenic_region	MODIFIER	.	0.639	0.361	11	0.121	0.879	1	11	22	11	11	11	11	22	11	11	11	11	NA	11	12	12	12	11	11	11	NA	12	11	12	12	11	11	11	11	11	NA	22	22	11	11	NA	11	NA
X	82562115	C, T	ENSCAFG00000018029-ENSCAFG00000018030	intergenic_region	MODIFIER	.	0.66	0.34	8	0.182	0.818	1	11	22	11	11	11	11	22	11	11	11	11	11	11	12	12	12	11	11	11	NA	12	11	12	12	11	11	11	11	11	NA	22	22	11	11	11	11	11
X	82562141	T, A	ENSCAFG00000018029-ENSCAFG00000018030	intergenic_region	MODIFIER	.	0.65	0.35	10	0.129	0.871	3	11	22	11	11	11	11	22	11	11	11	11	11	11	12	12	12	11	11	11	NA	12	11	12	12	11	11	11	11	11	NA	22	22	11	11	11	11	11
X	82562595	TTA, T	ENSCAFG00000018029-ENSCAFG00000018030	intergenic_region	MODIFIER	.	0.648	0.352	8	0.133	0.867	4	11	22	11	11	11	11	22	11	11	11	11	11	11	12	12	12	11	NA	11	12	12	11	12	12	11	11	11	11	11	22	22	22	11	11	11	11	11
X	82563316	A, G	ENSCAFG00000018029-ENSCAFG00000018030	intergenic_region	MODIFIER	.	0.643	0.357	9	0.061	0.939	1	11	22	11	11	11	11	22	11	11	11	11	11	11	12	12	NA	11	NA	11	12	12	11	12	12	11	11	11	11	11	22	22	22	11	11	11	11	11
X	82563393	C, G	ENSCAFG00000018029-ENSCAFG00000018030	intergenic_region	MODIFIER	.	0.633	0.367	11	0.118	0.882	1	11	22	11	11	11	11	22	11	11	11	11	NA	11	12	12	12	11	NA	11	12	12	11	12	12	11	11	11	11	11	22	22	22	NA	11	11	11	11
X	82563814	TCTTCC, T,CCTTCC	ENSCAFG00000018029-ENSCAFG00000018030	intergenic_region	MODIFIER	.	0.99	0.01	83	0.182	0.818	15	11	NA	NA	NA	NA	11	NA	11	11	11	11	NA	NA	11	11	NA	11	NA	NA	NA	12	NA	NA	NA	11	11	11	11	11	NA	NA	NA	11	11	11	NA	11
X	82563881	TTCTCTTCTTTCTCTTCTCTTCTTTCTCTTCTCTTCTCTTCTCTTCTCTTCTCTTCTCTTCTCTTCTCTTCTCTTC, T	ENSCAFG00000018029-ENSCAFG00000018030	intergenic_region	MODIFIER	.	1	0	91	0.333	0.667	16	11	NA	NA	11	NA	NA	NA	11	11	11	NA	NA	NA	NA	NA	NA	11	NA	NA	NA	NA	11	NA	NA	NA	11	11	NA	NA	NA	NA	NA	NA	11	11	NA	NA
X	82564013	A, G	ENSCAFG00000018029-ENSCAFG00000018030	intergenic_region	MODIFIER	.	0.742	0.258	46	0.125	0.875	7	11	NA	NA	11	NA	11	NA	11	11	11	11	11	11	12	NA	NA	11	NA	NA	NA	12	11	NA	12	11	11	11	11	11	NA	22	22	NA	11	11	11	11
X	82564212	T, G	ENSCAFG00000018029-ENSCAFG00000018030	intergenic_region	MODIFIER	.	0.65	0.35	15	0.129	0.871	3	11	NA	11	11	NA	11	22	11	11	11	11	11	11	12	12	NA	11	NA	11	NA	12	11	12	12	11	11	11	11	11	22	22	22	11	11	11	11	NA
X	82566313	G, A	ENSCAFG00000018029-ENSCAFG00000018030	intergenic_region	MODIFIER	.	0.671	0.329	5	0.188	0.812	2	11	22	11	11	11	11	22	11	11	11	11	11	11	12	12	12	11	11	11	12	12	11	12	12	11	11	11	11	11	22	22	NA	11	11	11	11	11
X	82566583	GA, G	ENSCAFG00000018029-ENSCAFG00000018030	intergenic_region	MODIFIER	.	0.638	0.362	10	0.103	0.897	4	11	22	11	11	11	11	22	11	11	11	11	11	11	12	12	11	11	NA	11	12	12	11	12	12	11	11	11	11	11	22	22	22	11	11	11	11	11
X	82566638	G, A	ENSCAFG00000018029-ENSCAFG00000018030	intergenic_region	MODIFIER	.	0.638	0.362	10	0.094	0.906	2	11	22	11	11	11	11	22	11	11	11	11	11	11	12	12	NA	11	11	11	12	12	11	12	12	11	11	11	11	11	22	22	22	11	11	11	11	NA
X	82566768	G, A	ENSCAFG00000018029-ENSCAFG00000018030	intergenic_region	MODIFIER	.	0.668	0.332	9	0.188	0.812	2	11	22	11	11	11	11	22	11	11	11	11	11	11	12	12	12	11	11	NA	NA	12	11	12	12	11	11	11	11	11	22	22	22	11	11	11	11	11
X	82567347	C, A	ENSCAFG00000018029-ENSCAFG00000018030	intergenic_region	MODIFIER	.	0.665	0.335	19	0.167	0.833	3	11	22	NA	11	NA	11	22	11	11	11	11	11	11	12	12	12	11	NA	11	12	12	11	12	12	11	11	11	11	11	22	22	22	11	11	11	11	11
X	82567424	A, G	ENSCAFG00000018029-ENSCAFG00000018030	intergenic_region	MODIFIER	.	0.643	0.357	16	0.125	0.875	2	11	22	11	11	11	11	NA	11	11	11	11	NA	11	12	12	NA	11	NA	11	12	12	11	12	12	11	11	11	11	11	NA	22	22	11	11	11	11	11
X	82567562	G, A	ENSCAFG00000018029-ENSCAFG00000018030	intergenic_region	MODIFIER	.	0.772	0.228	11	0.281	0.719	2	11	22	NA	11	NA	11	22	11	11	11	11	11	11	12	12	12	11	11	11	12	12	11	12	12	11	11	11	11	11	11	22	22	11	11	11	11	11
X	82567640	T, C	ENSCAFG00000018029-ENSCAFG00000018030	intergenic_region	MODIFIER	.	0.636	0.364	10	0.121	0.879	1	11	22	11	11	NA	11	22	11	11	11	11	11	11	12	12	12	11	11	11	12	12	11	12	12	11	11	11	11	11	22	22	22	11	11	11	11	11
X	82567973	G, T	ENSCAFG00000018029-ENSCAFG00000018030	intergenic_region	MODIFIER	.	0.653	0.347	4	0.125	0.875	2	11	22	NA	11	11	11	22	11	11	11	11	11	11	12	12	NA	11	11	11	12	12	11	12	12	11	11	11	11	11	22	22	22	11	11	11	11	11
X	82568261	A, AT	ENSCAFG00000018029-ENSCAFG00000018030	intergenic_region	MODIFIER	.	0.692	0.308	17	0.212	0.788	2	11	22	11	11	11	11	22	11	11	11	11	11	11	12	12	NA	11	NA	NA	NA	12	11	12	12	11	11	11	11	11	22	22	22	11	11	11	11	11
X	82568378	A, G	ENSCAFG00000018029-ENSCAFG00000018030	intergenic_region	MODIFIER	.	0.64	0.36	14	0.114	0.886	0	11	NA	NA	11	NA	11	22	11	11	11	11	11	NA	12	12	12	11	NA	11	12	12	11	12	12	11	11	11	11	11	22	22	22	11	11	11	11	11
X	82568921	C, CAG,CA	ENSCAFG00000018029-ENSCAFG00000018030	intergenic_region	MODIFIER	.	0.646	0.354	10	0.121	0.879	2	11	NA	11	11	11	11	22	11	11	11	11	11	11	12	12	12	11	NA	11	12	12	11	12	12	11	11	11	11	11	22	22	22	11	11	11	11	11
X	82570119	T, C	ENSCAFG00000018029-ENSCAFG00000018030	intergenic_region	MODIFIER	.	0.623	0.377	23	0.114	0.886	0	11	22	11	NA	11	11	22	11	11	11	11	11	11	12	12	12	11	NA	NA	12	12	NA	12	12	11	11	11	11	11	22	22	22	11	11	11	11	11
X	82570259	G, GT	ENSCAFG00000018029-ENSCAFG00000018030	intergenic_region	MODIFIER	.	0.636	0.364	11	0.094	0.906	2	11	22	11	11	11	11	22	11	11	11	11	11	11	12	12	NA	11	NA	11	12	12	11	12	12	11	11	11	11	11	22	22	22	11	11	11	11	11
X	82570397	TG, T	ENSCAFG00000018029-ENSCAFG00000018030	intergenic_region	MODIFIER	.	0.647	0.353	14	0.114	0.886	0	11	22	NA	11	11	11	22	11	11	11	11	11	11	12	12	12	11	NA	NA	12	12	11	12	12	11	11	11	11	11	22	22	22	11	11	11	11	11
X	82570405	C, T	ENSCAFG00000018029-ENSCAFG00000018030	intergenic_region	MODIFIER	.	0.786	0.214	12	0.265	0.735	1	11	22	NA	11	11	11	22	11	11	11	11	11	11	12	12	12	11	NA	11	12	12	11	12	12	11	11	11	11	11	11	22	22	11	11	11	11	11
X	82570919	G, A	ENSCAFG00000018029-ENSCAFG00000018030	intergenic_region	MODIFIER	.	0.646	0.354	25	0.129	0.871	3	11	22	11	11	11	11	22	11	11	11	11	11	11	12	12	NA	11	11	NA	12	12	11	12	12	11	11	11	11	11	22	22	22	11	11	NA	NA	11
X	82571213	C, CACAGAGAGACAG	ENSCAFG00000018029-ENSCAFG00000018030	intergenic_region	MODIFIER	.	0.696	0.304	37	0.185	0.815	6	11	NA	11	11	NA	11	22	11	11	11	11	11	11	12	12	12	11	NA	11	12	12	11	12	12	11	11	11	11	11	NA	22	NA	11	11	11	NA	11
X	82571572	CTTCT, C	ENSCAFG00000018029-ENSCAFG00000018030	intergenic_region	MODIFIER	.	0.676	0.324	11	0.161	0.839	3	11	22	11	11	11	11	22	11	11	11	11	11	NA	12	12	12	11	NA	11	12	12	11	12	12	11	11	11	11	11	22	22	22	11	11	11	11	11
X	82571629	G, C	ENSCAFG00000018029-ENSCAFG00000018030	intergenic_region	MODIFIER	.	0.64	0.36	14	0.129	0.871	3	11	NA	11	11	11	11	22	11	11	11	11	11	11	12	12	12	11	NA	11	12	12	11	12	12	11	11	11	11	11	22	22	22	11	11	11	11	11
X	82571685	G, A	ENSCAFG00000018029-ENSCAFG00000018030	intergenic_region	MODIFIER	.	0.663	0.337	29	0.133	0.867	3	11	NA	NA	11	NA	11	22	11	11	11	11	11	NA	12	12	NA	11	NA	11	12	12	11	12	12	11	11	11	11	11	NA	22	22	11	11	11	11	NA
X	82571706	T, C	ENSCAFG00000018029-ENSCAFG00000018030	intergenic_region	MODIFIER	.	0.649	0.351	25	0.148	0.852	5	11	NA	NA	11	11	11	22	11	11	11	11	11	11	12	12	NA	11	11	11	12	12	NA	12	12	11	11	11	11	11	NA	22	22	11	11	11	11	11
X	82572165	C, T	ENSCAFG00000018029-ENSCAFG00000018030	intergenic_region	MODIFIER	.	0.619	0.381	14	0.118	0.882	1	11	NA	11	11	NA	11	22	11	11	11	11	11	11	12	12	12	11	NA	11	12	12	11	12	12	11	11	11	11	11	22	22	22	11	11	11	NA	11
X	82572394	A, C	ENSCAFG00000018029-ENSCAFG00000018030	intergenic_region	MODIFIER	.	0.64	0.36	19	0.125	0.875	3	11	22	11	11	NA	11	22	11	11	11	11	11	NA	12	12	NA	11	NA	11	12	12	11	12	12	11	11	11	11	11	22	22	22	11	11	NA	11	NA
X	82572505	T, C	ENSCAFG00000018029-ENSCAFG00000018030	intergenic_region	MODIFIER	.	0.649	0.351	10	0.125	0.875	2	11	NA	11	11	NA	11	22	11	11	11	11	11	11	12	12	12	11	NA	11	12	12	11	12	12	11	11	11	11	11	22	22	22	11	11	11	11	11
X	82572790	A, G	ENSCAFG00000018029-ENSCAFG00000018030	intergenic_region	MODIFIER	.	0.648	0.352	8	0.129	0.871	3	11	22	11	11	11	11	22	11	11	11	11	11	11	12	12	12	11	NA	11	12	12	11	12	12	11	11	11	11	11	22	22	22	11	11	11	11	11
X	82573173	G, T	ENSCAFG00000018029-ENSCAFG00000018030	intergenic_region	MODIFIER	.	0.688	0.312	11	0.152	0.848	1	11	NA	11	11	11	11	22	11	11	11	11	11	11	12	12	NA	11	NA	11	12	12	11	12	12	11	11	11	11	11	22	22	22	11	11	11	11	11
X	82573254	T, C	ENSCAFG00000018029-ENSCAFG00000018030	intergenic_region	MODIFIER	.	0.635	0.365	20	0.097	0.903	3	11	22	11	NA	11	11	22	11	11	11	11	11	11	12	12	12	11	11	11	12	12	11	12	12	11	11	11	11	11	22	22	22	11	11	11	11	NA
X	82573275	G, A	ENSCAFG00000018029-ENSCAFG00000018030	intergenic_region	MODIFIER	.	0.624	0.376	19	0.1	0.9	3	11	22	NA	NA	11	11	22	11	11	11	11	11	11	12	12	12	11	11	NA	12	12	11	12	12	11	11	11	11	11	22	22	22	11	11	11	11	NA
X	82573451	T, C	ENSCAFG00000018029-ENSCAFG00000018030	intergenic_region	MODIFIER	.	0.643	0.357	10	0.114	0.886	0	11	22	NA	11	11	11	22	11	11	11	11	11	11	12	12	NA	11	NA	11	12	12	11	12	12	11	11	11	11	11	22	22	22	11	11	11	11	11
X	82573872	T, G	ENSCAFG00000018029-ENSCAFG00000018030	intergenic_region	MODIFIER	.	0.646	0.354	12	0.121	0.879	2	11	NA	NA	11	11	11	22	11	11	11	11	11	NA	12	12	12	11	NA	NA	12	12	11	12	12	11	11	11	11	11	22	22	22	11	11	11	11	11
X	82573927	G, C	ENSCAFG00000018029-ENSCAFG00000018030	intergenic_region	MODIFIER	.	0.65	0.35	10	0.125	0.875	2	11	22	11	11	11	11	22	11	11	11	11	11	NA	12	12	NA	11	NA	11	12	12	11	12	12	11	11	11	11	11	22	22	22	11	11	11	11	11
X	82574060	A, G	ENSCAFG00000018029-ENSCAFG00000018030	intergenic_region	MODIFIER	.	0.652	0.348	8	0.188	0.812	2	11	NA	11	11	11	11	22	11	11	11	11	11	11	12	12	12	11	NA	11	12	12	11	12	12	11	11	11	11	11	22	22	22	11	11	11	11	11
X	82574272	G, A	ENSCAFG00000018029-ENSCAFG00000018030	intergenic_region	MODIFIER	.	0.648	0.352	7	0.103	0.897	4	11	22	11	11	11	11	22	11	11	11	11	11	11	12	12	NA	11	NA	11	12	12	11	12	12	11	11	11	11	11	22	22	NA	11	11	11	11	11
X	82574760	T, C	ENSCAFG00000018029-ENSCAFG00000018030	intergenic_region	MODIFIER	.	0.649	0.351	13	0.129	0.871	3	11	22	NA	11	11	11	22	11	11	11	11	11	11	12	12	12	11	11	11	12	12	11	12	12	11	11	11	11	11	22	22	22	11	11	11	11	11
X	82574949	A, G	ENSCAFG00000018029-ENSCAFG00000018030	intergenic_region	MODIFIER	.	0.641	0.359	7	0.129	0.871	3	11	22	11	11	11	11	22	11	11	11	11	11	11	12	12	12	11	11	11	12	12	11	12	12	11	11	11	11	11	22	22	22	NA	11	11	11	11
X	82575013	T, C	ENSCAFG00000018029-ENSCAFG00000018030	intergenic_region	MODIFIER	.	0.649	0.351	15	0.115	0.885	6	11	22	NA	11	11	11	22	11	11	11	11	11	11	12	12	12	11	11	NA	12	12	11	12	12	11	11	11	11	11	22	22	NA	11	11	11	11	NA
X	82575109	C, T	ENSCAFG00000018029-ENSCAFG00000018030	intergenic_region	MODIFIER	.	0.641	0.359	15	0.118	0.882	1	11	NA	NA	11	11	11	22	11	11	11	11	11	11	12	12	12	11	11	11	NA	12	11	12	12	11	11	11	11	11	22	22	22	11	11	NA	NA	11
X	82575420	A, G	ENSCAFG00000018029-ENSCAFG00000018030	intergenic_region	MODIFIER	.	0.689	0.311	29	0.111	0.889	5	11	NA	11	11	11	11	NA	11	11	11	11	11	11	12	12	NA	11	11	NA	NA	12	11	12	12	11	11	11	11	11	22	22	NA	11	11	11	11	NA
X	82575482	A, G	ENSCAFG00000018029-ENSCAFG00000018030	intergenic_region	MODIFIER	.	0.716	0.284	51	0.16	0.84	7	11	NA	NA	11	NA	11	22	11	11	11	11	NA	11	12	12	NA	11	NA	NA	NA	12	11	12	12	11	11	11	11	11	NA	22	NA	11	11	11	NA	NA
X	82575865	CAT, C	ENSCAFG00000018029-ENSCAFG00000018030	intergenic_region	MODIFIER	.	0.649	0.351	9	0.176	0.824	1	11	22	11	11	11	11	22	11	11	11	11	11	NA	12	12	12	11	NA	11	12	12	11	12	12	11	11	11	11	11	22	22	22	11	11	11	11	NA
X	82576418	A, C	ENSCAFG00000018029-ENSCAFG00000018030	intergenic_region	MODIFIER	.	0.646	0.354	5	0.118	0.882	1	11	22	11	11	11	11	22	11	11	11	11	11	11	12	12	NA	11	NA	11	12	12	11	12	12	11	11	11	11	11	22	22	22	11	11	11	11	11
X	82576431	T, C	ENSCAFG00000018029-ENSCAFG00000018030	intergenic_region	MODIFIER	.	0.645	0.355	6	0.118	0.882	1	11	22	11	11	11	11	22	11	11	11	11	11	11	12	12	NA	11	NA	11	12	12	11	12	12	11	11	11	11	11	22	22	22	11	11	11	11	11
X	82577025	C, A	ENSCAFG00000018029-ENSCAFG00000018030	intergenic_region	MODIFIER	.	0.642	0.358	14	0.114	0.886	0	11	22	11	11	11	11	22	11	11	11	11	11	NA	12	12	12	11	NA	11	12	12	11	12	12	11	11	11	11	11	22	22	22	11	11	11	11	11
X	82577026	T, A	ENSCAFG00000018029-ENSCAFG00000018030	intergenic_region	MODIFIER	.	0.644	0.356	13	0.114	0.886	0	11	22	11	11	11	11	22	11	11	11	11	11	11	12	12	12	11	NA	11	12	12	11	12	12	11	11	11	11	11	22	22	22	11	11	11	11	11
X	82577030	T, C	ENSCAFG00000018029-ENSCAFG00000018030	intergenic_region	MODIFIER	.	0.644	0.356	13	0.114	0.886	0	11	22	NA	11	11	11	22	11	11	11	11	11	11	12	12	12	11	NA	11	12	12	11	12	12	11	11	11	11	11	22	22	22	11	11	11	11	NA
X	82577032	TC, T	ENSCAFG00000018029-ENSCAFG00000018030	intergenic_region	MODIFIER	.	0.644	0.356	13	0.114	0.886	0	11	22	NA	11	11	11	22	11	11	11	11	11	11	12	12	12	11	NA	11	12	12	11	12	12	11	11	11	11	11	22	22	22	11	11	11	11	NA
X	82577123	C, T	ENSCAFG00000018029-ENSCAFG00000018030	intergenic_region	MODIFIER	.	0.636	0.364	11	0.114	0.886	0	11	22	11	11	11	11	22	11	11	11	11	11	11	12	12	12	11	11	11	12	12	11	12	12	11	11	11	11	11	22	22	22	11	11	11	11	11
X	82577601	A, T	ENSCAFG00000018029-ENSCAFG00000018030	intergenic_region	MODIFIER	.	0.631	0.369	11	0.121	0.879	2	11	22	11	11	11	11	22	11	11	11	11	11	11	12	12	12	11	NA	11	12	12	11	12	12	11	11	11	11	11	NA	22	22	11	11	11	11	NA
X	82577914	T, C	ENSCAFG00000018029-ENSCAFG00000018030	intergenic_region	MODIFIER	.	0.647	0.353	10	0.114	0.886	0	11	NA	11	11	11	11	NA	11	11	11	11	11	11	12	12	12	11	11	11	12	12	11	12	12	11	11	11	11	11	NA	22	22	11	11	11	11	11
X	82578228	T, TGGAA	ENSCAFG00000018029-ENSCAFG00000018030	intergenic_region	MODIFIER	.	0.636	0.364	20	0.125	0.875	3	11	NA	NA	11	NA	11	NA	11	11	11	11	11	11	12	12	NA	11	NA	11	12	12	11	12	12	11	11	11	11	11	22	22	22	11	11	11	11	11
X	82578235	GT, G,TT,GTT	ENSCAFG00000018029-ENSCAFG00000018030	intergenic_region	MODIFIER	.	0.588	0.412	46	0.1	0.9	4	NA	NA	NA	11	NA	11	NA	NA	11	11	NA	11	NA	12	12	NA	11	NA	11	12	12	11	12	12	11	11	11	11	11	22	22	22	11	11	11	NA	NA
X	82578718	C, T	ENSCAFG00000018029-ENSCAFG00000018030	intergenic_region	MODIFIER	.	0.657	0.343	11	0.176	0.824	1	11	22	11	11	11	11	22	11	11	11	11	11	11	12	12	12	11	NA	NA	12	12	11	12	12	11	11	11	11	11	22	22	22	11	11	11	11	NA
X	82578929	C, T	ENSCAFG00000018029-ENSCAFG00000018030	intergenic_region	MODIFIER	.	0.649	0.351	10	0.121	0.879	2	11	22	11	11	11	11	22	11	11	11	11	11	11	12	12	12	11	NA	NA	12	12	11	12	12	11	11	11	11	11	22	22	22	11	11	11	11	11
X	82579398	A, G	ENSCAFG00000018029-ENSCAFG00000018030	intergenic_region	MODIFIER	.	0.644	0.356	9	0.121	0.879	2	11	22	11	11	11	11	22	11	11	11	11	11	11	12	12	12	11	11	11	12	12	11	12	12	11	11	11	11	11	22	22	22	11	11	11	11	11
X	82579816	A, T	ENSCAFG00000018029-ENSCAFG00000018030	intergenic_region	MODIFIER	.	0.66	0.34	13	0.121	0.879	2	11	22	11	11	11	11	22	11	11	11	11	11	11	12	12	11	11	11	NA	12	12	11	12	12	11	11	11	11	11	NA	22	22	11	11	11	11	11
X	82580133	A, T	ENSCAFG00000018029-ENSCAFG00000018030	intergenic_region	MODIFIER	.	0.63	0.37	15	0.125	0.875	2	11	22	11	11	11	11	22	11	11	11	11	NA	11	12	12	NA	11	11	11	12	12	11	12	12	11	11	11	11	11	22	22	22	11	11	11	11	NA
X	82580247	A, C	ENSCAFG00000018029-ENSCAFG00000018030	intergenic_region	MODIFIER	.	0.638	0.362	5	0.121	0.879	2	11	22	NA	11	11	11	22	11	11	11	11	11	11	12	12	12	11	11	11	12	12	11	12	12	11	11	11	11	11	22	22	22	11	11	11	11	11
X	82580412	T, C	ENSCAFG00000018029-ENSCAFG00000018030	intergenic_region	MODIFIER	.	0.638	0.362	10	0.114	0.886	0	11	NA	11	11	11	11	22	11	11	11	11	11	11	12	12	NA	11	11	11	12	12	11	12	12	11	11	11	11	11	22	22	22	11	11	11	11	NA
X	82580464	ATT, AT,A	ENSCAFG00000018029-ENSCAFG00000018030	intergenic_region	MODIFIER	.	0.617	0.383	32	0.069	0.931	4	11	22	NA	11	11	11	NA	NA	11	11	11	11	NA	12	12	NA	11	NA	11	NA	12	11	12	12	11	11	11	11	11	22	22	22	11	11	11	11	NA
X	82580483	G, C	ENSCAFG00000018029-ENSCAFG00000018030	intergenic_region	MODIFIER	.	0.662	0.338	18	0.2	0.8	4	11	22	NA	11	11	11	NA	11	11	11	11	11	11	12	12	NA	11	NA	11	12	12	11	12	12	11	11	11	11	11	22	22	22	11	11	11	11	NA
X	82580976	A, G	ENSCAFG00000018029-ENSCAFG00000018030	intergenic_region	MODIFIER	.	0.66	0.34	24	0.125	0.875	2	11	22	11	11	11	11	22	11	11	11	11	11	11	12	12	NA	11	NA	11	12	12	11	12	12	11	11	11	11	11	22	22	NA	11	11	11	11	NA
X	82581160	C, T	ENSCAFG00000018029-ENSCAFG00000018030	intergenic_region	MODIFIER	.	0.631	0.369	16	0.114	0.886	0	11	22	11	11	11	11	22	11	11	11	11	11	11	12	12	NA	11	11	11	12	12	11	12	12	11	11	11	11	11	22	22	22	11	11	NA	11	11
X	82582103	C, A	ENSCAFG00000018029-ENSCAFG00000018030	intergenic_region	MODIFIER	.	0.642	0.358	3	0.118	0.882	1	11	22	11	11	11	11	22	11	11	11	11	11	11	12	12	12	11	NA	11	12	12	11	12	12	11	11	11	11	11	22	22	22	11	11	11	11	11
X	82582133	A, T	ENSCAFG00000018029-ENSCAFG00000018030	intergenic_region	MODIFIER	.	0.636	0.364	8	0.118	0.882	1	11	22	11	11	11	11	22	11	11	11	11	11	11	12	12	12	11	NA	11	12	12	11	12	12	11	11	11	11	11	22	22	22	11	11	11	11	11
X	82582456	C, T	ENSCAFG00000018029-ENSCAFG00000018030	intergenic_region	MODIFIER	.	0.649	0.351	7	0.125	0.875	3	11	22	11	11	11	11	22	11	11	11	11	11	11	12	12	12	11	NA	11	12	12	11	12	12	11	11	11	11	11	22	22	22	11	11	11	11	11
X	82583139	G, C	ENSCAFG00000018029-ENSCAFG00000018030	intergenic_region	MODIFIER	.	0.644	0.356	12	0.182	0.818	2	11	22	11	11	11	11	22	11	11	11	11	NA	11	12	12	12	11	NA	11	12	12	11	12	12	11	11	11	11	11	22	22	22	11	11	11	11	NA
X	82584319	A, T	ENSCAFG00000018029-ENSCAFG00000018030	intergenic_region	MODIFIER	.	0.644	0.356	9	0.114	0.886	0	11	22	11	11	11	11	22	11	11	11	11	11	11	12	12	NA	11	11	11	12	12	11	12	12	11	11	11	11	11	22	22	22	11	11	11	11	NA
X	82584437	CT, C	ENSCAFG00000018029-ENSCAFG00000018030	intergenic_region	MODIFIER	.	0.635	0.365	16	0.118	0.882	1	11	22	11	11	NA	11	22	11	11	11	11	11	11	12	12	12	11	NA	11	12	12	11	12	12	11	11	11	11	11	NA	22	22	11	11	11	11	11
X	82584439	CACA, C,CCA	ENSCAFG00000018029-ENSCAFG00000018030	intergenic_region	MODIFIER	.	0.614	0.386	24	0.118	0.882	1	11	22	11	11	NA	11	22	11	11	11	11	11	NA	12	12	12	11	NA	11	12	12	11	12	12	11	11	11	11	11	NA	22	22	11	11	11	11	11
X	82584544	C, T	ENSCAFG00000018029-ENSCAFG00000018030	intergenic_region	MODIFIER	.	0.658	0.342	21	0.121	0.879	1	11	NA	NA	11	11	11	22	11	11	11	11	11	11	12	12	NA	11	NA	11	12	12	11	12	12	11	11	11	11	11	22	22	NA	11	11	11	11	NA
X	82584721	T, TG	ENSCAFG00000018029-ENSCAFG00000018030	intergenic_region	MODIFIER	.	0.672	0.328	26	0.129	0.871	3	11	NA	NA	11	NA	11	22	11	11	11	11	11	11	12	12	12	11	NA	11	12	12	11	12	12	11	11	11	11	11	NA	22	NA	11	11	11	11	11
X	82584758	G, A	ENSCAFG00000018029-ENSCAFG00000018030	intergenic_region	MODIFIER	.	0.654	0.346	32	0.107	0.893	4	11	NA	11	11	11	11	22	11	11	11	11	11	11	12	12	12	11	NA	11	12	12	11	12	12	11	11	11	11	11	22	22	NA	11	11	11	NA	11
X	82584946	GGCATGA, G	ENSCAFG00000018029-ENSCAFG00000018030	intergenic_region	MODIFIER	.	0.667	0.333	41	0.138	0.862	4	11	NA	11	NA	11	11	22	11	11	11	11	NA	NA	12	12	NA	11	NA	NA	NA	12	11	12	12	11	11	11	11	11	NA	22	22	11	11	11	11	NA
X	82584986	G, T	ENSCAFG00000018029-ENSCAFG00000018030	intergenic_region	MODIFIER	.	0.67	0.33	34	0.071	0.929	4	11	NA	11	11	11	11	22	11	11	11	11	11	11	12	12	12	11	11	11	NA	12	11	12	12	11	11	11	11	11	NA	22	22	11	11	11	11	NA
X	82585162	T, C	ENSCAFG00000018029-ENSCAFG00000018030	intergenic_region	MODIFIER	.	0.628	0.372	10	0.121	0.879	2	11	22	NA	11	11	11	22	11	11	11	11	11	11	12	12	12	11	11	11	12	12	11	12	12	11	11	11	11	11	22	22	22	11	11	11	11	11
X	82585468	A, C	ENSCAFG00000018029-ENSCAFG00000018030	intergenic_region	MODIFIER	.	0.645	0.355	7	0.121	0.879	1	11	22	11	11	11	11	NA	11	11	11	11	11	11	12	12	11	11	11	11	12	12	11	12	12	11	11	11	11	11	22	22	22	11	11	11	11	11
X	82585483	C, A	ENSCAFG00000018029-ENSCAFG00000018030	intergenic_region	MODIFIER	.	0.643	0.357	8	0.121	0.879	1	11	22	11	11	11	11	NA	11	11	11	11	11	11	12	12	11	11	NA	11	12	12	11	12	12	11	11	11	11	11	22	22	22	11	11	11	11	11
X	82585753	A, G	ENSCAFG00000018029-ENSCAFG00000018030	intergenic_region	MODIFIER	.	0.683	0.317	20	0.111	0.889	6	11	22	11	11	11	11	NA	11	11	11	11	NA	11	12	12	NA	11	NA	11	12	12	11	12	12	11	11	11	11	11	NA	22	22	11	11	11	NA	NA
X	82585857	A, G	ENSCAFG00000018029-ENSCAFG00000018030	intergenic_region	MODIFIER	.	0.687	0.313	20	0.071	0.929	5	11	22	11	11	NA	11	22	11	11	11	11	NA	11	12	12	12	11	NA	11	12	12	11	12	12	11	11	11	11	11	NA	22	22	11	11	11	11	11
X	82585945	G, GTTGA	ENSCAFG00000018029-ENSCAFG00000018030	intergenic_region	MODIFIER	.	0.646	0.354	8	0.121	0.879	2	11	22	11	11	NA	11	22	11	11	11	11	11	11	12	12	NA	11	11	11	12	12	11	12	12	11	11	11	11	11	22	22	22	11	11	11	11	11
X	82586248	G, A	ENSCAFG00000018029-ENSCAFG00000018030	intergenic_region	MODIFIER	.	0.642	0.358	12	0.121	0.879	1	11	22	11	11	11	11	22	11	11	11	11	11	11	12	12	12	11	NA	11	12	12	11	12	12	11	11	11	11	11	22	22	22	11	11	11	11	11
X	82586376	T, G	ENSCAFG00000018029-ENSCAFG00000018030	intergenic_region	MODIFIER	.	0.641	0.359	9	0.118	0.882	1	11	22	11	11	11	11	22	11	11	11	11	11	11	12	12	12	11	NA	11	12	12	11	12	12	11	11	11	11	11	NA	22	22	11	11	11	11	11
X	82586463	G, A	ENSCAFG00000018029-ENSCAFG00000018030	intergenic_region	MODIFIER	.	0.641	0.359	11	0.125	0.875	2	11	22	11	11	11	11	22	11	11	11	11	11	11	12	12	NA	11	NA	11	12	12	11	12	12	11	11	11	11	11	22	22	22	11	11	11	11	NA
X	82587167	A, G	ENSCAFG00000018029-ENSCAFG00000018030	intergenic_region	MODIFIER	.	0.659	0.341	13	0.065	0.935	2	11	22	11	11	NA	11	NA	11	11	11	11	11	11	12	12	12	11	NA	11	12	12	11	12	12	11	11	11	11	11	22	22	NA	11	11	11	11	11
X	82587217	C, T	ENSCAFG00000018029-ENSCAFG00000018030	intergenic_region	MODIFIER	.	0.64	0.36	17	0.125	0.875	2	11	NA	11	NA	11	11	22	11	11	11	11	NA	11	12	12	12	11	11	11	12	12	11	12	12	11	11	11	11	11	22	22	22	11	11	11	11	11
X	82587519	G, T	ENSCAFG00000018029-ENSCAFG00000018030	intergenic_region	MODIFIER	.	0.67	0.33	12	0.176	0.824	1	11	22	11	11	11	11	22	11	11	11	11	11	11	12	12	12	11	11	11	12	12	11	12	12	11	11	11	11	11	NA	22	22	11	11	11	11	11
X	82587880	C, T	ENSCAFG00000018029-ENSCAFG00000018030	intergenic_region	MODIFIER	.	0.66	0.34	14	0.125	0.875	2	11	22	11	11	NA	11	22	11	11	11	11	NA	11	12	12	NA	11	11	11	12	12	11	12	12	11	11	11	11	11	NA	22	22	11	11	11	11	NA
X	82588677	AAAC, A	ENSCAFG00000018029-ENSCAFG00000018030	intergenic_region	MODIFIER	.	0.657	0.343	15	0.138	0.862	4	11	22	NA	11	11	11	22	11	11	11	11	11	11	12	12	12	11	NA	11	12	12	11	12	12	11	11	11	11	11	22	22	22	11	11	11	11	11
X	82589240	C, G	ENSCAFG00000018029-ENSCAFG00000018030	intergenic_region	MODIFIER	.	0.642	0.358	12	0.114	0.886	0	11	22	11	11	11	11	22	11	11	11	11	11	11	12	12	12	11	NA	NA	NA	12	11	12	12	11	11	11	11	11	22	22	22	11	11	11	11	11
X	82590140	C, A	ENSCAFG00000018029-ENSCAFG00000018030	intergenic_region	MODIFIER	.	0.637	0.363	13	0.114	0.886	0	11	NA	11	11	11	11	22	11	11	11	11	NA	11	12	12	12	11	NA	NA	12	12	11	12	12	11	11	11	11	11	22	22	22	11	11	11	11	11
X	82590371	A, G	ENSCAFG00000018029-ENSCAFG00000018030	intergenic_region	MODIFIER	.	0.657	0.343	12	0.125	0.875	2	11	NA	11	11	11	11	22	11	11	11	11	11	NA	12	12	11	11	11	11	12	12	11	12	12	11	11	11	11	11	22	22	22	11	11	11	11	11
X	82590624	C, T	ENSCAFG00000018029-ENSCAFG00000018030	intergenic_region	MODIFIER	.	0.646	0.354	18	0.125	0.875	2	11	22	11	11	11	11	22	11	11	11	11	11	NA	12	12	NA	11	NA	11	12	12	11	12	12	11	11	11	11	11	NA	22	22	11	11	11	11	11
X	82590939	G, A	ENSCAFG00000018029-ENSCAFG00000018030	intergenic_region	MODIFIER	.	0.645	0.355	28	0.065	0.935	3	11	NA	NA	11	11	11	22	11	11	11	11	11	11	12	12	NA	11	11	11	NA	12	11	12	12	11	11	11	11	11	NA	22	22	11	11	11	11	11
X	82591016	T, C	ENSCAFG00000018029-ENSCAFG00000018030	intergenic_region	MODIFIER	.	0.669	0.331	38	0.172	0.828	4	11	NA	NA	NA	11	11	22	11	11	11	11	NA	11	12	12	NA	11	11	NA	12	12	11	12	12	11	11	11	11	11	NA	22	22	11	11	11	11	NA
X	82591108	A, T	ENSCAFG00000018029-ENSCAFG00000018030	intergenic_region	MODIFIER	.	0.682	0.318	21	0.156	0.844	2	11	22	11	11	11	11	NA	11	11	11	11	11	11	12	12	12	11	NA	NA	12	12	11	12	12	11	11	11	11	11	22	22	22	11	11	11	11	11
X	82591217	A, ATT	ENSCAFG00000018029-ENSCAFG00000018030	intergenic_region	MODIFIER	.	0.639	0.361	30	0.121	0.879	2	11	22	11	11	NA	11	22	11	11	11	11	NA	NA	12	12	12	11	NA	11	12	12	11	12	12	11	11	11	11	11	NA	22	22	11	11	NA	11	11
X	82591293	C, T	ENSCAFG00000018029-ENSCAFG00000018030	intergenic_region	MODIFIER	.	0.565	0.435	54	0.107	0.893	5	11	22	NA	NA	NA	11	22	NA	11	11	11	NA	NA	12	12	NA	11	NA	NA	12	12	11	12	12	11	11	11	11	11	NA	22	NA	11	11	NA	NA	11
X	82591417	T, C	ENSCAFG00000018029-ENSCAFG00000018030	intergenic_region	MODIFIER	.	0.615	0.385	20	0.097	0.903	2	11	22	11	NA	NA	11	22	11	11	11	11	11	NA	12	12	12	11	NA	NA	12	12	NA	12	12	11	11	11	11	11	22	22	22	11	11	11	11	NA
X	82591498	T, C	ENSCAFG00000018029-ENSCAFG00000018030	intergenic_region	MODIFIER	.	0.665	0.335	27	0.077	0.923	6	11	NA	11	11	NA	11	22	11	11	11	11	NA	11	NA	12	12	11	NA	11	12	12	11	12	12	11	11	11	11	11	NA	22	22	NA	11	11	11	11
X	82591676	T, TC	ENSCAFG00000018029-ENSCAFG00000018030	intergenic_region	MODIFIER	.	0.679	0.321	26	0.125	0.875	8	11	22	11	11	11	11	NA	11	11	11	11	11	11	12	12	12	11	NA	NA	12	12	11	12	12	11	11	11	11	11	NA	22	NA	11	11	11	11	NA
X	82591845	G, A	ENSCAFG00000018029-ENSCAFG00000018030	intergenic_region	MODIFIER	.	0.831	0.169	50	0.111	0.889	11	11	NA	NA	11	11	11	NA	11	11	11	11	NA	11	12	NA	NA	11	NA	11	NA	12	11	NA	12	11	11	11	11	11	NA	22	NA	11	11	11	11	11
X	82591886	G, T	ENSCAFG00000018029-ENSCAFG00000018030	intergenic_region	MODIFIER	.	0.894	0.106	54	0.25	0.75	16	11	NA	11	11	11	11	NA	11	11	11	11	NA	11	11	NA	11	11	NA	NA	NA	12	11	11	NA	11	11	11	11	11	NA	NA	NA	11	11	11	11	11
X	82592133	C, A	ENSCAFG00000018029-ENSCAFG00000018030	intergenic_region	MODIFIER	.	0.808	0.192	70	0	1	15	11	NA	11	NA	NA	11	NA	11	11	11	11	NA	NA	12	12	NA	11	NA	NA	NA	12	11	12	12	11	11	11	11	11	NA	NA	NA	11	11	NA	11	NA
X	82592167	T, G,C	ENSCAFG00000018029-ENSCAFG00000018030	intergenic_region	MODIFIER	.	0.835	0.165	79	0	1	17	11	NA	11	NA	NA	11	NA	11	11	11	11	NA	NA	NA	NA	NA	11	NA	NA	NA	12	11	NA	12	11	11	11	11	11	NA	NA	NA	NA	11	NA	NA	11
X	82592720	T, G	ENSCAFG00000018029-ENSCAFG00000018030	intergenic_region	MODIFIER	.	0.938	0.062	125	0	1	20	11	NA	NA	NA	NA	11	NA	NA	11	NA	NA	NA	NA	NA	NA	NA	11	NA	NA	NA	NA	NA	NA	NA	NA	11	11	11	NA	NA	NA	NA	NA	11	NA	NA	NA
X	82593587	T, C	ENSCAFG00000018029-ENSCAFG00000018030	intergenic_region	MODIFIER	.	0.971	0.029	57	0.333	0.667	17	11	NA	11	11	NA	11	NA	11	11	11	11	NA	11	11	11	NA	11	NA	11	NA	NA	11	11	11	11	11	11	11	11	NA	NA	NA	11	11	11	11	11
X	82594232	A, T	ENSCAFG00000018029-ENSCAFG00000018030	intergenic_region	MODIFIER	.	0.891	0.109	64	0.333	0.667	18	11	NA	11	11	11	11	NA	11	11	11	11	NA	NA	12	NA	NA	11	NA	NA	NA	12	11	12	12	11	11	11	11	11	NA	NA	NA	11	11	11	11	11
X	82595099	CA, C	ENSCAFG00000018029-ENSCAFG00000018030	intergenic_region	MODIFIER	.	0.878	0.122	96	0.273	0.727	15	11	NA	NA	NA	11	11	NA	11	11	11	NA	NA	NA	11	NA	NA	11	NA	11	NA	NA	11	NA	NA	11	11	11	11	11	NA	NA	NA	11	11	11	NA	NA
X	82595101	G, T	ENSCAFG00000018029-ENSCAFG00000018030	intergenic_region	MODIFIER	.	0.881	0.119	95	0.273	0.727	15	11	NA	NA	NA	11	11	NA	11	11	11	NA	NA	NA	11	NA	NA	11	NA	11	NA	NA	11	NA	NA	11	11	11	11	11	NA	NA	NA	11	11	11	NA	NA
X	82595200	C, T	ENSCAFG00000018029-ENSCAFG00000018030	intergenic_region	MODIFIER	.	0.807	0.193	60	0.133	0.867	13	11	NA	NA	11	11	11	NA	11	11	11	11	NA	11	12	11	12	11	NA	11	12	12	11	12	11	11	11	11	11	11	NA	12	NA	11	11	11	11	NA
X	82595222	G, T	ENSCAFG00000018029-ENSCAFG00000018030	intergenic_region	MODIFIER	.	0.739	0.261	46	0.1	0.9	10	11	NA	11	11	11	11	NA	11	11	11	11	NA	11	12	12	12	11	NA	NA	12	12	11	12	NA	11	11	11	11	11	NA	22	NA	11	11	11	11	11
X	82595690	T, A	ENSCAFG00000018029-ENSCAFG00000018030	intergenic_region	MODIFIER	.	0.66	0.34	45	0.15	0.85	10	11	NA	NA	11	11	11	NA	11	11	11	11	NA	NA	12	12	12	11	NA	11	NA	12	11	12	12	11	11	11	11	11	NA	12	22	11	11	11	NA	NA
X	82595726	G, C	ENSCAFG00000018029-ENSCAFG00000018030	intergenic_region	MODIFIER	.	0.665	0.335	47	0.167	0.833	14	11	NA	11	NA	NA	11	NA	11	11	11	11	NA	NA	12	12	12	11	11	11	NA	12	11	12	12	11	11	11	11	11	NA	12	22	11	11	11	NA	NA
X	82595802	G, A	ENSCAFG00000018029-ENSCAFG00000018030	intergenic_region	MODIFIER	.	0.695	0.305	44	0.115	0.885	6	11	NA	11	11	11	11	NA	11	11	11	11	NA	NA	12	12	NA	11	NA	11	12	12	11	12	12	11	11	11	11	11	NA	22	NA	11	11	11	NA	NA
X	82595879	C, A	ENSCAFG00000018029-ENSCAFG00000018030	intergenic_region	MODIFIER	.	0.715	0.285	46	0.087	0.913	8	11	NA	11	11	11	11	NA	11	11	11	11	NA	11	12	12	12	11	NA	11	12	12	11	12	12	11	11	11	11	11	NA	22	22	11	11	11	NA	11
X	82595927	A, T	ENSCAFG00000018029-ENSCAFG00000018030	intergenic_region	MODIFIER	.	0.716	0.284	52	0	1	10	11	NA	NA	11	11	11	NA	11	11	11	11	NA	NA	12	12	NA	11	NA	11	12	12	11	12	NA	11	11	11	11	11	NA	22	22	11	11	11	NA	11
X	82596056	A, C	ENSCAFG00000018029-ENSCAFG00000018030	intergenic_region	MODIFIER	.	0.571	0.429	66	0	1	12	12	NA	11	NA	NA	12	NA	22	12	11	11	NA	11	12	12	12	22	NA	NA	12	12	NA	12	12	11	11	12	11	11	NA	22	NA	12	12	NA	NA	22
X	82596204	T, G	ENSCAFG00000018029-ENSCAFG00000018030	intergenic_region	MODIFIER	.	0.891	0.109	58	0.4	0.6	16	11	NA	11	11	11	11	NA	11	11	11	11	NA	11	NA	12	11	11	11	11	NA	12	11	NA	NA	11	11	11	11	11	NA	NA	NA	11	11	11	11	NA
X	82596214	T, C	ENSCAFG00000018029-ENSCAFG00000018030	intergenic_region	MODIFIER	.	0.87	0.13	61	0.364	0.636	15	11	NA	11	11	11	11	NA	11	11	11	11	NA	11	12	12	11	11	11	11	NA	12	11	NA	NA	11	11	11	11	11	NA	NA	NA	11	11	11	11	NA
X	82596339	T, A	ENSCAFG00000018029-ENSCAFG00000018030	intergenic_region	MODIFIER	.	0.727	0.273	20	0.258	0.742	0	11	22	11	11	11	11	NA	11	11	11	11	11	11	12	12	11	11	11	11	12	12	11	12	12	11	11	11	11	11	NA	22	NA	11	11	11	11	11
X	82596356	C, T	ENSCAFG00000018029-ENSCAFG00000018030	intergenic_region	MODIFIER	.	0.726	0.274	22	0.185	0.815	2	11	22	11	11	11	11	NA	11	11	11	11	NA	11	12	12	NA	11	11	11	12	12	11	12	12	11	11	11	11	11	NA	22	NA	11	11	11	11	11
X	82596468	TTTTAA, T	ENSCAFG00000018029-ENSCAFG00000018030	intergenic_region	MODIFIER	.	0.74	0.26	51	0.211	0.789	8	11	NA	NA	NA	NA	11	NA	11	11	11	11	NA	NA	12	12	NA	11	NA	NA	NA	12	11	12	12	11	11	11	11	11	NA	12	22	11	11	NA	NA	NA
X	82596478	T, C	ENSCAFG00000018029-ENSCAFG00000018030	intergenic_region	MODIFIER	.	0.632	0.368	71	0.15	0.85	8	11	NA	NA	NA	NA	11	NA	NA	NA	11	NA	NA	NA	12	12	NA	NA	NA	12	NA	12	NA	12	12	12	11	11	NA	12	NA	NA	22	11	11	NA	12	NA
X	82596686	G, T	ENSCAFG00000018029-ENSCAFG00000018030	intergenic_region	MODIFIER	.	0.783	0.217	43	0.056	0.944	9	11	NA	11	11	11	11	NA	11	11	11	11	NA	11	12	12	NA	11	NA	11	12	12	11	12	12	11	11	11	11	11	NA	22	NA	11	11	11	NA	NA
X	82596730	T, C	ENSCAFG00000018029-ENSCAFG00000018030	intergenic_region	MODIFIER	.	0.839	0.161	51	0.278	0.722	10	11	NA	11	11	11	11	NA	11	11	11	11	NA	11	12	12	NA	11	NA	NA	NA	12	11	12	12	11	11	11	11	11	NA	22	NA	11	11	11	NA	NA
X	82596752	CTG, C	ENSCAFG00000018029-ENSCAFG00000018030	intergenic_region	MODIFIER	.	0.79	0.21	53	0.25	0.75	9	11	NA	NA	11	NA	11	NA	11	11	11	11	NA	NA	12	12	NA	11	NA	NA	NA	12	11	12	12	11	11	11	11	11	NA	22	12	11	11	11	NA	NA
X	82596901	GAAAAAAAACGAA, GAAAAAAAAACGAA,G,GGAA	ENSCAFG00000018029-ENSCAFG00000018030	intergenic_region	MODIFIER	.	0.779	0.221	80	0	1	10	11	NA	NA	11	NA	11	NA	NA	11	NA	11	11	NA	12	12	NA	11	NA	11	NA	NA	11	12	12	11	NA	11	NA	11	NA	22	NA	11	11	11	NA	NA
X	82596969	A, T	ENSCAFG00000018029-ENSCAFG00000018030	intergenic_region	MODIFIER	.	0.683	0.317	29	0.138	0.862	4	11	NA	NA	11	NA	11	NA	11	11	11	11	11	11	12	12	12	11	NA	NA	12	12	11	12	12	11	11	11	11	11	NA	22	22	11	11	11	NA	11
X	82597088	A, T	ENSCAFG00000018029-ENSCAFG00000018030	intergenic_region	MODIFIER	.	0.635	0.365	28	0.138	0.862	4	11	NA	NA	11	NA	11	NA	11	11	11	11	11	11	12	12	NA	11	11	11	NA	12	11	12	12	11	11	11	11	11	NA	22	22	11	11	NA	11	NA
X	82597285	G, A	ENSCAFG00000018030	upstream_gene_variant	MODIFIER	.	0.662	0.338	58	0	1	8	11	NA	NA	11	NA	11	22	11	11	11	NA	11	11	12	12	12	11	NA	NA	NA	12	NA	12	12	11	11	11	NA	11	NA	22	22	NA	11	NA	NA	NA
X	82597290	G, A	ENSCAFG00000018030	upstream_gene_variant	MODIFIER	.	0.686	0.314	50	0	1	8	11	NA	NA	11	NA	11	22	11	11	11	11	11	11	12	12	12	11	11	NA	NA	12	NA	12	12	11	11	11	11	11	NA	22	22	11	11	NA	NA	NA
X	82597347	T, G	ENSCAFG00000018030	upstream_gene_variant	MODIFIER	.	0.711	0.289	56	0.125	0.875	12	11	NA	NA	11	NA	11	22	NA	11	11	11	11	11	12	NA	NA	11	NA	NA	NA	12	11	12	12	11	11	11	11	11	NA	22	22	11	11	NA	11	NA
X	82597348	T, C	ENSCAFG00000018030	upstream_gene_variant	MODIFIER	.	0.713	0.287	56	0.125	0.875	12	11	NA	NA	11	NA	11	22	NA	11	11	11	11	11	12	NA	NA	11	NA	NA	NA	12	11	12	12	11	11	11	11	11	NA	22	22	11	11	NA	11	NA
X	82597466	G, T	ENSCAFG00000018030	upstream_gene_variant	MODIFIER	.	0.694	0.306	77	0.154	0.846	13	11	NA	NA	11	NA	11	NA	NA	11	11	11	NA	11	NA	12	NA	11	NA	NA	NA	12	NA	12	12	11	11	11	11	11	NA	22	NA	11	NA	NA	NA	NA
X	82597491	A, T	ENSCAFG00000018030	upstream_gene_variant	MODIFIER	.	0.654	0.346	79	0	1	11	11	NA	NA	11	NA	11	NA	NA	11	11	11	NA	11	NA	12	NA	11	NA	NA	NA	12	NA	12	12	11	11	11	11	11	NA	22	22	NA	NA	NA	NA	NA
X	82597561	G, A	ENSCAFG00000018030	upstream_gene_variant	MODIFIER	.	0.619	0.381	63	0.1	0.9	9	11	22	NA	11	NA	11	NA	NA	11	11	11	11	11	12	12	NA	11	11	NA	NA	12	NA	12	12	11	11	11	11	11	NA	22	NA	11	NA	11	11	NA
X	82597595	G, A	ENSCAFG00000018030	upstream_gene_variant	MODIFIER	.	0.607	0.393	57	0.05	0.95	9	11	22	NA	11	NA	11	22	NA	11	11	11	11	11	12	12	NA	11	NA	NA	NA	12	NA	12	12	11	11	11	11	11	NA	22	22	11	NA	NA	NA	NA
X	82597613	C, T	ENSCAFG00000018030	upstream_gene_variant	MODIFIER	.	0.651	0.349	56	0.136	0.864	8	11	22	NA	11	NA	11	22	NA	11	11	11	11	11	12	12	NA	11	NA	NA	NA	12	NA	12	12	11	11	11	11	11	22	22	22	11	NA	NA	NA	NA
X	82597727	C, G	ENSCAFG00000018030	upstream_gene_variant	MODIFIER	.	0.639	0.361	42	0.071	0.929	5	11	NA	11	11	NA	11	22	NA	11	11	11	11	11	12	12	NA	11	NA	NA	12	12	NA	12	12	11	11	11	11	11	NA	22	22	NA	11	11	NA	NA
X	82597809	C, T	ENSCAFG00000018030	upstream_gene_variant	MODIFIER	.	0.636	0.364	50	0.042	0.958	7	11	NA	11	11	NA	11	NA	11	11	11	11	NA	11	12	12	NA	11	11	NA	12	12	NA	12	12	11	11	11	11	NA	NA	22	NA	11	11	NA	NA	NA
X	82597852	T, G	ENSCAFG00000018030	upstream_gene_variant	MODIFIER	.	0.683	0.317	44	0	1	8	11	NA	11	11	NA	11	22	NA	11	11	11	NA	11	12	12	NA	11	11	NA	12	12	NA	12	12	11	11	11	11	11	NA	22	NA	11	11	11	NA	NA
X	82597984	A, G,C	ENSCAFG00000018030	upstream_gene_variant	MODIFIER	.	0.677	0.323	27	0.167	0.833	4	11	22	11	11	11	11	NA	11	11	11	11	11	11	12	12	NA	11	11	NA	12	12	11	12	12	11	11	11	11	11	NA	22	22	11	11	11	11	NA
X	82598039	G, A	ENSCAFG00000018030	upstream_gene_variant	MODIFIER	.	0.641	0.359	25	0.129	0.871	3	11	22	NA	11	NA	11	NA	11	11	11	11	11	11	12	12	12	11	11	11	12	12	11	12	12	11	11	11	11	11	NA	22	22	11	11	11	11	11
X	82598149	C, T	ENSCAFG00000018030	upstream_gene_variant	MODIFIER	.	0.64	0.36	24	0.148	0.852	6	11	22	NA	11	NA	11	22	11	11	11	11	11	11	12	12	12	11	11	NA	12	12	11	12	12	11	11	11	11	11	22	22	22	11	11	NA	11	NA
X	82598267	G, A	ENSCAFG00000018030	upstream_gene_variant	MODIFIER	.	0.667	0.333	25	0.133	0.867	4	11	NA	NA	11	11	11	NA	11	11	11	11	11	11	12	12	NA	11	11	11	NA	12	11	12	12	11	11	11	NA	11	NA	22	22	11	11	11	11	NA
X	82598877	C, CA	ENSCAFG00000018030	upstream_gene_variant	MODIFIER	.	0.644	0.356	13	0.118	0.882	1	11	NA	11	11	11	11	22	11	11	11	11	11	11	12	12	NA	11	NA	11	12	12	11	12	12	11	11	11	11	11	NA	22	22	11	11	11	NA	NA
X	82599350	TCTC, TTC,T	ENSCAFG00000018030	upstream_gene_variant	MODIFIER	.	0.667	0.333	27	0.129	0.871	2	11	NA	11	11	11	11	22	11	11	11	11	11	11	12	12	NA	11	11	11	NA	12	11	12	12	11	11	11	11	11	22	22	22	11	11	11	11	NA
X	82599352	TC, T	ENSCAFG00000018030	upstream_gene_variant	MODIFIER	.	0.661	0.339	26	0.129	0.871	2	11	NA	11	11	11	11	22	11	11	11	11	11	11	12	12	NA	11	11	11	NA	12	11	12	12	11	11	11	11	11	22	22	22	11	11	11	11	NA
X	82599368	CT, C	ENSCAFG00000018030	upstream_gene_variant	MODIFIER	.	0.699	0.301	27	0.143	0.857	4	11	NA	11	11	11	11	22	11	11	11	11	11	11	12	12	NA	11	11	11	12	12	11	12	12	11	11	11	11	11	22	22	11	11	11	11	11	11
X	82599394	T, A	ENSCAFG00000018030	upstream_gene_variant	MODIFIER	.	0.636	0.364	26	0.133	0.867	3	11	22	11	11	11	11	22	11	11	11	11	NA	11	12	12	12	11	11	11	12	12	11	12	12	11	11	11	11	11	22	22	22	11	11	11	11	NA
X	82599836	GT, G,GTT	ENSCAFG00000018030	upstream_gene_variant	MODIFIER	.	0.653	0.347	40	0.037	0.963	5	11	NA	11	11	11	11	NA	11	11	11	11	11	11	12	12	NA	11	NA	11	12	12	NA	12	12	11	11	11	11	11	22	22	22	11	11	11	NA	11
X	82600795	T, C	ENSCAFG00000018030	upstream_gene_variant	MODIFIER	.	0.632	0.368	9	0.065	0.935	3	11	22	11	11	NA	11	22	11	11	11	11	11	11	12	12	12	11	NA	11	12	12	11	12	12	11	11	11	11	11	22	22	22	11	11	11	11	11
X	82600967	TGAG, T,GGAG	ENSCAFG00000018030	upstream_gene_variant	MODIFIER	.	0.677	0.323	15	0.176	0.824	1	11	NA	11	11	11	11	NA	11	11	11	11	11	11	12	12	NA	11	NA	11	12	12	11	12	12	11	11	11	11	11	22	22	22	11	11	11	11	11
X	82601518	A, G	ENSCAFG00000018030	upstream_gene_variant	MODIFIER	.	0.638	0.362	5	0.118	0.882	1	11	22	11	11	11	11	22	11	11	11	11	11	11	12	12	12	11	NA	11	12	12	11	12	12	11	11	11	11	11	22	22	22	11	11	11	11	11
X	82602063	C, CTATT	ENSCAFG00000018030	upstream_gene_variant	MODIFIER	.	0.651	0.349	8	0.114	0.886	0	11	22	11	11	11	11	22	11	11	11	11	11	11	12	12	NA	11	11	11	12	12	11	12	12	11	11	11	11	11	NA	22	22	11	11	11	11	11
X	82602135	G, C	ENSCAFG00000018030	upstream_gene_variant	MODIFIER	.	0.638	0.362	6	0.118	0.882	1	11	22	11	11	NA	11	22	11	11	11	11	11	11	12	12	12	11	11	11	12	12	11	12	12	11	11	11	11	11	22	22	22	11	11	11	11	11
X	82602496	C, T	ENSCAFG00000018030	synonymous_variant	LOW	p.Thr94Thr	0.643	0.357	11	0.121	0.879	1	11	22	11	11	11	11	22	11	11	11	11	11	11	12	12	12	11	11	11	12	12	11	12	12	11	11	11	11	11	22	22	22	11	11	11	11	NA
X	82602643	C, T	ENSCAFG00000018030	synonymous_variant	LOW	p.Phe143Phe	0.679	0.321	9	0.152	0.848	1	11	22	11	11	11	11	22	11	11	11	11	11	11	12	12	12	11	11	NA	12	12	11	12	12	11	11	11	11	11	22	22	22	11	11	11	11	11
X	82602733	A, T	ENSCAFG00000018030	splice_acceptor_variant&intron_variant	HIGH	.	0.64	0.36	14	0.094	0.906	2	11	22	11	11	11	11	22	11	11	11	11	11	11	12	12	NA	11	11	11	12	12	11	12	12	NA	11	11	11	11	22	22	22	11	11	11	11	11
X	82603152	G, GA	ENSCAFG00000018030	downstream_gene_variant	MODIFIER	.	0.682	0.318	7	0.212	0.788	2	11	22	11	11	NA	11	22	11	11	11	11	11	11	12	12	12	11	11	11	12	12	11	12	12	11	11	11	11	11	22	22	22	11	11	11	11	11
X	82603888	T, C	ENSCAFG00000018030	downstream_gene_variant	MODIFIER	.	0.659	0.341	11	0.188	0.812	2	11	22	NA	11	11	11	22	11	11	11	11	11	NA	12	12	NA	11	11	11	12	12	11	12	12	11	11	11	11	11	22	22	22	11	11	11	11	11
X	82604041	C, CTCTG	ENSCAFG00000018030	downstream_gene_variant	MODIFIER	.	0.665	0.335	41	0.179	0.821	5	11	NA	11	NA	11	11	22	11	11	11	11	11	11	12	12	12	11	NA	NA	12	12	11	12	NA	11	11	11	11	11	22	22	22	11	11	NA	NA	NA
X	82604465	G, A	ENSCAFG00000018030	downstream_gene_variant	MODIFIER	.	0.665	0.335	21	0.125	0.875	3	11	NA	11	11	11	11	NA	11	11	11	11	NA	11	12	12	12	11	11	11	NA	12	11	12	12	11	11	11	11	11	NA	22	22	11	11	11	11	11
X	82604513	A, G	ENSCAFG00000018030	downstream_gene_variant	MODIFIER	.	0.67	0.33	15	0.129	0.871	3	11	NA	11	11	11	11	22	11	11	11	11	11	11	12	12	12	11	11	11	12	12	11	12	12	11	11	11	11	11	22	22	22	11	11	11	11	11
X	82605786	T, C	ENSCAFG00000018030	downstream_gene_variant	MODIFIER	.	0.643	0.357	7	0.188	0.812	2	11	22	11	11	11	11	22	11	11	11	11	11	11	12	12	12	11	NA	11	12	12	11	12	12	11	11	11	11	11	22	22	22	11	11	11	11	11
X	82605835	C, T	ENSCAFG00000018030	downstream_gene_variant	MODIFIER	.	0.63	0.37	8	0.125	0.875	2	11	22	11	11	11	11	22	11	11	11	11	11	11	12	12	12	11	11	11	12	12	11	12	12	11	11	11	11	11	22	22	22	11	11	11	11	11
X	82606000	T, C	ENSCAFG00000018030	downstream_gene_variant	MODIFIER	.	0.646	0.354	6	0.118	0.882	1	11	22	11	11	11	11	22	11	11	11	11	11	11	12	12	12	11	11	11	12	12	11	12	12	11	11	11	11	11	22	22	22	11	11	11	11	11
X	82606617	C, T	ENSCAFG00000018030	downstream_gene_variant	MODIFIER	.	0.668	0.332	10	0.118	0.882	1	11	22	11	11	NA	11	NA	11	11	11	11	11	11	12	12	11	11	11	11	12	12	11	12	12	11	11	11	11	11	22	22	NA	11	11	11	11	11
X	82607160	C, T	ENSCAFG00000018030	downstream_gene_variant	MODIFIER	.	0.631	0.369	13	0.103	0.897	4	11	22	11	11	NA	11	22	11	11	11	11	11	11	12	12	NA	11	11	11	12	12	11	12	12	11	11	11	11	11	22	22	22	11	11	11	11	NA
X	82608580	T, C	ENSCAFG00000018030-GUCY2F	intergenic_region	MODIFIER	.	0.645	0.355	6	0.121	0.879	2	11	22	11	11	11	11	22	11	11	11	11	11	11	12	12	12	11	11	11	12	12	11	12	12	11	11	11	11	11	22	22	22	11	11	11	11	11
X	82608606	T, C	ENSCAFG00000018030-GUCY2F	intergenic_region	MODIFIER	.	0.641	0.359	11	0.118	0.882	1	11	22	11	11	11	11	22	11	11	11	11	11	11	12	12	12	11	11	11	12	12	11	12	12	11	11	11	11	11	22	22	22	11	11	11	11	NA
X	82608730	C, T	ENSCAFG00000018030-GUCY2F	intergenic_region	MODIFIER	.	0.665	0.335	14	0.152	0.848	1	11	22	11	11	NA	11	22	11	11	11	11	11	11	12	12	12	11	11	11	12	12	11	12	12	11	11	11	11	11	NA	22	22	11	11	11	11	11
X	82608900	A, AAAAAC	ENSCAFG00000018030-GUCY2F	intergenic_region	MODIFIER	.	0.642	0.358	12	0.125	0.875	2	11	22	11	11	11	11	22	11	11	11	11	11	11	12	12	NA	11	NA	11	12	12	NA	12	12	11	11	11	11	11	22	22	22	11	11	11	11	NA
X	82609437	T, C	ENSCAFG00000018030-GUCY2F	intergenic_region	MODIFIER	.	0.638	0.362	8	0.118	0.882	1	11	22	11	11	NA	11	22	11	11	11	11	11	11	12	12	12	11	11	11	12	12	11	12	12	11	11	11	11	11	22	22	22	11	11	11	11	11
X	82609977	A, T	ENSCAFG00000018030-GUCY2F	intergenic_region	MODIFIER	.	0.649	0.351	12	0.121	0.879	2	11	22	NA	11	11	11	22	11	11	11	11	11	11	12	12	NA	11	NA	11	12	12	11	12	12	11	11	11	11	11	22	22	22	11	11	11	11	11
X	82610239	A, C	ENSCAFG00000018030-GUCY2F	intergenic_region	MODIFIER	.	0.649	0.351	21	0.133	0.867	4	11	NA	NA	11	11	11	22	11	11	11	11	11	11	12	12	12	11	NA	11	12	12	11	12	12	11	11	11	11	11	22	22	22	11	11	NA	11	11
X	82610793	CTAA, C	ENSCAFG00000018030-GUCY2F	intergenic_region	MODIFIER	.	0.649	0.351	10	0.212	0.788	2	11	22	11	11	11	11	22	11	11	11	11	11	11	12	12	11	11	NA	11	12	12	11	12	12	11	11	11	11	11	22	22	NA	11	11	11	11	11
X	82611307	A, G	ENSCAFG00000018030-GUCY2F	intergenic_region	MODIFIER	.	0.652	0.348	12	0.118	0.882	1	11	NA	11	11	11	11	22	11	11	11	11	11	11	12	12	NA	11	NA	11	12	12	11	12	12	11	11	11	11	11	22	22	22	11	11	11	11	NA
X	82611392	T, C	ENSCAFG00000018030-GUCY2F	intergenic_region	MODIFIER	.	0.671	0.329	8	0.212	0.788	1	11	22	11	11	NA	11	22	11	11	11	11	11	11	12	12	12	11	NA	11	12	12	11	12	12	11	11	11	11	11	22	22	22	11	11	11	11	11
X	82611560	A, G	ENSCAFG00000018030-GUCY2F	intergenic_region	MODIFIER	.	0.662	0.338	14	0.118	0.882	1	11	22	11	11	11	11	22	11	11	11	11	11	11	12	12	NA	11	11	11	NA	12	11	12	12	11	11	11	11	11	NA	22	22	11	11	11	11	11
X	82611600	G, T	ENSCAFG00000018030-GUCY2F	intergenic_region	MODIFIER	.	0.655	0.345	12	0.114	0.886	0	11	22	11	11	11	11	22	11	11	11	11	11	11	12	12	11	11	11	11	NA	12	11	12	12	11	11	11	11	11	NA	22	22	11	11	11	11	11
X	82611716	C, T	ENSCAFG00000018030-GUCY2F	intergenic_region	MODIFIER	.	0.649	0.351	14	0.121	0.879	1	11	NA	NA	11	11	11	22	11	11	11	11	11	11	12	12	11	11	11	11	12	12	11	12	12	11	11	11	11	11	22	22	22	11	11	11	11	11
X	82612084	A, C	ENSCAFG00000018030-GUCY2F	intergenic_region	MODIFIER	.	0.701	0.299	61	0.238	0.762	9	11	NA	NA	11	NA	11	NA	NA	11	11	11	NA	11	12	12	NA	11	11	NA	NA	12	NA	12	12	11	11	11	11	11	NA	22	NA	11	11	NA	11	NA
X	82612160	C, CGG	ENSCAFG00000018030-GUCY2F	intergenic_region	MODIFIER	.	0.777	0.223	56	0.2	0.8	10	11	NA	11	11	NA	11	NA	11	11	11	11	NA	11	12	NA	NA	11	11	NA	NA	12	11	12	12	11	11	11	11	NA	NA	NA	NA	11	11	11	11	NA
X	82612206	G, C	ENSCAFG00000018030-GUCY2F	intergenic_region	MODIFIER	.	0.69	0.31	55	0.192	0.808	7	11	NA	11	NA	NA	11	NA	11	11	11	11	11	11	12	12	NA	11	11	NA	NA	12	11	12	12	11	11	11	11	11	NA	22	22	11	11	11	11	NA
X	82612261	T, G	ENSCAFG00000018030-GUCY2F	intergenic_region	MODIFIER	.	0.698	0.302	51	0.179	0.821	5	11	22	11	11	NA	11	NA	NA	11	11	11	11	11	12	12	NA	11	11	NA	NA	12	11	12	12	11	11	11	11	11	NA	22	22	11	11	11	11	NA
X	82612300	C, G	ENSCAFG00000018030-GUCY2F	intergenic_region	MODIFIER	.	0.701	0.299	54	0.083	0.917	7	11	22	NA	11	NA	11	NA	NA	11	11	11	11	11	12	12	NA	11	11	NA	NA	12	11	NA	NA	11	11	11	11	11	NA	22	NA	11	11	11	11	NA
X	82612302	A, G	ENSCAFG00000018030-GUCY2F	intergenic_region	MODIFIER	.	0.686	0.314	59	0.083	0.917	7	11	22	NA	11	NA	11	NA	NA	11	11	11	11	11	12	12	NA	11	11	NA	NA	12	11	NA	NA	11	11	11	11	11	NA	22	NA	11	NA	11	11	NA
X	82612305	C, A	ENSCAFG00000018030-GUCY2F	intergenic_region	MODIFIER	.	0.693	0.307	59	0.083	0.917	7	11	22	NA	11	NA	11	NA	NA	11	11	11	11	11	12	12	NA	11	11	NA	NA	12	11	NA	NA	11	11	11	11	11	NA	22	NA	11	NA	11	11	NA
X	82612307	GT, G	ENSCAFG00000018030-GUCY2F	intergenic_region	MODIFIER	.	0.72	0.28	51	0.154	0.846	6	11	22	NA	11	NA	11	NA	NA	11	11	11	11	11	12	12	NA	11	11	NA	NA	12	11	11	NA	11	11	11	11	11	NA	22	NA	11	11	11	11	NA
X	82612309	G, C	ENSCAFG00000018030-GUCY2F	intergenic_region	MODIFIER	.	0.716	0.284	52	0.154	0.846	6	11	22	NA	11	NA	11	NA	NA	11	11	11	11	11	12	12	NA	11	11	NA	NA	12	11	11	NA	11	11	11	11	11	NA	22	NA	11	11	11	11	NA
X	82612314	G, C	ENSCAFG00000018030-GUCY2F	intergenic_region	MODIFIER	.	0.703	0.297	55	0.115	0.885	6	11	22	NA	11	NA	11	NA	NA	11	11	11	11	11	12	12	NA	11	11	NA	NA	12	11	11	NA	11	11	11	11	11	NA	22	NA	NA	11	11	11	NA
X	82612340	A, G	ENSCAFG00000018030-GUCY2F	intergenic_region	MODIFIER	.	0.657	0.343	59	0.12	0.88	7	11	NA	NA	11	NA	11	22	NA	11	11	11	NA	11	12	12	NA	11	NA	NA	NA	12	11	NA	NA	11	11	11	11	11	NA	22	NA	11	11	11	11	NA
X	82612435	T, C	ENSCAFG00000018030-GUCY2F	intergenic_region	MODIFIER	.	0.61	0.39	50	0.077	0.923	6	11	NA	NA	11	NA	11	22	NA	11	11	11	NA	11	12	12	NA	11	NA	NA	NA	12	11	12	12	11	11	11	NA	11	22	22	22	11	11	NA	11	NA
X	82612461	C, G	ENSCAFG00000018030-GUCY2F	intergenic_region	MODIFIER	.	0.63	0.37	44	0.077	0.923	6	11	NA	NA	NA	NA	11	22	NA	11	11	11	11	11	12	12	NA	11	NA	NA	NA	12	11	12	12	11	11	11	11	11	22	22	22	11	11	NA	11	NA
X	82612573	A, G	ENSCAFG00000018030-GUCY2F	intergenic_region	MODIFIER	.	0.647	0.353	39	0.077	0.923	6	11	NA	NA	11	NA	11	22	NA	11	11	11	11	11	12	12	NA	11	NA	NA	NA	12	11	12	12	11	11	11	11	11	NA	22	22	NA	11	NA	11	NA
X	82612579	C, G	ENSCAFG00000018030-GUCY2F	intergenic_region	MODIFIER	.	0.63	0.37	43	0.077	0.923	6	11	NA	NA	11	NA	11	22	NA	11	11	11	11	11	12	12	NA	11	NA	NA	NA	12	NA	12	12	11	11	11	NA	11	NA	22	22	NA	11	NA	11	NA
X	82612580	T, C,G	ENSCAFG00000018030-GUCY2F	intergenic_region	MODIFIER	.	0.625	0.375	43	0.077	0.923	6	11	NA	NA	11	NA	11	22	NA	11	11	11	11	11	12	12	NA	11	NA	NA	NA	12	NA	12	12	11	11	11	11	11	NA	22	22	NA	11	NA	11	NA
X	82612716	C, T	ENSCAFG00000018030-GUCY2F	intergenic_region	MODIFIER	.	0.737	0.263	39	0.125	0.875	12	11	NA	NA	11	11	11	NA	11	11	11	11	NA	11	12	12	NA	11	11	NA	12	12	11	NA	12	11	11	11	11	11	NA	22	12	11	11	NA	NA	NA
X	82612991	TTTTTC, T	ENSCAFG00000018030-GUCY2F	intergenic_region	MODIFIER	.	0.679	0.321	24	0.154	0.846	6	11	NA	11	11	NA	11	22	11	11	11	11	11	NA	12	12	NA	11	NA	11	12	12	11	12	12	11	11	11	11	11	NA	22	12	11	11	11	11	11
X	82613068	G, A	ENSCAFG00000018030-GUCY2F	intergenic_region	MODIFIER	.	0.679	0.321	22	0.185	0.815	6	11	NA	11	11	NA	11	22	11	11	11	11	NA	11	12	12	12	11	NA	11	12	12	11	12	12	11	11	11	11	11	NA	22	22	11	11	11	11	11
X	82613100	T, G	ENSCAFG00000018030-GUCY2F	intergenic_region	MODIFIER	.	0.663	0.337	22	0.12	0.88	7	11	NA	11	11	NA	11	NA	11	11	11	11	NA	11	12	12	12	11	11	11	12	12	11	12	12	11	11	11	11	11	NA	22	22	11	11	11	11	11
X	82613339	C, T	ENSCAFG00000018030-GUCY2F	intergenic_region	MODIFIER	.	0.733	0.267	33	0.222	0.778	10	11	NA	11	11	NA	11	22	11	11	11	11	NA	NA	12	12	NA	11	NA	11	12	12	11	12	12	11	11	11	11	11	NA	22	22	11	11	11	11	NA
X	82613443	A, G	ENSCAFG00000018030-GUCY2F	intergenic_region	MODIFIER	.	0.658	0.342	21	0.107	0.893	5	11	NA	NA	11	NA	12	22	11	11	11	11	NA	11	12	12	NA	11	11	11	12	12	11	12	12	11	11	11	11	11	NA	22	22	11	11	11	11	11
X	82613514	G, C,T	ENSCAFG00000018030-GUCY2F	intergenic_region	MODIFIER	.	0.735	0.265	38	0.154	0.846	6	11	NA	11	11	NA	11	22	11	11	11	11	NA	11	12	12	NA	11	NA	11	NA	12	11	12	12	11	11	11	11	11	NA	22	NA	11	11	11	11	11
X	82613601	A, C	ENSCAFG00000018030-GUCY2F	intergenic_region	MODIFIER	.	0.74	0.26	32	0.091	0.909	9	11	22	NA	11	NA	11	NA	11	11	11	11	11	11	12	12	11	11	NA	11	NA	12	11	12	12	11	11	11	11	11	NA	22	22	11	11	11	11	11
X	82613617	TC, T	ENSCAFG00000018030-GUCY2F	intergenic_region	MODIFIER	.	0.743	0.257	38	0.192	0.808	7	11	NA	NA	11	NA	11	NA	11	11	11	11	11	NA	12	12	11	11	11	11	NA	12	11	12	12	11	11	11	11	11	NA	22	NA	11	11	11	11	11
X	82613641	G, A,C	ENSCAFG00000018030-GUCY2F	intergenic_region	MODIFIER	.	0.706	0.294	26	0.259	0.741	6	11	NA	NA	11	NA	11	22	11	11	11	11	NA	11	12	12	11	11	11	NA	NA	12	11	12	12	11	11	11	11	11	NA	22	22	11	11	11	11	11
X	82613783	A, G,C	ENSCAFG00000018030-GUCY2F	intergenic_region	MODIFIER	.	0.711	0.289	35	0.115	0.885	6	11	NA	11	11	NA	11	NA	11	11	11	11	NA	11	12	12	NA	11	NA	11	12	12	11	12	12	11	11	11	11	11	NA	22	22	11	11	11	11	11
X	82613984	T, A	ENSCAFG00000018030-GUCY2F	intergenic_region	MODIFIER	.	0.638	0.362	10	0.125	0.875	2	11	22	11	11	11	11	NA	11	11	11	11	11	11	12	12	11	11	NA	11	NA	12	11	12	12	11	11	11	11	11	22	22	22	11	11	11	11	11
X	82614055	A, G	ENSCAFG00000018030-GUCY2F	intergenic_region	MODIFIER	.	0.718	0.282	18	0.08	0.92	6	11	22	11	11	11	11	12	11	11	11	11	NA	11	12	12	NA	11	11	11	12	12	11	12	12	11	11	11	11	11	NA	22	22	11	11	11	11	11
X	82614221	A, T	ENSCAFG00000018030-GUCY2F	intergenic_region	MODIFIER	.	0.68	0.32	54	0	1	9	11	NA	11	NA	11	11	NA	11	11	11	11	NA	11	12	12	NA	11	NA	11	NA	12	11	12	12	11	11	11	11	11	NA	22	22	11	11	11	NA	NA
X	82614442	G, T	ENSCAFG00000018030-GUCY2F	intergenic_region	MODIFIER	.	0.694	0.306	35	0.143	0.857	8	11	22	11	11	11	11	NA	11	11	11	11	NA	11	12	12	NA	11	NA	11	12	12	11	12	12	11	11	11	11	11	NA	22	22	11	11	11	NA	NA
X	82614610	T, C	ENSCAFG00000018030-GUCY2F	intergenic_region	MODIFIER	.	0.812	0.188	18	0.3	0.7	4	11	NA	NA	11	NA	11	22	11	11	11	11	NA	11	12	12	12	11	11	11	12	12	11	12	12	11	11	11	11	11	11	22	22	11	11	11	11	11
X	82614670	T, C	ENSCAFG00000018030-GUCY2F	intergenic_region	MODIFIER	.	0.689	0.311	23	0.107	0.893	5	11	NA	11	11	11	11	22	11	11	11	11	NA	11	12	12	12	11	NA	11	12	12	11	12	12	11	11	11	11	11	22	22	NA	11	11	11	NA	11
X	82615042	G, A	ENSCAFG00000018030-GUCY2F	intergenic_region	MODIFIER	.	0.676	0.324	25	0.179	0.821	5	11	NA	11	NA	11	11	22	11	11	11	11	11	11	12	12	NA	11	NA	11	12	12	11	12	12	11	11	11	11	11	NA	22	NA	11	11	11	11	11
X	82615065	C, T	ENSCAFG00000018030-GUCY2F	intergenic_region	MODIFIER	.	0.648	0.352	21	0.167	0.833	4	11	NA	11	11	NA	11	22	11	11	11	11	NA	11	12	12	NA	11	NA	11	12	12	11	12	12	11	11	11	11	11	NA	22	22	11	11	11	11	11
X	82615297	A, G	ENSCAFG00000018030-GUCY2F	intergenic_region	MODIFIER	.	0.689	0.311	28	0.333	0.667	13	11	12	11	11	11	11	22	11	11	11	11	NA	11	12	12	12	11	NA	11	12	12	NA	12	12	11	11	11	11	11	NA	22	NA	11	11	11	NA	11
X	82615334	G, A,C	ENSCAFG00000018030-GUCY2F	intergenic_region	MODIFIER	.	0.678	0.322	28	0.154	0.846	6	11	22	11	11	11	11	NA	11	11	11	11	NA	11	12	12	12	11	NA	NA	12	12	11	12	12	11	11	11	11	11	NA	22	NA	11	11	11	NA	11
X	82615843	A, G	ENSCAFG00000018030-GUCY2F	intergenic_region	MODIFIER	.	0.663	0.337	7	0.118	0.882	1	11	NA	11	11	11	11	22	11	11	11	11	11	11	12	12	12	11	11	11	12	12	11	12	12	11	11	11	11	11	NA	22	22	11	11	11	11	11
X	82616060	C, G	ENSCAFG00000018030-GUCY2F	intergenic_region	MODIFIER	.	0.667	0.333	20	0.129	0.871	3	11	NA	11	11	11	11	NA	11	11	11	11	NA	11	12	12	NA	11	NA	11	12	12	11	12	12	11	11	11	11	11	22	22	NA	11	11	11	11	11
X	82616224	A, C	ENSCAFG00000018030-GUCY2F	intergenic_region	MODIFIER	.	0.743	0.257	39	0.167	0.833	8	11	NA	NA	11	11	11	22	11	11	11	11	NA	11	12	12	NA	11	NA	NA	NA	12	11	12	12	11	11	11	11	11	NA	22	22	11	11	11	11	11
X	82616249	A, G	ENSCAFG00000018030-GUCY2F	intergenic_region	MODIFIER	.	0.799	0.201	58	0.235	0.765	12	11	NA	NA	11	NA	11	NA	11	11	11	11	NA	11	NA	12	11	11	NA	NA	NA	12	11	12	12	11	11	11	11	11	NA	12	NA	NA	11	11	11	NA
X	82616414	TAAAAC, T	ENSCAFG00000018030-GUCY2F	intergenic_region	MODIFIER	.	0.855	0.145	58	0.28	0.72	7	11	NA	NA	11	NA	11	22	11	11	11	11	11	NA	12	12	NA	11	NA	11	12	12	11	12	12	11	11	11	11	11	NA	11	11	11	11	11	NA	11
X	82616514	G, T	ENSCAFG00000018030-GUCY2F	intergenic_region	MODIFIER	.	0.731	0.269	53	0.2	0.8	9	11	NA	NA	11	11	11	NA	11	11	11	11	NA	NA	12	12	12	11	NA	NA	12	12	11	12	NA	11	11	11	11	11	NA	12	NA	11	11	NA	NA	11
X	82616537	A, G	ENSCAFG00000018030-GUCY2F	intergenic_region	MODIFIER	.	0.758	0.242	67	0.176	0.824	11	11	NA	NA	11	NA	11	NA	11	11	11	11	NA	11	NA	12	12	11	NA	NA	12	12	11	12	NA	11	11	11	NA	11	NA	12	NA	11	11	NA	NA	11
X	82616799	A, G	ENSCAFG00000018030-GUCY2F	intergenic_region	MODIFIER	.	0.653	0.347	19	0.179	0.821	5	11	22	NA	11	NA	11	22	11	11	11	11	11	11	12	12	12	11	11	NA	12	12	11	12	12	11	11	11	11	11	NA	22	22	11	11	11	11	11
X	82616815	A, C	ENSCAFG00000018030-GUCY2F	intergenic_region	MODIFIER	.	0.653	0.347	14	0.12	0.88	7	11	22	NA	11	11	11	22	11	11	11	11	11	11	12	12	12	11	NA	11	12	12	11	12	12	11	11	11	11	11	NA	22	22	11	11	11	11	11
X	82616958	A, G	ENSCAFG00000018030-GUCY2F	intergenic_region	MODIFIER	.	0.723	0.277	30	0.227	0.773	8	11	NA	11	NA	11	11	NA	11	11	11	11	NA	11	12	12	NA	11	NA	NA	12	12	11	12	12	11	11	11	11	11	NA	22	12	11	11	11	NA	11
X	82617061	G, A	ENSCAFG00000018030-GUCY2F	intergenic_region	MODIFIER	.	0.698	0.302	30	0.087	0.913	8	11	NA	NA	11	11	11	22	11	11	11	11	NA	11	12	12	12	11	11	11	12	12	11	12	12	11	11	11	11	11	NA	22	22	11	11	11	11	NA
X	82617103	G, GA,GAA	ENSCAFG00000018030-GUCY2F	intergenic_region	MODIFIER	.	0.665	0.335	21	0.156	0.844	2	11	22	NA	11	11	11	22	11	11	11	11	11	11	12	12	12	11	NA	11	NA	12	11	12	12	11	11	11	11	11	NA	22	NA	11	11	11	NA	11
X	82617179	A, G	ENSCAFG00000018030-GUCY2F	intergenic_region	MODIFIER	.	0.66	0.34	10	0.176	0.824	1	11	22	11	11	11	11	22	11	11	11	11	11	11	12	12	12	11	11	11	12	12	11	12	12	11	11	11	11	11	NA	22	22	11	11	11	11	11
X	82617241	T, C	ENSCAFG00000018030-GUCY2F	intergenic_region	MODIFIER	.	0.642	0.358	12	0.143	0.857	5	11	22	11	11	11	11	22	11	11	11	11	11	11	12	12	12	11	NA	11	12	12	11	12	12	11	11	11	11	11	NA	22	22	11	11	11	11	11
X	82617510	A, T	ENSCAFG00000018030-GUCY2F	intergenic_region	MODIFIER	.	0.644	0.356	21	0.121	0.879	2	11	22	11	11	11	11	22	11	11	11	11	11	11	12	12	NA	11	NA	11	12	12	11	12	12	11	11	11	11	11	22	22	22	11	11	11	11	NA
X	82617700	G, T	ENSCAFG00000018030-GUCY2F	intergenic_region	MODIFIER	.	0.725	0.275	41	0.148	0.852	6	11	NA	11	11	NA	11	NA	11	11	11	11	11	11	12	12	NA	11	11	11	12	12	11	12	12	11	11	11	11	11	NA	22	22	11	11	11	12	NA
X	82617731	G, A	ENSCAFG00000018030-GUCY2F	intergenic_region	MODIFIER	.	0.759	0.241	39	0.2	0.8	13	11	NA	11	11	11	11	NA	11	11	11	11	NA	11	12	12	NA	11	NA	NA	12	12	11	12	12	11	11	11	11	11	NA	22	NA	11	11	11	11	NA
X	82617765	A, G	ENSCAFG00000018030-GUCY2F	intergenic_region	MODIFIER	.	0.882	0.118	57	0.333	0.667	14	11	NA	11	11	11	11	NA	11	11	11	11	NA	11	11	11	NA	11	NA	NA	NA	12	11	NA	NA	11	11	11	11	11	NA	NA	NA	11	11	11	11	11
X	82617794	T, C	ENSCAFG00000018030-GUCY2F	intergenic_region	MODIFIER	.	0.728	0.272	51	0.13	0.87	8	11	NA	NA	11	11	11	NA	11	11	11	11	11	11	12	12	NA	11	11	NA	12	12	11	NA	12	11	11	11	11	11	NA	22	22	11	11	11	11	11
X	82618020	A, G	ENSCAFG00000018030-GUCY2F	intergenic_region	MODIFIER	.	0.709	0.291	94	0	1	13	11	NA	NA	11	NA	11	NA	NA	11	11	11	NA	NA	12	12	NA	NA	11	NA	NA	12	NA	NA	NA	11	11	11	NA	11	NA	22	NA	11	NA	NA	11	NA
X	82618153	AT, A	ENSCAFG00000018030-GUCY2F	intergenic_region	MODIFIER	.	0.699	0.301	38	0.103	0.897	4	11	NA	NA	11	NA	11	22	11	11	11	11	11	11	12	12	NA	11	NA	NA	NA	12	11	12	12	11	11	11	11	11	22	22	22	11	11	11	11	11
X	82618158	T, A,TA	ENSCAFG00000018030-GUCY2F	intergenic_region	MODIFIER	.	0.661	0.339	35	0.133	0.867	4	11	NA	NA	11	NA	11	22	11	11	11	11	11	11	12	12	NA	11	NA	NA	NA	12	11	12	12	11	11	11	11	11	22	22	22	11	11	11	11	NA
X	82618398	A, C	ENSCAFG00000018030-GUCY2F	intergenic_region	MODIFIER	.	0.641	0.359	17	0.121	0.879	2	11	NA	NA	11	11	11	22	11	11	11	11	11	11	12	12	NA	11	11	11	NA	12	11	12	12	11	11	11	11	11	22	22	22	11	11	11	11	11
X	82618439	C, G	ENSCAFG00000018030-GUCY2F	intergenic_region	MODIFIER	.	0.65	0.35	16	0.103	0.897	4	11	NA	11	11	11	11	22	11	11	11	11	11	11	12	12	NA	11	11	11	12	12	11	12	12	11	11	11	11	11	22	22	22	11	11	11	11	11
X	82618850	C, CA	ENSCAFG00000018030-GUCY2F	intergenic_region	MODIFIER	.	0.628	0.372	9	0.125	0.875	2	11	22	11	11	11	11	22	11	11	11	11	11	11	12	12	12	11	NA	11	12	12	11	12	12	11	11	11	11	11	22	22	22	11	11	11	11	11
X	82618851	T, C	ENSCAFG00000018030-GUCY2F	intergenic_region	MODIFIER	.	0.626	0.374	10	0.125	0.875	2	11	22	11	11	11	11	22	11	11	11	11	11	11	12	12	12	11	NA	11	12	12	11	12	12	11	11	11	11	11	22	22	22	11	11	11	11	11
X	82619215	C, A	ENSCAFG00000018030-GUCY2F	intergenic_region	MODIFIER	.	0.635	0.365	9	0.114	0.886	0	11	22	11	11	11	11	22	11	11	11	11	NA	11	12	12	11	11	11	11	12	12	11	12	12	11	11	11	11	11	22	22	22	11	11	11	11	11
X	82619550	G, A	ENSCAFG00000018030-GUCY2F	intergenic_region	MODIFIER	.	0.633	0.367	8	0.118	0.882	1	11	22	11	11	NA	11	22	11	11	11	11	11	11	12	12	12	11	NA	11	12	12	11	12	12	11	11	11	11	11	22	22	22	11	11	11	11	11
X	82619697	T, C	ENSCAFG00000018030-GUCY2F	intergenic_region	MODIFIER	.	0.614	0.386	7	0.121	0.879	1	11	22	11	11	11	11	22	11	11	11	11	11	11	12	12	NA	11	NA	11	12	12	11	12	12	11	11	11	11	11	22	22	22	11	11	11	11	11
X	82620654	T, G	ENSCAFG00000018030-GUCY2F	intergenic_region	MODIFIER	.	0.64	0.36	14	0.129	0.871	3	11	22	11	11	11	11	22	11	11	11	11	11	11	12	12	12	11	NA	11	12	12	11	12	12	11	11	11	11	11	22	22	22	11	11	11	11	11
X	82620714	C, T	ENSCAFG00000018030-GUCY2F	intergenic_region	MODIFIER	.	0.665	0.335	13	0.156	0.844	2	11	22	11	11	11	11	22	11	11	11	11	11	11	12	12	NA	11	11	11	12	12	11	12	12	11	11	11	11	11	22	22	22	11	11	11	11	NA
X	82621108	A, G	ENSCAFG00000018030-GUCY2F	intergenic_region	MODIFIER	.	0.649	0.351	10	0.176	0.824	1	11	22	NA	11	11	11	22	11	11	11	11	11	11	12	12	12	11	11	NA	12	12	11	12	12	11	11	11	11	11	NA	22	22	11	11	11	11	NA
X	82621421	AT, A	ENSCAFG00000018030-GUCY2F	intergenic_region	MODIFIER	.	0.636	0.364	18	0.182	0.818	2	11	NA	NA	11	NA	11	22	11	11	11	11	11	11	12	12	12	11	11	NA	12	12	11	12	12	11	11	11	11	11	22	22	22	11	11	11	11	NA
X	82621514	C, T	ENSCAFG00000018030-GUCY2F	intergenic_region	MODIFIER	.	0.688	0.312	39	0.077	0.923	6	11	NA	11	11	11	11	NA	11	11	11	NA	NA	11	12	12	NA	11	NA	NA	12	12	11	12	12	11	11	11	11	11	NA	22	22	11	11	11	NA	NA
X	82621990	G, C	ENSCAFG00000018030-GUCY2F	intergenic_region	MODIFIER	.	0.65	0.35	15	0.129	0.871	3	11	NA	NA	11	11	11	22	11	11	11	11	NA	11	12	12	12	11	NA	11	12	12	11	12	12	11	11	11	11	11	22	22	22	11	11	11	11	NA
X	82622655	T, A	ENSCAFG00000018030-GUCY2F	intergenic_region	MODIFIER	.	0.659	0.341	12	0.118	0.882	1	11	NA	11	11	11	11	22	11	11	11	11	11	11	12	12	12	11	11	11	12	12	11	12	12	11	11	11	11	11	22	22	22	11	11	11	11	11
X	82622876	G, A	ENSCAFG00000018030-GUCY2F	intergenic_region	MODIFIER	.	0.643	0.357	7	0.129	0.871	3	11	22	NA	11	11	11	22	11	11	11	11	11	11	12	12	12	11	11	11	12	12	11	12	12	11	11	11	11	11	22	22	22	11	11	11	11	11
X	82623000	T, TCTGA	ENSCAFG00000018030-GUCY2F	intergenic_region	MODIFIER	.	0.681	0.319	6	0.219	0.781	3	11	22	11	11	11	11	22	11	11	11	11	11	11	12	12	NA	11	11	11	12	12	11	12	12	11	11	11	11	11	22	22	22	11	11	11	11	11
X	82623082	C, T	ENSCAFG00000018030-GUCY2F	intergenic_region	MODIFIER	.	0.654	0.346	7	0.188	0.812	2	11	22	11	11	11	11	22	11	11	11	11	NA	11	12	12	12	11	11	11	12	12	11	12	12	11	11	11	11	11	22	22	22	11	11	11	11	11
X	82623329	T, G	ENSCAFG00000018030-GUCY2F	intergenic_region	MODIFIER	.	0.636	0.364	11	0.107	0.893	4	11	22	NA	11	11	11	22	11	11	11	11	11	11	12	12	12	11	NA	11	12	12	11	12	12	11	11	11	11	11	22	22	22	11	11	11	11	11
X	82623643	T, C	ENSCAFG00000018030-GUCY2F	intergenic_region	MODIFIER	.	0.655	0.345	10	0.121	0.879	1	11	NA	11	11	11	11	22	11	11	11	11	11	11	12	12	12	11	11	11	12	12	11	12	12	11	11	11	11	11	22	22	22	11	11	11	11	11
X	82623818	T, C	ENSCAFG00000018030-GUCY2F	intergenic_region	MODIFIER	.	0.652	0.348	16	0.176	0.824	1	11	NA	11	11	11	11	22	11	11	11	11	11	11	12	12	NA	11	NA	11	12	12	11	12	12	11	11	11	11	11	22	22	22	11	11	11	11	11
X	82623913	C, CT	ENSCAFG00000018030-GUCY2F	intergenic_region	MODIFIER	.	0.702	0.298	31	0.1	0.9	3	11	NA	NA	NA	NA	11	NA	11	11	11	11	11	11	12	12	NA	11	NA	NA	12	12	11	12	12	11	11	11	11	11	NA	22	22	11	11	11	11	NA
X	82624030	T, C	ENSCAFG00000018030-GUCY2F	intergenic_region	MODIFIER	.	0.654	0.346	63	0	1	9	11	NA	NA	NA	11	11	NA	11	11	11	NA	NA	NA	12	12	NA	11	11	NA	12	12	NA	NA	NA	11	11	11	11	11	NA	22	22	11	11	11	NA	NA
X	82624098	G, A	ENSCAFG00000018030-GUCY2F	intergenic_region	MODIFIER	.	0.663	0.337	22	0.107	0.893	5	11	22	11	11	11	11	22	11	11	11	11	11	11	12	12	12	11	11	11	NA	12	11	12	NA	11	11	11	11	11	NA	22	22	11	11	11	11	11
X	82624100	C, T	ENSCAFG00000018030-GUCY2F	intergenic_region	MODIFIER	.	0.674	0.326	22	0.107	0.893	5	11	22	11	11	11	11	22	11	11	11	11	11	11	12	12	12	11	11	11	NA	12	11	12	NA	11	11	11	11	11	NA	22	22	11	11	11	11	11
X	82625444	G, A	ENSCAFG00000018030-GUCY2F	intergenic_region	MODIFIER	.	0.652	0.348	11	0.133	0.867	3	11	22	11	11	11	11	NA	11	11	11	11	11	11	12	12	12	11	11	11	12	12	11	12	12	11	11	11	11	11	NA	22	22	11	11	11	11	11
X	82626519	A, G	ENSCAFG00000018030-GUCY2F	intergenic_region	MODIFIER	.	0.641	0.359	22	0.038	0.962	5	11	22	11	11	11	11	22	11	11	11	11	11	11	12	12	NA	11	NA	NA	12	12	11	12	12	11	11	11	11	11	NA	22	NA	11	11	11	NA	11
X	82626649	A, T	ENSCAFG00000018030-GUCY2F	intergenic_region	MODIFIER	.	0.65	0.35	17	0.129	0.871	3	11	22	11	11	11	11	22	11	11	11	11	NA	NA	12	12	NA	11	11	11	12	12	11	12	12	11	11	11	11	11	22	22	22	11	11	11	NA	11
X	82626854	C, T	ENSCAFG00000018030-GUCY2F	intergenic_region	MODIFIER	.	0.637	0.363	14	0.118	0.882	1	11	22	11	11	NA	11	NA	11	11	11	11	11	11	12	12	NA	11	NA	NA	12	12	11	12	12	11	11	11	11	11	22	22	22	11	11	11	11	11
X	82627140	A, G	ENSCAFG00000018030-GUCY2F	intergenic_region	MODIFIER	.	0.652	0.348	15	0.118	0.882	1	11	NA	11	11	11	11	22	11	11	11	11	11	11	12	12	NA	11	NA	11	12	12	NA	12	12	11	11	11	11	11	22	22	22	11	11	11	11	11
X	82627174	TATG, T	ENSCAFG00000018030-GUCY2F	intergenic_region	MODIFIER	.	0.642	0.358	13	0.118	0.882	1	11	22	NA	11	11	11	22	11	11	11	11	11	11	12	12	12	11	NA	11	12	12	11	12	12	11	11	11	11	11	22	22	22	11	11	11	11	11
X	82627215	T, A	ENSCAFG00000018030-GUCY2F	intergenic_region	MODIFIER	.	0.646	0.354	12	0.118	0.882	1	11	NA	11	11	11	11	22	11	11	11	11	11	11	12	12	12	11	NA	11	12	12	11	12	12	11	11	11	11	11	22	22	22	11	11	11	11	11
X	82627710	T, A	ENSCAFG00000018030-GUCY2F	intergenic_region	MODIFIER	.	0.642	0.358	14	0.114	0.886	0	11	22	11	11	11	11	22	11	11	11	NA	11	11	12	12	NA	11	NA	11	12	12	11	12	12	11	11	11	11	11	22	22	22	11	11	11	11	NA
X	82628497	TAAGAATCAGATTCTTAAAAAAAAAAAAAAAAA, T	ENSCAFG00000018030-GUCY2F	intergenic_region	MODIFIER	.	0.597	0.403	36	0.067	0.933	3	11	22	NA	11	11	11	22	11	11	11	11	11	NA	12	12	12	11	NA	NA	12	12	11	12	12	11	11	11	11	11	NA	22	22	11	11	11	11	NA
X	82628642	C, T	ENSCAFG00000018030-GUCY2F	intergenic_region	MODIFIER	.	0.682	0.318	6	0.2	0.8	0	11	22	11	11	11	11	22	11	11	11	11	11	11	12	12	NA	11	NA	11	12	12	11	12	12	11	11	11	11	11	22	22	22	11	11	11	11	11
X	82629106	AT, A	ENSCAFG00000018030-GUCY2F	intergenic_region	MODIFIER	.	0.644	0.356	23	0.121	0.879	2	11	22	11	11	NA	11	22	11	11	11	11	11	NA	12	12	12	11	NA	11	12	12	11	12	12	11	11	11	11	11	NA	22	22	11	11	11	NA	NA
X	82629630	T, A	ENSCAFG00000018030-GUCY2F	intergenic_region	MODIFIER	.	0.655	0.345	18	0.133	0.867	4	11	22	NA	11	11	11	22	11	11	11	11	11	11	12	12	NA	11	11	11	12	12	11	12	12	11	11	11	11	11	NA	22	22	11	11	11	11	11
X	82629890	C, T	ENSCAFG00000018030-GUCY2F	intergenic_region	MODIFIER	.	0.652	0.348	10	0.118	0.882	1	11	22	11	11	11	11	22	11	11	11	11	NA	11	12	12	12	11	11	11	12	12	11	12	12	11	11	11	11	11	NA	22	22	11	11	11	11	11
X	82630029	G, A	ENSCAFG00000018030-GUCY2F	intergenic_region	MODIFIER	.	0.66	0.34	11	0.133	0.867	4	11	22	11	11	NA	11	22	11	11	11	11	11	11	12	12	11	11	11	11	NA	12	11	12	12	11	11	11	11	11	NA	22	22	11	11	11	11	11
X	82630111	T, C	ENSCAFG00000018030-GUCY2F	intergenic_region	MODIFIER	.	0.728	0.272	27	0.12	0.88	7	11	NA	11	11	11	11	NA	11	11	11	11	11	11	12	12	NA	11	NA	11	NA	12	11	12	12	11	11	11	11	11	NA	22	22	11	11	11	11	11
X	82630205	T, C	ENSCAFG00000018030-GUCY2F	intergenic_region	MODIFIER	.	0.803	0.197	42	0.143	0.857	7	11	NA	11	NA	11	11	NA	11	11	11	11	NA	11	12	12	11	11	NA	11	NA	12	11	12	NA	11	11	11	11	11	NA	22	NA	11	11	11	NA	NA
X	82630275	G, A	ENSCAFG00000018030-GUCY2F	intergenic_region	MODIFIER	.	0.744	0.256	39	0.087	0.913	8	11	NA	NA	11	11	11	NA	11	11	11	11	NA	11	12	12	11	11	NA	11	12	12	11	12	12	11	11	11	11	11	NA	22	22	11	11	11	NA	NA
X	82630526	A, T	ENSCAFG00000018030-GUCY2F	intergenic_region	MODIFIER	.	0.677	0.323	14	0.107	0.893	5	11	22	11	11	11	11	NA	11	11	11	11	11	11	12	12	11	11	NA	NA	12	12	11	12	12	11	11	11	11	11	NA	22	22	11	11	11	NA	11
X	82631327	G, C	ENSCAFG00000018030-GUCY2F	intergenic_region	MODIFIER	.	0.654	0.346	10	0.118	0.882	1	11	22	11	NA	11	11	22	11	11	11	11	11	11	12	12	12	11	NA	11	12	12	11	12	12	11	11	11	11	11	NA	22	22	11	11	11	11	11
X	82631499	GTT, GT,G	ENSCAFG00000018030-GUCY2F	intergenic_region	MODIFIER	.	0.655	0.345	15	0.129	0.871	3	11	22	11	11	11	11	22	11	11	11	11	11	NA	12	12	NA	11	NA	11	12	12	11	12	12	11	11	11	11	11	22	22	22	11	11	11	11	11
X	82632197	G, T	ENSCAFG00000018030-GUCY2F	intergenic_region	MODIFIER	.	0.644	0.356	9	0.118	0.882	1	11	NA	11	11	11	11	22	11	11	11	11	11	11	12	12	NA	11	NA	11	12	12	11	12	12	11	11	11	11	11	22	22	22	11	11	11	11	11
X	82632203	C, T	ENSCAFG00000018030-GUCY2F	intergenic_region	MODIFIER	.	0.647	0.353	10	0.118	0.882	1	11	NA	11	11	11	11	22	11	11	11	11	11	11	12	12	NA	11	NA	NA	12	12	11	12	12	11	11	11	11	11	22	22	22	11	11	11	11	11
X	82632640	T, C	ENSCAFG00000018030-GUCY2F	intergenic_region	MODIFIER	.	0.638	0.362	7	0.118	0.882	1	11	22	11	11	NA	11	22	11	11	11	11	11	11	12	12	NA	11	11	11	12	12	11	12	12	11	11	11	11	11	22	22	22	11	11	11	11	11
X	82632741	T, C	ENSCAFG00000018030-GUCY2F	intergenic_region	MODIFIER	.	0.635	0.365	7	0.114	0.886	0	11	22	NA	11	11	11	22	11	11	11	11	NA	11	12	12	12	11	11	11	12	12	11	12	12	11	11	11	11	11	22	22	22	11	11	11	11	11
X	82632995	G, A	ENSCAFG00000018030-GUCY2F	intergenic_region	MODIFIER	.	0.636	0.364	9	0.114	0.886	0	11	NA	11	11	11	11	22	11	11	11	11	11	NA	12	12	12	11	NA	11	12	12	11	12	12	11	11	11	11	11	22	22	22	11	11	11	11	11
X	82633080	A, T	ENSCAFG00000018030-GUCY2F	intergenic_region	MODIFIER	.	0.63	0.37	14	0.121	0.879	2	11	22	11	11	NA	11	22	11	11	11	11	11	11	12	12	NA	11	NA	NA	12	12	11	12	12	11	11	11	11	11	22	22	22	11	11	11	11	11
X	82633098	T, C	ENSCAFG00000018030-GUCY2F	intergenic_region	MODIFIER	.	0.635	0.365	15	0.114	0.886	0	11	22	11	11	NA	11	22	11	11	11	11	11	11	12	12	NA	11	NA	NA	12	12	11	12	12	11	11	11	11	11	22	22	22	11	11	11	11	11
X	82633255	G, A	ENSCAFG00000018030-GUCY2F	intergenic_region	MODIFIER	.	0.646	0.354	9	0.114	0.886	0	11	22	11	11	11	11	22	11	11	11	11	11	11	12	12	11	11	NA	11	12	12	11	12	12	11	11	11	11	11	22	22	22	11	11	11	11	11
X	82633700	T, C	ENSCAFG00000018030-GUCY2F	intergenic_region	MODIFIER	.	0.663	0.337	16	0.091	0.909	1	11	NA	NA	11	11	11	NA	11	11	11	11	11	11	12	12	11	11	NA	11	12	12	11	12	12	11	11	11	11	11	22	22	22	11	11	11	11	11
X	82633756	G, C	ENSCAFG00000018030-GUCY2F	intergenic_region	MODIFIER	.	0.652	0.348	11	0.121	0.879	2	11	22	11	11	11	11	NA	11	11	11	11	11	11	12	12	12	11	NA	11	12	12	11	12	12	11	11	11	11	11	22	22	22	11	11	11	11	11
X	82633941	T, C	ENSCAFG00000018030-GUCY2F	intergenic_region	MODIFIER	.	0.644	0.356	21	0.125	0.875	2	11	22	NA	11	11	11	22	11	11	11	11	NA	11	12	12	NA	11	11	11	12	12	NA	12	12	11	11	11	11	11	22	22	NA	11	11	11	11	11
X	82634006	C, G	ENSCAFG00000018030-GUCY2F	intergenic_region	MODIFIER	.	0.642	0.358	24	0.138	0.862	4	11	NA	11	11	NA	11	22	11	11	11	11	11	11	12	12	NA	11	NA	NA	12	12	11	12	12	11	11	11	11	11	22	22	22	11	11	11	11	NA
X	82634276	A, C	ENSCAFG00000018030-GUCY2F	intergenic_region	MODIFIER	.	0.637	0.363	16	0.138	0.862	4	11	22	11	11	11	11	22	11	11	11	11	11	11	12	12	12	11	NA	11	12	12	11	12	12	11	11	11	11	11	22	22	22	11	11	11	11	11
X	82634450	TA, T	ENSCAFG00000018030-GUCY2F	intergenic_region	MODIFIER	.	0.696	0.304	21	0.179	0.821	5	11	NA	11	11	11	11	22	11	11	11	11	11	11	12	12	11	11	NA	11	12	12	11	12	12	11	11	11	11	11	22	22	22	11	11	11	11	NA
X	82634455	A, T	ENSCAFG00000018030-GUCY2F	intergenic_region	MODIFIER	.	0.694	0.306	28	0.179	0.821	5	11	NA	11	11	11	11	22	11	11	11	11	11	11	12	12	NA	11	NA	NA	12	12	11	12	12	11	11	11	11	11	22	22	22	11	11	11	11	NA
X	82634748	C, T	ENSCAFG00000018030-GUCY2F	intergenic_region	MODIFIER	.	0.771	0.229	47	0.087	0.913	8	11	NA	NA	11	11	11	NA	11	11	11	11	NA	11	12	12	NA	11	NA	11	12	12	11	12	NA	11	11	11	11	11	NA	22	NA	11	11	11	11	NA
X	82634749	A, G	ENSCAFG00000018030-GUCY2F	intergenic_region	MODIFIER	.	0.753	0.247	50	0.087	0.913	8	11	NA	NA	11	11	11	NA	11	11	11	11	NA	11	12	12	NA	11	NA	11	12	12	11	12	NA	11	11	11	11	11	NA	22	NA	11	11	11	11	NA
X	82634933	C, T	ENSCAFG00000018030-GUCY2F	intergenic_region	MODIFIER	.	0.857	0.143	47	0.176	0.824	12	11	NA	11	NA	NA	11	NA	11	11	11	11	11	11	NA	12	NA	11	11	11	11	12	11	12	11	11	11	11	11	11	NA	NA	22	11	11	11	11	NA
X	82634955	T, C	ENSCAFG00000018030-GUCY2F	intergenic_region	MODIFIER	.	0.846	0.154	48	0.167	0.833	14	11	NA	11	11	11	11	NA	11	11	11	11	NA	11	11	12	NA	11	11	11	NA	12	11	12	11	11	11	11	11	11	NA	22	22	11	11	11	11	NA
X	82634987	A, C	ENSCAFG00000018030-GUCY2F	intergenic_region	MODIFIER	.	0.851	0.149	47	0.222	0.778	11	11	NA	11	11	11	11	NA	11	11	11	11	NA	11	12	12	NA	11	11	11	11	12	11	12	NA	11	11	11	11	11	NA	22	NA	11	11	11	11	NA
X	82634989	AT, A	ENSCAFG00000018030-GUCY2F	intergenic_region	MODIFIER	.	0.85	0.15	51	0.222	0.778	11	11	NA	11	11	11	11	NA	11	11	11	11	NA	11	12	12	NA	11	11	11	11	12	11	12	NA	11	11	11	11	11	NA	22	NA	11	11	11	11	NA
X	82634991	T, A	ENSCAFG00000018030-GUCY2F	intergenic_region	MODIFIER	.	0.848	0.152	52	0.222	0.778	11	11	NA	11	11	11	11	NA	11	11	11	11	NA	11	12	12	NA	11	NA	11	NA	12	11	12	NA	11	11	11	11	11	NA	22	NA	11	11	11	11	NA
X	82635133	T, C	ENSCAFG00000018030-GUCY2F	intergenic_region	MODIFIER	.	0.729	0.271	39	0.143	0.857	13	11	NA	11	11	NA	11	12	11	11	11	11	NA	11	12	NA	NA	11	NA	11	12	12	NA	12	12	11	11	11	NA	11	NA	22	NA	11	11	11	11	11
X	82635198	A, G	ENSCAFG00000018030-GUCY2F	intergenic_region	MODIFIER	.	0.792	0.208	50	0.294	0.706	11	11	NA	11	11	NA	11	NA	11	11	11	11	NA	11	NA	12	NA	11	NA	11	NA	NA	NA	12	12	11	11	11	11	11	NA	NA	NA	11	11	11	11	11
X	82635431	T, C	ENSCAFG00000018030-GUCY2F	intergenic_region	MODIFIER	.	0.642	0.358	12	0.129	0.871	3	11	22	11	11	11	11	22	11	11	11	11	11	11	12	12	NA	11	NA	11	12	12	11	12	12	11	11	11	11	11	22	22	NA	11	11	11	11	11
X	82635563	C, A	ENSCAFG00000018030-GUCY2F	intergenic_region	MODIFIER	.	0.858	0.142	78	0.4	0.6	12	11	NA	NA	11	NA	11	NA	11	11	11	11	NA	NA	12	12	NA	11	NA	NA	NA	12	11	12	NA	11	11	11	11	11	NA	12	12	11	11	NA	NA	NA
X	82635619	A, C	ENSCAFG00000018030-GUCY2F	intergenic_region	MODIFIER	.	0.775	0.225	81	0.25	0.75	12	11	NA	NA	NA	NA	11	NA	11	11	11	11	NA	NA	12	12	NA	11	NA	NA	NA	12	NA	12	NA	11	11	11	11	11	NA	12	NA	11	11	11	NA	NA
X	82636217	A, C	ENSCAFG00000018030-GUCY2F	intergenic_region	MODIFIER	.	0.743	0.257	33	0.192	0.808	7	11	NA	NA	11	11	11	NA	11	11	11	11	11	11	12	12	12	11	11	11	NA	12	11	12	12	11	11	11	11	11	NA	22	NA	11	11	11	11	NA
X	82636226	A, T	ENSCAFG00000018030-GUCY2F	intergenic_region	MODIFIER	.	0.728	0.272	37	0.208	0.792	8	11	NA	NA	11	11	11	NA	11	11	11	11	NA	11	12	12	12	11	11	11	NA	12	11	12	12	11	11	11	11	11	NA	22	NA	11	11	11	11	NA
X	82636360	A, G	ENSCAFG00000018030-GUCY2F	intergenic_region	MODIFIER	.	0.686	0.314	10	0.226	0.774	2	11	NA	11	11	11	11	22	11	11	11	11	11	11	12	12	NA	11	11	11	12	12	11	12	12	11	11	11	11	11	22	22	22	11	11	11	11	11
X	82636699	C, G,T	ENSCAFG00000018030-GUCY2F	intergenic_region	MODIFIER	.	0.856	0.144	56	0	1	14	11	NA	11	11	11	11	NA	11	11	11	11	NA	11	NA	12	11	11	NA	NA	12	12	11	NA	12	11	11	11	11	11	NA	22	NA	11	11	11	NA	11
X	82636774	C, T	ENSCAFG00000018030-GUCY2F	intergenic_region	MODIFIER	.	0.734	0.266	43	0.087	0.913	8	11	22	NA	11	11	11	22	NA	11	11	11	NA	11	12	12	NA	11	NA	11	12	12	11	12	12	11	11	11	11	11	NA	22	NA	11	11	11	11	NA
X	82636889	A, G	ENSCAFG00000018030-GUCY2F	intergenic_region	MODIFIER	.	0.767	0.233	39	0.087	0.913	7	11	NA	11	NA	11	11	NA	11	11	11	11	NA	11	12	12	12	11	11	NA	NA	12	11	12	12	11	11	11	11	11	NA	22	NA	11	11	11	11	11
X	82637016	G, A	ENSCAFG00000018030-GUCY2F	intergenic_region	MODIFIER	.	0.66	0.34	18	0.094	0.906	2	11	22	11	11	11	11	NA	11	11	11	11	NA	11	12	12	11	11	11	11	NA	12	11	12	12	11	11	11	11	11	NA	22	22	11	11	NA	11	NA
X	82637213	G, A	ENSCAFG00000018030-GUCY2F	intergenic_region	MODIFIER	.	0.727	0.273	35	0.111	0.889	6	11	NA	NA	11	11	11	22	11	11	11	11	11	11	12	12	NA	11	NA	11	NA	12	11	12	12	11	11	11	11	11	NA	22	NA	11	11	11	11	11
X	82637305	A, G	ENSCAFG00000018030-GUCY2F	intergenic_region	MODIFIER	.	0.73	0.27	34	0.111	0.889	11	11	NA	11	11	NA	11	NA	11	11	11	11	NA	11	12	12	11	11	NA	11	NA	12	11	NA	12	11	11	11	11	11	NA	22	22	11	11	11	11	11
X	82637396	C, A	ENSCAFG00000018030-GUCY2F	intergenic_region	MODIFIER	.	0.737	0.263	39	0.1	0.9	10	11	22	NA	11	NA	11	NA	11	11	11	11	NA	11	12	12	NA	11	NA	NA	12	12	11	12	12	11	11	11	11	11	NA	22	22	11	11	11	11	11
X	82637426	A, G	ENSCAFG00000018030-GUCY2F	intergenic_region	MODIFIER	.	0.718	0.282	31	0.16	0.84	7	11	22	11	11	11	11	NA	11	11	11	11	NA	11	12	12	NA	11	NA	11	12	12	11	12	12	11	11	11	11	11	NA	22	NA	11	11	11	11	11
X	82637545	G, GTT	ENSCAFG00000018030-GUCY2F	intergenic_region	MODIFIER	.	0.911	0.089	50	0.154	0.846	14	11	NA	11	11	11	11	NA	11	11	11	11	NA	11	11	11	NA	11	NA	11	NA	12	11	11	11	11	11	11	11	11	NA	22	NA	11	11	11	11	11
X	82637653	C, CT	ENSCAFG00000018030-GUCY2F	intergenic_region	MODIFIER	.	0.737	0.263	33	0.083	0.917	8	11	NA	NA	11	NA	11	22	11	11	11	11	11	11	12	12	NA	11	NA	11	12	12	11	NA	12	11	11	11	11	11	NA	22	22	11	11	11	11	NA
X	82637657	A, T	ENSCAFG00000018030-GUCY2F	intergenic_region	MODIFIER	.	0.73	0.27	33	0.083	0.917	8	11	NA	NA	11	NA	11	22	11	11	11	11	11	11	12	12	NA	11	NA	11	12	12	11	NA	12	11	11	11	11	11	NA	22	22	11	11	11	11	11
X	82637675	A, C	ENSCAFG00000018030-GUCY2F	intergenic_region	MODIFIER	.	0.714	0.286	27	0.148	0.852	6	11	NA	NA	11	11	11	22	11	11	11	11	11	11	12	12	NA	11	NA	11	12	12	11	NA	12	11	11	11	11	11	NA	22	22	11	11	11	11	11
X	82637831	C, T	ENSCAFG00000018030-GUCY2F	intergenic_region	MODIFIER	.	0.695	0.305	22	0.179	0.821	5	11	22	NA	11	NA	11	22	11	11	11	11	NA	11	12	12	NA	11	NA	11	12	12	11	12	12	11	11	11	11	11	NA	22	22	11	11	11	11	NA
X	82637905	G, A	ENSCAFG00000018030-GUCY2F	intergenic_region	MODIFIER	.	0.639	0.361	12	0.121	0.879	2	11	22	11	11	11	11	22	11	11	11	11	11	11	12	12	12	11	NA	11	12	12	11	12	12	11	11	11	11	11	22	22	22	11	11	11	11	11
X	82638019	C, A	ENSCAFG00000018030-GUCY2F	intergenic_region	MODIFIER	.	0.644	0.356	14	0.062	0.938	2	11	NA	11	11	11	11	22	11	11	11	11	11	11	12	12	NA	11	11	11	12	12	11	12	12	11	11	11	11	11	NA	22	22	11	11	11	11	NA
X	82638178	C, G	ENSCAFG00000018030-GUCY2F	intergenic_region	MODIFIER	.	0.644	0.356	22	0.077	0.923	6	11	22	11	11	NA	11	22	11	NA	11	11	NA	11	12	12	NA	11	11	NA	12	12	11	12	12	11	11	11	11	11	NA	22	22	11	11	11	11	11
X	82638276	G, A	ENSCAFG00000018030-GUCY2F	intergenic_region	MODIFIER	.	0.733	0.267	19	0.269	0.731	6	11	NA	11	11	11	11	22	11	11	11	11	11	11	12	12	12	11	11	11	12	12	11	12	12	11	11	11	11	11	12	22	12	11	11	11	11	NA
X	82638321	T, A	ENSCAFG00000018030-GUCY2F	intergenic_region	MODIFIER	.	0.67	0.33	14	0.138	0.862	4	11	22	11	11	11	11	NA	11	11	11	11	11	11	12	12	NA	11	NA	11	12	12	11	12	12	11	11	11	11	11	NA	22	22	11	11	11	11	11
X	82638349	G, A	ENSCAFG00000018030-GUCY2F	intergenic_region	MODIFIER	.	0.653	0.347	16	0.133	0.867	4	11	22	11	NA	11	11	NA	11	11	11	11	NA	11	12	12	NA	11	NA	NA	12	12	11	12	12	11	11	11	11	11	NA	22	22	11	11	11	11	11
X	82638477	C, A	ENSCAFG00000018030-GUCY2F	intergenic_region	MODIFIER	.	0.69	0.31	36	0	1	9	11	NA	11	11	NA	11	NA	11	11	11	11	NA	NA	12	12	12	11	NA	11	12	12	11	12	12	11	11	11	11	11	NA	22	22	11	11	NA	NA	NA
X	82638495	T, G,C	ENSCAFG00000018030-GUCY2F	intergenic_region	MODIFIER	.	0.714	0.286	38	0	1	10	11	NA	11	11	NA	11	NA	11	11	11	11	NA	NA	12	12	12	11	NA	11	12	12	11	12	12	11	11	11	11	11	NA	22	22	11	11	11	NA	11
X	82638934	G, T	ENSCAFG00000018030-GUCY2F	intergenic_region	MODIFIER	.	0.67	0.33	16	0.125	0.875	2	11	NA	11	11	NA	11	22	11	11	11	11	11	11	12	12	12	11	NA	11	12	12	11	12	12	11	11	11	11	11	22	22	22	11	11	11	11	11
X	82639069	TTTAA, T	ENSCAFG00000018030-GUCY2F	intergenic_region	MODIFIER	.	0.672	0.328	27	0.24	0.76	7	11	NA	11	11	NA	11	NA	11	11	11	11	NA	11	12	12	12	11	NA	11	12	12	11	12	12	11	11	11	11	11	NA	22	22	11	11	NA	11	NA
X	82639110	C, T	ENSCAFG00000018030-GUCY2F	intergenic_region	MODIFIER	.	0.67	0.33	23	0.136	0.864	8	11	NA	11	11	NA	11	22	11	11	11	11	NA	11	12	12	NA	11	11	11	12	12	11	12	12	11	11	11	11	11	NA	22	NA	11	11	NA	11	NA
X	82639111	A, G	ENSCAFG00000018030-GUCY2F	intergenic_region	MODIFIER	.	0.674	0.326	24	0.136	0.864	8	11	NA	11	11	NA	11	22	11	11	11	11	NA	11	12	12	NA	11	11	11	12	12	11	12	12	11	11	11	11	11	NA	22	NA	11	11	NA	11	NA
X	82639243	A, G	ENSCAFG00000018030-GUCY2F	intergenic_region	MODIFIER	.	0.743	0.257	45	0	1	7	11	NA	NA	11	NA	11	22	11	11	11	11	NA	11	12	12	NA	11	NA	11	12	12	11	12	12	11	11	11	11	11	NA	22	NA	11	11	11	NA	NA
X	82639541	A, AAG	ENSCAFG00000018030-GUCY2F	intergenic_region	MODIFIER	.	0.699	0.301	35	0.192	0.808	5	11	NA	11	11	NA	11	NA	11	11	NA	11	11	NA	12	12	12	11	NA	11	NA	12	11	12	12	11	11	11	11	11	NA	22	22	11	11	11	NA	NA
X	82639549	AAAAG, A	ENSCAFG00000018030-GUCY2F	intergenic_region	MODIFIER	.	0.724	0.276	23	0.24	0.76	6	11	NA	11	NA	NA	11	NA	11	11	11	11	11	11	12	12	12	11	11	11	NA	12	11	12	12	11	11	11	11	11	11	22	22	11	11	NA	11	11
X	82639563	G, A	ENSCAFG00000018030-GUCY2F	intergenic_region	MODIFIER	.	0.726	0.274	26	0.167	0.833	6	11	NA	11	11	NA	11	NA	11	11	11	11	11	NA	12	12	12	11	NA	11	12	12	11	12	12	11	11	11	11	11	12	22	NA	11	11	11	11	NA
X	82639643	C, T	ENSCAFG00000018030-GUCY2F	intergenic_region	MODIFIER	.	0.633	0.367	24	0.125	0.875	1	11	22	11	11	NA	11	22	11	11	11	11	11	NA	12	12	NA	11	NA	NA	12	12	11	12	12	11	11	11	11	11	22	22	22	11	11	11	11	NA
X	82639690	T, TG	ENSCAFG00000018030-GUCY2F	intergenic_region	MODIFIER	.	0.639	0.361	28	0.111	0.889	5	11	22	11	NA	11	11	22	NA	11	11	11	NA	11	12	12	NA	11	NA	NA	12	12	11	12	12	11	11	11	11	11	22	22	22	11	11	11	11	11
X	82639772	G, T	ENSCAFG00000018030-GUCY2F	intergenic_region	MODIFIER	.	0.653	0.347	34	0.133	0.867	4	11	22	11	11	NA	11	22	NA	11	11	11	11	11	12	12	12	11	11	NA	NA	12	11	12	12	11	11	11	11	11	NA	22	22	11	11	11	11	NA
X	82639920	A, C	ENSCAFG00000018030-GUCY2F	intergenic_region	MODIFIER	.	0.697	0.303	45	0.087	0.913	7	11	NA	11	11	NA	11	22	NA	11	11	11	11	11	12	12	NA	11	11	NA	NA	12	11	12	12	11	11	11	11	11	22	22	NA	11	11	NA	NA	11
X	82640070	G, C	ENSCAFG00000018030-GUCY2F	intergenic_region	MODIFIER	.	0.626	0.374	54	0.042	0.958	7	11	NA	NA	11	NA	11	22	NA	11	11	11	11	11	12	12	NA	11	NA	NA	NA	12	11	12	12	11	11	11	11	11	22	22	22	11	NA	NA	NA	NA
X	82640074	T, C	ENSCAFG00000018030-GUCY2F	intergenic_region	MODIFIER	.	0.64	0.36	51	0.042	0.958	7	11	NA	NA	11	NA	11	22	NA	11	11	11	11	11	12	12	NA	11	NA	NA	NA	12	11	12	12	11	11	11	11	11	22	22	22	11	NA	11	NA	NA
X	82640131	C, T	ENSCAFG00000018030-GUCY2F	intergenic_region	MODIFIER	.	0.681	0.319	39	0.083	0.917	7	11	NA	11	11	NA	11	22	NA	11	11	11	11	11	12	12	NA	11	11	NA	NA	12	11	12	12	11	11	11	11	11	NA	22	22	11	NA	11	11	NA
X	82640223	C, T	ENSCAFG00000018030-GUCY2F	intergenic_region	MODIFIER	.	0.648	0.352	41	0.071	0.929	5	11	NA	11	NA	NA	11	22	11	11	11	11	NA	11	12	12	12	11	NA	NA	NA	12	11	12	12	11	11	11	11	11	22	22	22	NA	11	11	NA	NA
X	82640326	G, A	ENSCAFG00000018030-GUCY2F	intergenic_region	MODIFIER	.	0.669	0.331	41	0.12	0.88	6	11	22	11	11	NA	11	22	11	11	11	11	NA	11	12	12	NA	11	NA	NA	12	12	11	12	12	11	11	11	11	11	NA	22	22	11	11	11	NA	11
X	82640371	T, C,TC	ENSCAFG00000018030-GUCY2F	intergenic_region	MODIFIER	.	0.671	0.329	43	0.12	0.88	7	11	NA	11	11	NA	11	22	11	11	11	11	NA	11	12	12	12	11	NA	NA	12	12	11	12	12	11	11	11	11	11	NA	22	22	NA	11	11	NA	NA
X	82640681	G, A	ENSCAFG00000018030-GUCY2F	intergenic_region	MODIFIER	.	0.635	0.365	7	0.118	0.882	1	11	22	11	11	11	11	22	11	11	11	11	11	11	12	12	12	11	NA	11	12	12	11	12	12	11	11	11	11	11	22	22	22	11	11	11	11	11
X	82641911	T, C	ENSCAFG00000018030-GUCY2F	intergenic_region	MODIFIER	.	0.639	0.361	7	0.118	0.882	1	11	NA	11	11	11	11	22	11	11	11	11	11	11	12	12	NA	11	11	11	NA	12	11	12	12	11	11	11	11	11	22	22	22	11	11	11	11	11
X	82642444	C, T	ENSCAFG00000018030-GUCY2F	intergenic_region	MODIFIER	.	0.685	0.315	18	0.152	0.848	1	11	22	11	11	11	11	22	11	11	11	11	11	11	12	12	12	11	NA	NA	12	12	11	12	12	11	11	11	11	11	22	22	22	11	11	11	11	11
X	82642958	G, A	ENSCAFG00000018030-GUCY2F	intergenic_region	MODIFIER	.	0.647	0.353	9	0.121	0.879	2	11	22	11	11	11	11	22	11	11	11	11	11	11	12	12	NA	11	11	NA	12	12	11	12	12	11	11	11	11	11	22	22	22	11	11	11	11	11
X	82643378	C, T	ENSCAFG00000018030-GUCY2F	intergenic_region	MODIFIER	.	0.634	0.366	21	0.114	0.886	0	11	22	NA	11	NA	11	22	11	11	11	11	NA	11	12	12	NA	11	NA	11	12	12	11	12	12	11	11	11	11	11	22	22	22	11	11	11	11	NA
X	82643380	T, C	ENSCAFG00000018030-GUCY2F	intergenic_region	MODIFIER	.	0.632	0.368	22	0.114	0.886	0	11	22	NA	11	NA	11	22	11	11	11	11	NA	11	12	12	NA	11	NA	11	12	12	11	12	12	11	11	11	11	11	22	22	22	11	11	11	11	NA
X	82643414	G, A	ENSCAFG00000018030-GUCY2F	intergenic_region	MODIFIER	.	0.643	0.357	20	0.121	0.879	1	11	NA	NA	11	NA	11	22	11	11	11	11	11	11	12	12	NA	11	NA	11	12	12	11	12	12	11	11	11	11	11	22	22	22	11	11	11	11	NA
X	82644068	A, G	ENSCAFG00000018030-GUCY2F	intergenic_region	MODIFIER	.	0.632	0.368	14	0.125	0.875	2	11	22	11	11	NA	11	22	11	11	11	11	11	11	12	12	12	11	NA	11	12	12	11	12	12	11	11	11	11	11	22	22	NA	11	11	11	11	11
X	82645114	C, T	ENSCAFG00000018030-GUCY2F	intergenic_region	MODIFIER	.	0.64	0.36	7	0.094	0.906	2	11	22	11	11	11	11	22	11	11	11	11	11	11	12	12	12	11	11	11	12	12	11	12	12	11	11	11	11	11	22	22	22	11	11	11	11	11
X	82645729	T, TTTTTTTTAA	ENSCAFG00000018030-GUCY2F	intergenic_region	MODIFIER	.	0.685	0.315	34	0.148	0.852	6	11	22	11	11	11	11	22	11	11	11	11	11	11	12	12	12	11	NA	11	12	12	11	12	12	11	11	11	11	11	22	22	22	11	11	11	11	NA
X	82645845	C, T	ENSCAFG00000018030-GUCY2F	intergenic_region	MODIFIER	.	0.693	0.307	43	0.185	0.815	6	11	NA	NA	11	NA	11	22	11	11	11	11	11	11	12	12	12	11	11	NA	NA	12	NA	12	12	11	11	11	11	11	NA	22	22	11	11	NA	11	NA
X	82645887	C, T	ENSCAFG00000018030-GUCY2F	intergenic_region	MODIFIER	.	0.698	0.302	35	0.185	0.815	6	11	22	11	11	11	11	22	11	11	11	11	11	11	12	12	NA	11	11	11	NA	12	11	12	12	11	11	11	11	11	NA	22	22	11	11	NA	11	NA
X	82645896	A, G	ENSCAFG00000018030-GUCY2F	intergenic_region	MODIFIER	.	0.667	0.333	34	0.148	0.852	6	11	22	11	11	11	11	22	11	11	11	11	11	11	12	12	NA	11	11	11	NA	12	11	12	12	11	11	11	11	11	NA	NA	22	11	11	11	11	NA
X	82645901	A, G	ENSCAFG00000018030-GUCY2F	intergenic_region	MODIFIER	.	0.663	0.337	35	0.148	0.852	6	11	22	11	11	11	11	22	11	11	11	11	NA	11	12	12	NA	11	NA	11	NA	12	11	12	12	11	11	11	11	11	NA	NA	22	11	11	11	11	NA
X	82646194	AG, A	ENSCAFG00000018030-GUCY2F	intergenic_region	MODIFIER	.	0.683	0.317	24	0.167	0.833	7	11	12	NA	11	11	11	NA	11	11	11	11	11	11	12	12	12	11	NA	11	NA	12	11	12	12	11	11	11	11	11	22	22	NA	11	11	11	11	11
X	82646847	T, G	ENSCAFG00000018030-GUCY2F	intergenic_region	MODIFIER	.	0.65	0.35	12	0.067	0.933	3	11	22	11	11	11	11	22	11	11	11	11	11	11	12	12	NA	11	11	11	12	12	11	12	12	11	11	11	11	11	22	22	22	11	11	11	11	NA
X	82646923	G, A	ENSCAFG00000018030-GUCY2F	intergenic_region	MODIFIER	.	0.644	0.356	15	0.121	0.879	2	11	22	11	11	11	11	NA	11	11	11	11	11	11	12	12	12	11	NA	NA	12	12	11	12	12	11	11	11	11	11	22	22	22	11	11	11	11	NA
X	82647158	T, C	ENSCAFG00000018030-GUCY2F	intergenic_region	MODIFIER	.	0.639	0.361	9	0.125	0.875	2	11	22	11	11	11	11	NA	11	11	11	11	11	11	12	12	12	11	NA	11	12	12	11	12	12	11	11	11	11	11	22	22	22	11	11	11	NA	11
X	82647700	G, T	GUCY2F	downstream_gene_variant	MODIFIER	.	0.639	0.361	9	0.118	0.882	1	11	22	11	11	11	11	22	11	11	11	11	11	11	12	12	12	11	NA	11	12	12	11	12	12	11	11	11	11	11	22	22	22	11	11	11	11	11
X	82647888	ACAGAGCTAATGGATCACCT, A	GUCY2F	downstream_gene_variant	MODIFIER	.	0.663	0.337	10	0.152	0.848	2	11	22	11	11	11	11	22	11	11	11	11	11	11	12	12	12	11	11	11	NA	12	11	12	12	11	11	11	11	11	22	22	22	11	11	11	11	11
X	82648041	T, TG	GUCY2F	downstream_gene_variant	MODIFIER	.	0.63	0.37	8	0.125	0.875	2	11	NA	11	11	11	11	22	11	11	11	11	NA	11	12	12	12	11	11	NA	12	12	11	12	12	11	11	11	11	11	22	22	22	11	11	11	NA	11
X	82648828	T, C	GUCY2F	downstream_gene_variant	MODIFIER	.	0.668	0.332	12	0.138	0.862	4	11	22	11	11	NA	11	NA	11	11	11	11	11	NA	12	12	NA	11	11	11	12	12	11	12	12	11	11	11	11	11	22	22	22	11	11	11	11	11
X	82649933	C, A	GUCY2F	downstream_gene_variant	MODIFIER	.	0.634	0.366	12	0.118	0.882	1	11	22	11	11	11	11	22	11	11	11	11	11	11	12	12	12	11	NA	11	12	12	11	12	12	11	11	11	11	11	22	22	22	11	11	11	11	NA
X	82650468	A, C	GUCY2F	downstream_gene_variant	MODIFIER	.	0.639	0.361	9	0.118	0.882	1	11	22	11	11	11	11	22	11	11	11	11	11	11	12	12	NA	11	NA	11	12	12	11	12	12	11	11	11	11	11	22	22	22	11	11	11	11	11
X	82650868	G, A	GUCY2F	downstream_gene_variant	MODIFIER	.	0.646	0.354	8	0.121	0.879	2	11	22	11	11	11	11	22	11	11	11	11	11	11	12	12	NA	11	11	11	12	12	11	12	12	11	11	11	11	11	22	22	22	11	11	11	11	11
X	82650889	A, G	GUCY2F	downstream_gene_variant	MODIFIER	.	0.644	0.356	14	0.114	0.886	0	11	22	11	11	11	11	22	11	11	11	11	11	11	12	12	NA	11	11	11	12	12	11	12	12	11	11	11	11	11	NA	22	22	11	11	11	11	11
X	82651446	A, G	GUCY2F	downstream_gene_variant	MODIFIER	.	0.633	0.367	9	0.118	0.882	1	11	22	11	11	NA	11	22	11	11	11	11	11	11	12	12	NA	11	11	11	12	12	11	12	12	11	11	11	11	11	22	22	22	11	11	11	NA	11
X	82651863	T, G	GUCY2F	downstream_gene_variant	MODIFIER	.	0.645	0.355	7	0.121	0.879	1	11	22	11	11	11	11	22	11	11	11	11	11	11	12	12	12	11	NA	11	12	12	11	12	12	11	11	11	11	11	22	22	22	11	11	11	11	11
X	82651959	A, G	GUCY2F	downstream_gene_variant	MODIFIER	.	0.643	0.357	4	0.118	0.882	1	11	NA	11	11	11	11	22	11	11	11	11	11	11	12	12	NA	11	11	11	12	12	11	12	12	11	11	11	11	11	22	22	22	11	11	11	11	NA
X	82652172	T, C	GUCY2F	downstream_gene_variant	MODIFIER	.	0.644	0.356	9	0.125	0.875	3	11	22	11	11	11	11	22	11	11	11	11	11	11	12	12	12	11	11	11	12	12	11	12	12	11	11	11	11	11	NA	22	22	11	11	11	11	NA
X	82652467	C, T	GUCY2F	downstream_gene_variant	MODIFIER	.	0.645	0.355	14	0.114	0.886	0	11	22	11	11	11	11	22	11	11	11	11	11	11	12	12	11	11	11	11	12	12	11	12	12	11	11	11	11	11	22	22	22	11	11	11	11	11
X	82652632	C, T	GUCY2F	synonymous_variant	LOW	p.Arg1102Arg	0.647	0.353	29	0.125	0.875	2	11	NA	NA	11	NA	11	22	11	11	11	11	NA	11	12	12	NA	11	NA	NA	12	12	11	12	12	11	11	11	11	11	22	22	NA	11	11	11	NA	11
X	82652916	A, G	GUCY2F	intron_variant	MODIFIER	.	0.638	0.362	10	0.091	0.909	2	11	22	11	11	11	11	22	11	11	11	11	11	11	12	12	NA	11	11	11	12	12	11	12	12	11	11	11	11	11	22	22	22	11	11	11	11	11
X	82653044	T, G	GUCY2F	intron_variant	MODIFIER	.	0.674	0.326	27	0.107	0.893	4	11	NA	NA	11	11	11	22	11	11	11	11	11	NA	12	12	NA	11	NA	11	12	12	NA	12	12	11	11	11	11	11	22	22	22	11	11	11	NA	NA
X	82653596	C, T	GUCY2F	intron_variant	MODIFIER	.	0.646	0.354	12	0.118	0.882	1	11	NA	11	11	11	11	22	11	11	11	11	NA	11	12	12	12	11	NA	11	12	12	11	12	12	11	11	11	11	11	NA	22	22	11	11	11	11	11
X	82653627	TA, T,AA,TAA	GUCY2F	intron_variant	MODIFIER	.	0.645	0.355	17	0.129	0.871	4	11	NA	11	11	NA	11	22	11	11	11	11	NA	11	12	12	NA	11	NA	11	12	12	11	12	12	11	11	11	11	11	NA	22	22	11	11	11	11	11
X	82653700	CAG, C	GUCY2F	intron_variant	MODIFIER	.	0.646	0.354	23	0.074	0.926	5	11	NA	11	NA	NA	11	22	11	11	11	11	NA	NA	12	12	12	11	11	11	12	12	NA	12	12	11	11	11	11	11	22	22	22	11	11	11	11	11
X	82654368	CAACAAT, C	GUCY2F	intron_variant	MODIFIER	.	0.652	0.348	16	0.129	0.871	4	11	22	NA	11	NA	11	22	11	11	11	11	11	11	12	12	12	11	NA	11	12	12	11	12	12	11	11	11	11	11	NA	22	22	11	11	11	11	NA
X	82654428	A, G	GUCY2F	intron_variant	MODIFIER	.	0.654	0.346	9	0.171	0.829	0	11	22	11	11	11	11	22	11	11	11	11	11	11	12	12	12	11	NA	11	12	12	11	12	12	11	11	11	11	11	22	22	22	11	11	11	11	11
X	82654749	C, T	GUCY2F	intron_variant	MODIFIER	.	0.641	0.359	8	0.114	0.886	0	11	22	11	11	11	11	22	11	11	11	11	11	11	12	12	NA	11	11	11	12	12	11	12	12	11	11	11	11	11	22	22	NA	11	11	11	11	11
X	82654933	T, A	GUCY2F	intron_variant	MODIFIER	.	0.634	0.366	15	0.061	0.939	1	11	22	NA	11	11	11	22	11	11	11	11	11	11	12	12	12	11	NA	11	NA	12	11	12	12	11	11	11	11	11	22	22	22	11	11	11	11	11
X	82655050	A, G	GUCY2F	intron_variant	MODIFIER	.	0.639	0.361	9	0.091	0.909	2	11	22	11	11	11	11	22	11	11	11	11	11	11	12	12	12	11	11	11	NA	12	11	12	12	11	11	11	11	11	22	22	22	11	11	11	11	11
X	82656407	G, A	GUCY2F	intron_variant	MODIFIER	.	0.671	0.329	9	0.2	0.8	0	11	22	11	11	11	11	22	11	11	11	11	11	11	12	12	NA	11	11	NA	12	12	11	12	12	11	11	11	11	11	22	22	22	11	11	11	11	11
X	82656994	T, C	GUCY2F	intron_variant	MODIFIER	.	0.643	0.357	8	0.118	0.882	1	11	NA	11	11	11	11	22	11	11	11	11	11	11	12	12	12	11	11	11	12	12	11	12	12	11	11	11	11	11	NA	22	22	11	11	11	11	NA
X	82657164	G, A	GUCY2F	intron_variant	MODIFIER	.	0.639	0.361	14	0.062	0.938	2	11	NA	11	11	11	11	22	11	11	11	11	11	NA	12	12	12	11	11	11	12	12	11	12	12	11	11	11	11	11	22	22	22	11	11	NA	11	11
X	82657165	C, G	GUCY2F	intron_variant	MODIFIER	.	0.639	0.361	12	0.062	0.938	2	11	NA	11	11	11	11	22	11	11	11	11	11	NA	12	12	12	11	11	11	12	12	11	12	12	11	11	11	11	11	22	22	22	11	11	NA	11	11
X	82657185	C, T	GUCY2F	intron_variant	MODIFIER	.	0.638	0.362	18	0.034	0.966	4	11	22	11	11	11	11	22	11	11	11	11	11	NA	12	12	12	11	11	11	12	12	11	12	12	11	11	11	11	11	22	22	22	11	11	11	11	NA
X	82657442	G, A	GUCY2F	intron_variant	MODIFIER	.	0.633	0.367	15	0.125	0.875	2	11	22	11	11	11	11	22	11	11	11	11	NA	NA	12	12	NA	11	11	11	12	12	11	12	12	11	11	11	11	11	22	22	22	11	11	11	11	11
X	82657666	A, G	GUCY2F	intron_variant	MODIFIER	.	0.833	0.167	29	0.321	0.679	5	11	NA	11	11	11	11	NA	11	11	11	11	11	11	12	12	NA	11	NA	NA	12	12	11	12	12	11	11	11	11	11	NA	11	NA	11	11	11	11	NA
X	82657941	A, T	GUCY2F	intron_variant	MODIFIER	.	0.598	0.402	90	0.133	0.867	12	11	NA	NA	NA	NA	11	NA	NA	11	11	11	NA	NA	12	12	NA	11	NA	NA	NA	12	NA	12	12	NA	11	11	NA	NA	NA	22	NA	11	NA	NA	NA	NA
X	82657942	A, C	GUCY2F	intron_variant	MODIFIER	.	0.532	0.468	98	0.133	0.867	12	11	NA	NA	NA	NA	11	NA	NA	11	NA	11	NA	NA	12	12	NA	NA	NA	NA	NA	12	NA	12	12	NA	11	11	NA	NA	NA	22	NA	NA	NA	NA	NA	NA
X	82658282	A, C	GUCY2F	intron_variant	MODIFIER	.	0.637	0.363	22	0.071	0.929	4	11	NA	NA	11	NA	11	22	11	11	11	11	NA	11	12	12	NA	11	11	11	NA	12	11	12	12	11	11	11	11	11	22	22	22	11	11	11	11	11
X	82658818	G, A	GUCY2F	intron_variant	MODIFIER	.	0.639	0.361	12	0.114	0.886	0	11	22	11	11	11	11	22	11	11	11	11	11	11	12	12	NA	11	11	NA	12	12	11	12	12	11	11	11	11	11	22	22	22	11	11	11	11	NA
X	82659073	GGGGT, G,AGGGT	GUCY2F	intron_variant	MODIFIER	.	0.649	0.351	16	0.129	0.871	3	11	22	11	11	11	11	22	11	11	11	11	11	11	12	12	12	11	NA	11	12	12	11	12	12	11	11	11	11	11	22	22	NA	11	11	11	11	11
X	82659488	C, CACACACACAA	GUCY2F	intron_variant	MODIFIER	.	0.635	0.365	87	0.353	0.647	11	11	NA	NA	NA	NA	11	NA	NA	11	11	NA	NA	NA	12	12	NA	11	NA	11	NA	12	NA	12	NA	NA	11	NA	11	NA	NA	11	NA	11	11	NA	NA	NA
X	82660120	T, C	GUCY2F	intron_variant	MODIFIER	.	0.637	0.363	13	0.129	0.871	3	11	22	11	11	11	11	22	11	11	11	11	11	11	12	12	12	11	11	NA	12	12	11	12	12	11	11	11	11	11	22	22	NA	11	11	11	11	11
X	82660278	C, T	GUCY2F	intron_variant	MODIFIER	.	0.638	0.362	10	0.118	0.882	1	11	22	NA	11	11	11	22	11	11	11	11	11	11	12	12	12	11	NA	11	12	12	11	12	12	11	11	11	11	11	NA	22	22	11	11	11	11	11
X	82660378	G, A	GUCY2F	intron_variant	MODIFIER	.	0.645	0.355	14	0.125	0.875	3	11	22	NA	11	11	11	22	11	11	11	11	11	11	12	12	NA	11	NA	11	12	12	11	12	12	11	11	11	11	11	22	22	22	11	11	11	11	NA
X	82660416	C, T	GUCY2F	intron_variant	MODIFIER	.	0.658	0.342	14	0.121	0.879	2	11	22	11	11	11	11	22	11	11	11	11	11	11	12	12	NA	11	NA	11	12	12	11	12	12	11	11	11	11	11	22	22	22	11	11	11	11	11
X	82660939	G, A	GUCY2F	intron_variant	MODIFIER	.	0.64	0.36	15	0.071	0.929	5	11	NA	11	11	11	11	22	11	11	11	11	11	11	12	12	12	11	11	11	NA	12	11	12	12	11	11	11	11	11	NA	22	22	11	11	11	11	11
X	82661156	G, A	GUCY2F	intron_variant	MODIFIER	.	0.652	0.348	12	0.129	0.871	3	11	NA	NA	11	11	11	NA	11	11	11	11	NA	11	12	12	NA	11	11	11	12	12	11	12	12	11	11	11	11	11	22	22	22	11	11	11	11	11
X	82661160	G, A	GUCY2F	intron_variant	MODIFIER	.	0.693	0.307	12	0.233	0.767	4	11	NA	NA	11	11	11	NA	11	11	11	11	NA	11	12	12	11	11	11	11	12	12	11	12	12	11	11	11	11	11	22	22	22	11	11	11	11	11
X	82661191	T, C	GUCY2F	intron_variant	MODIFIER	.	0.652	0.348	15	0.129	0.871	3	11	NA	NA	11	11	11	NA	11	11	11	11	NA	11	12	12	NA	11	11	11	12	12	11	12	12	11	11	11	11	11	22	22	22	11	11	11	11	11
X	82662275	T, C	GUCY2F	intron_variant	MODIFIER	.	0.657	0.343	11	0.121	0.879	2	11	22	11	11	11	11	NA	11	11	11	11	11	11	12	12	12	11	NA	11	12	12	11	12	12	11	11	11	11	11	22	22	22	11	11	11	11	11
X	82662390	T, C	GUCY2F	intron_variant	MODIFIER	.	0.653	0.347	16	0.118	0.882	1	11	22	11	11	11	11	22	11	11	11	11	11	11	12	12	12	11	11	11	12	12	11	12	12	11	11	11	11	11	NA	22	22	11	11	11	11	NA
X	82662441	AT, A	GUCY2F	intron_variant	MODIFIER	.	0.667	0.333	20	0.219	0.781	3	11	22	11	11	NA	11	NA	11	11	11	11	11	NA	12	12	12	11	NA	11	12	12	11	12	12	11	11	11	11	11	22	22	22	11	11	11	NA	11
X	82663177	T, A	GUCY2F	intron_variant	MODIFIER	.	0.658	0.342	22	0.138	0.862	4	11	NA	11	11	11	11	22	11	11	11	11	11	11	12	12	NA	11	NA	11	NA	12	11	12	12	11	11	11	11	11	22	22	22	11	11	11	11	11
X	82663212	CACAG, C	GUCY2F	intron_variant	MODIFIER	.	0.668	0.332	22	0.138	0.862	4	11	NA	11	11	11	11	22	11	11	11	11	11	11	12	12	NA	11	11	11	12	12	11	12	12	11	11	11	11	11	22	22	NA	11	11	11	11	11
X	82663422	C, A	GUCY2F	intron_variant	MODIFIER	.	0.712	0.288	32	0.174	0.826	9	11	NA	11	11	NA	11	NA	11	11	11	11	11	11	12	12	NA	11	NA	11	12	12	11	12	NA	11	11	11	11	11	NA	22	NA	11	11	11	11	11
X	82663859	C, T	GUCY2F	intron_variant	MODIFIER	.	0.641	0.359	7	0.121	0.879	2	11	22	11	11	11	11	NA	11	11	11	11	11	11	12	12	12	11	NA	11	12	12	11	12	12	11	11	11	11	11	22	22	22	11	11	11	11	11
X	82664157	T, C	GUCY2F	intron_variant	MODIFIER	.	0.612	0.388	28	0.094	0.906	2	11	NA	11	11	11	11	22	11	11	11	11	11	11	12	12	NA	NA	NA	11	12	12	11	12	12	11	11	11	12	11	NA	22	22	11	NA	11	NA	11
X	82664473	G, GT	GUCY2F	intron_variant	MODIFIER	.	0.635	0.365	17	0.129	0.871	3	11	NA	11	11	NA	11	22	11	11	11	11	NA	11	12	12	12	11	11	11	12	12	11	12	12	11	11	11	11	11	NA	22	22	11	11	11	11	NA
X	82664564	A, G	GUCY2F	intron_variant	MODIFIER	.	0.652	0.348	14	0.107	0.893	4	11	22	11	11	11	11	NA	11	11	11	11	11	11	12	12	12	11	11	11	12	12	11	12	12	11	11	11	11	11	NA	22	22	11	11	11	11	11
X	82664649	A, T	GUCY2F	intron_variant	MODIFIER	.	0.652	0.348	28	0.179	0.821	5	11	22	NA	11	NA	11	NA	11	11	11	11	NA	11	12	12	12	11	NA	11	12	12	11	12	12	11	11	11	11	11	22	22	22	11	11	11	11	11
X	82665428	G, A	GUCY2F	intron_variant	MODIFIER	.	0.633	0.367	8	0.118	0.882	1	11	22	11	11	11	11	22	11	11	11	11	11	11	12	12	12	11	11	11	12	12	11	12	12	11	11	11	11	11	22	22	22	11	11	11	11	11
X	82665430	C, G	GUCY2F	intron_variant	MODIFIER	.	0.635	0.365	7	0.118	0.882	1	11	22	11	11	11	11	22	11	11	11	11	NA	11	12	12	12	11	11	11	12	12	11	12	12	11	11	11	11	11	22	22	22	11	11	11	11	11
X	82665830	G, C	GUCY2F	intron_variant	MODIFIER	.	0.643	0.357	7	0.114	0.886	0	11	22	11	11	11	11	22	11	11	11	11	11	11	12	12	NA	11	NA	11	12	12	11	12	12	11	11	11	11	11	22	22	22	11	11	11	11	NA
X	82667480	G, A	GUCY2F	intron_variant	MODIFIER	.	0.656	0.344	27	0.071	0.929	5	11	22	NA	11	NA	11	NA	11	11	11	11	11	11	12	12	12	11	11	NA	12	12	11	12	12	11	11	11	11	11	NA	22	22	11	11	11	11	11
X	82667531	A, G	GUCY2F	intron_variant	MODIFIER	.	0.661	0.339	25	0.167	0.833	4	11	22	NA	11	NA	11	NA	11	11	11	11	11	11	12	12	12	11	NA	NA	NA	12	11	12	12	11	11	11	11	11	NA	22	22	11	11	11	11	NA
X	82668044	C, G	GUCY2F	intron_variant	MODIFIER	.	0.638	0.362	7	0.121	0.879	1	11	22	11	11	11	11	22	11	11	11	11	NA	11	12	12	12	11	11	11	12	12	11	12	12	11	11	11	11	11	22	22	22	11	11	11	11	11
X	82668644	C, T	GUCY2F	intron_variant	MODIFIER	.	0.652	0.348	8	0.118	0.882	1	11	22	11	11	11	11	22	11	11	11	11	11	11	12	12	12	11	11	11	12	12	11	12	12	11	11	11	11	11	22	22	22	11	11	11	11	11
X	82670185	C, A	GUCY2F	intron_variant	MODIFIER	.	0.642	0.358	16	0.094	0.906	2	11	NA	11	11	11	11	22	11	11	11	11	11	11	12	12	12	11	NA	11	12	12	11	12	12	11	11	11	11	11	22	22	22	11	11	11	11	11
X	82670675	A, G	GUCY2F	intron_variant	MODIFIER	.	0.647	0.353	14	0.125	0.875	2	11	22	11	11	11	11	22	11	11	11	11	11	11	12	12	12	11	NA	NA	12	12	11	12	12	11	11	11	NA	11	22	22	22	11	11	11	11	NA
X	82670791	C, T	GUCY2F	intron_variant	MODIFIER	.	0.638	0.362	8	0.125	0.875	2	11	22	11	11	11	11	22	11	11	11	11	11	11	12	12	12	11	11	11	12	12	11	12	12	11	11	11	11	11	22	22	22	11	11	11	11	11
X	82671278	AT, ATT,A	GUCY2F	intron_variant	MODIFIER	.	0.672	0.328	18	0.156	0.844	3	11	NA	11	11	11	11	22	11	11	11	11	11	11	12	12	12	11	11	11	12	12	11	12	12	11	11	11	11	11	NA	22	22	11	11	11	11	NA
X	82671839	C, A	GUCY2F	intron_variant	MODIFIER	.	0.659	0.341	9	0.171	0.829	0	11	22	11	11	11	11	22	11	11	11	11	11	11	12	12	12	11	11	11	12	12	11	12	12	11	11	11	11	11	22	22	22	11	11	11	11	11
X	82672151	G, T	GUCY2F	intron_variant	MODIFIER	.	0.626	0.374	13	0.114	0.886	0	11	22	11	11	11	11	22	11	11	11	11	11	11	12	12	12	11	NA	NA	12	12	11	12	12	11	11	11	11	11	22	22	22	11	11	11	11	NA
X	82672152	C, T	GUCY2F	intron_variant	MODIFIER	.	0.626	0.374	13	0.114	0.886	0	11	22	11	11	11	11	22	11	11	11	11	11	11	12	12	12	11	NA	NA	12	12	11	12	12	11	11	11	11	11	22	22	22	11	11	11	11	NA
X	82673593	C, T	GUCY2F	intron_variant	MODIFIER	.	0.676	0.324	10	0.206	0.794	1	11	22	11	11	11	11	22	11	11	11	11	11	11	12	12	12	11	11	11	12	12	11	12	12	11	11	11	11	11	22	22	22	11	11	11	11	11
X	82673632	T, C	GUCY2F	intron_variant	MODIFIER	.	0.642	0.358	6	0.114	0.886	0	11	22	11	11	11	11	22	11	11	11	11	11	11	12	12	12	11	11	11	12	12	11	12	12	11	11	11	11	11	22	22	22	11	11	11	11	11
X	82673633	G, C	GUCY2F	intron_variant	MODIFIER	.	0.646	0.354	6	0.114	0.886	0	11	22	11	11	11	11	22	11	11	11	11	11	11	12	12	12	11	11	11	12	12	11	12	12	11	11	11	11	11	22	22	22	11	11	11	11	11
X	82674266	A, G	GUCY2F	intron_variant	MODIFIER	.	0.657	0.343	15	0.143	0.857	5	11	22	11	11	11	11	22	11	11	11	11	11	NA	12	12	12	11	11	11	12	12	11	12	12	11	11	11	11	11	22	22	22	11	11	11	11	11
X	82674684	A, ACTATGGG	GUCY2F	intron_variant	MODIFIER	.	0.642	0.358	15	0.125	0.875	2	11	22	NA	11	11	11	NA	11	11	11	11	NA	11	12	12	NA	11	NA	11	12	12	11	12	12	11	11	11	11	11	NA	22	22	11	11	NA	11	NA
X	82674867	C, T	GUCY2F	intron_variant	MODIFIER	.	0.643	0.357	16	0.121	0.879	2	11	22	11	11	11	11	NA	11	11	11	11	11	11	12	12	12	11	11	NA	12	12	11	12	12	11	11	11	11	11	NA	22	22	11	11	11	11	11
X	82675102	G, A	GUCY2F	intron_variant	MODIFIER	.	0.636	0.364	10	0.125	0.875	2	11	22	11	11	11	11	22	11	11	11	11	11	NA	12	12	NA	11	11	11	12	12	11	12	12	11	11	11	11	11	22	22	22	11	11	NA	11	11
X	82675111	C, T	GUCY2F	intron_variant	MODIFIER	.	0.636	0.364	8	0.125	0.875	2	11	22	11	11	11	11	22	11	11	11	11	11	NA	12	12	NA	11	11	11	12	12	11	12	12	11	11	11	11	11	22	22	22	11	11	11	11	11
X	82675620	G, A	GUCY2F	intron_variant	MODIFIER	.	0.644	0.356	12	0.125	0.875	2	11	22	11	11	11	11	22	11	11	11	11	NA	11	12	12	NA	11	11	11	12	12	11	12	12	11	11	11	11	11	22	22	22	11	11	11	11	11
X	82676348	A, T	GUCY2F	intron_variant	MODIFIER	.	0.644	0.356	9	0.121	0.879	1	11	22	11	11	11	11	22	11	11	11	11	11	11	12	12	12	11	NA	11	12	12	11	12	12	11	11	11	11	11	22	22	22	11	11	11	11	11
X	82676349	T, C	GUCY2F	intron_variant	MODIFIER	.	0.644	0.356	9	0.121	0.879	1	11	22	11	11	11	11	22	11	11	11	11	11	11	12	12	12	11	NA	11	12	12	11	12	12	11	11	11	11	11	22	22	22	11	11	11	11	11
X	82676497	C, T	GUCY2F	intron_variant	MODIFIER	.	0.634	0.366	15	0.1	0.9	3	11	22	11	NA	11	11	NA	11	11	11	11	11	11	12	12	12	11	NA	11	12	12	11	12	12	11	11	11	11	11	22	22	NA	11	11	11	11	NA
X	82677476	A, G	GUCY2F	intron_variant	MODIFIER	.	0.65	0.35	16	0.071	0.929	5	11	22	11	11	11	11	22	11	11	11	11	NA	11	12	12	NA	11	11	11	12	12	11	12	12	11	11	11	11	11	22	22	22	11	11	11	11	NA
X	82677578	A, G	GUCY2F	intron_variant	MODIFIER	.	0.635	0.365	14	0.125	0.875	3	11	22	11	11	11	11	22	11	11	11	11	NA	11	12	12	12	11	11	NA	12	12	11	12	NA	11	11	11	11	11	22	22	22	11	11	11	11	11
X	82678097	A, T	GUCY2F	intron_variant	MODIFIER	.	0.66	0.34	17	0.133	0.867	3	11	22	11	11	11	11	22	11	11	11	11	NA	NA	12	12	12	11	11	11	12	12	11	12	12	11	11	11	11	11	NA	22	22	11	11	11	11	11
X	82678191	A, G	GUCY2F	intron_variant	MODIFIER	.	0.658	0.342	22	0.125	0.875	3	11	NA	11	11	11	11	22	11	11	11	11	NA	11	12	12	NA	11	NA	11	12	12	11	12	12	11	11	11	11	11	22	22	22	11	11	11	NA	NA
X	82678357	C, A	GUCY2F	intron_variant	MODIFIER	.	0.66	0.34	15	0.206	0.794	1	11	22	11	NA	11	11	22	11	11	11	11	11	NA	12	12	12	11	NA	11	12	12	11	12	12	11	11	11	11	11	NA	22	22	11	11	11	11	11
X	82678687	G, A	GUCY2F	intron_variant	MODIFIER	.	0.646	0.354	23	0.125	0.875	2	11	NA	NA	NA	NA	11	22	11	11	11	11	11	11	12	12	12	11	11	NA	12	12	11	12	12	11	11	11	11	11	NA	22	22	11	11	11	11	NA
X	82679021	A, C	GUCY2F	intron_variant	MODIFIER	.	0.645	0.355	26	0.129	0.871	3	11	NA	NA	NA	11	11	22	11	11	11	11	11	11	12	12	NA	11	11	NA	NA	12	NA	12	12	11	11	11	11	11	NA	22	22	11	11	11	11	NA
X	82679108	G, A	GUCY2F	intron_variant	MODIFIER	.	0.638	0.362	28	0.133	0.867	3	11	NA	NA	11	11	11	22	11	11	11	11	11	NA	12	12	NA	11	NA	NA	NA	12	NA	12	12	11	11	11	11	11	NA	22	NA	11	11	11	11	NA
X	82679133	ACT, A	GUCY2F	intron_variant	MODIFIER	.	0.631	0.369	19	0.133	0.867	3	11	NA	NA	11	11	11	22	11	11	11	11	11	NA	12	12	12	11	11	NA	12	12	11	12	12	11	11	11	11	11	22	22	NA	11	11	11	11	NA
X	82679372	C, T	GUCY2F	intron_variant	MODIFIER	.	0.647	0.353	12	0.133	0.867	3	11	22	11	11	NA	11	22	11	11	11	11	11	11	12	12	12	11	11	NA	12	12	11	12	12	11	11	11	11	11	22	22	22	11	11	11	11	11
X	82679702	C, A	GUCY2F	intron_variant	MODIFIER	.	0.652	0.348	13	0.194	0.806	3	11	22	11	11	11	11	NA	11	11	11	11	11	11	12	12	12	11	NA	11	12	12	11	12	12	11	11	11	11	11	22	22	22	11	11	11	11	11
X	82680045	G, T	GUCY2F	intron_variant	MODIFIER	.	0.636	0.364	18	0.129	0.871	3	11	22	NA	11	11	11	22	11	11	11	11	11	11	12	12	12	11	NA	11	12	12	11	12	12	11	11	11	11	11	22	22	22	11	11	11	11	11
X	82680148	AT, A	GUCY2F	intron_variant	MODIFIER	.	0.65	0.35	31	0.138	0.862	5	11	NA	NA	11	11	12	22	11	11	11	11	11	11	12	12	12	11	NA	11	12	12	11	12	12	11	11	11	11	11	22	22	22	11	11	11	11	NA
X	82680157	T, A	GUCY2F	intron_variant	MODIFIER	.	0.667	0.333	28	0.138	0.862	5	11	NA	NA	11	NA	11	22	11	11	11	11	11	11	12	12	12	11	NA	11	12	12	11	12	12	11	11	11	11	11	22	22	22	11	11	11	11	NA
X	82680250	A, G	GUCY2F	intron_variant	MODIFIER	.	0.669	0.331	39	0.107	0.893	5	11	NA	11	11	11	11	NA	11	11	11	11	NA	NA	12	12	12	11	11	NA	NA	12	11	12	12	11	11	11	11	11	NA	22	22	11	11	11	11	NA
X	82680312	G, A	GUCY2F	intron_variant	MODIFIER	.	0.658	0.342	29	0.143	0.857	5	11	22	NA	11	11	11	NA	11	11	11	11	NA	NA	12	12	12	11	11	11	12	12	11	12	12	11	11	11	11	11	NA	22	22	11	11	11	11	11
X	82680744	C, G	GUCY2F	intron_variant	MODIFIER	.	0.629	0.371	8	0.121	0.879	2	11	22	11	11	11	11	22	11	11	11	11	11	NA	12	12	12	11	11	NA	12	12	11	12	12	11	11	11	11	11	22	22	22	11	11	11	11	NA
X	82681402	C, G	GUCY2F	intron_variant	MODIFIER	.	0.638	0.362	8	0.118	0.882	1	11	22	11	11	11	11	22	11	11	11	11	11	11	12	12	12	11	11	11	12	12	11	12	12	11	11	11	NA	11	22	22	22	11	11	11	11	NA
X	82682007	GCTGT, G	GUCY2F	intron_variant	MODIFIER	.	0.64	0.36	7	0.129	0.871	3	11	22	11	11	11	11	22	11	11	11	11	11	11	12	12	12	11	11	11	12	12	11	12	12	11	11	11	11	11	22	22	22	11	11	11	11	11
X	82682846	G, A	GUCY2F	missense_variant	MODERATE	p.Thr697Met	0.623	0.377	11	0.118	0.882	1	11	22	11	11	11	11	22	11	11	11	11	NA	11	12	12	12	11	11	11	12	12	11	12	12	11	11	11	11	11	22	22	22	11	11	11	11	11
X	82683156	T, G	GUCY2F	intron_variant	MODIFIER	.	0.836	0.164	10	0.333	0.667	2	11	22	11	11	NA	11	22	11	11	11	11	NA	11	12	12	12	11	NA	11	12	12	11	12	12	11	11	11	11	11	11	11	11	11	11	11	11	11
X	82683495	T, A	GUCY2F	intron_variant	MODIFIER	.	0.766	0.234	20	0.185	0.815	5	11	22	NA	11	11	11	22	11	11	11	11	11	11	12	12	NA	11	NA	11	12	12	11	12	12	11	11	11	11	11	NA	22	22	11	11	NA	11	11
X	82683828	T, C	GUCY2F	intron_variant	MODIFIER	.	0.63	0.37	16	0.121	0.879	1	11	22	NA	11	11	11	22	11	11	11	11	11	NA	12	12	11	11	NA	11	NA	12	11	12	12	11	11	11	11	11	22	22	22	11	11	11	NA	11
X	82684119	C, CAG	GUCY2F	intron_variant	MODIFIER	.	0.627	0.373	16	0.121	0.879	1	11	NA	NA	11	NA	11	22	11	11	11	11	11	11	12	12	NA	11	NA	11	12	12	11	12	12	11	11	11	11	11	22	22	22	11	11	11	11	11
X	82684318	A, G	GUCY2F	intron_variant	MODIFIER	.	0.649	0.351	8	0.125	0.875	2	11	22	11	11	11	11	22	11	11	11	11	NA	11	12	12	NA	11	NA	11	NA	12	11	12	12	11	11	11	11	11	22	22	22	11	11	11	11	11
X	82684843	GGCTAAGCA, G	GUCY2F	intron_variant	MODIFIER	.	0.636	0.364	12	0.121	0.879	1	11	22	11	11	11	11	22	11	11	11	11	11	11	12	12	12	11	NA	11	12	12	11	12	12	11	11	11	11	11	NA	22	22	11	11	11	11	NA
X	82684982	T, G	GUCY2F	intron_variant	MODIFIER	.	0.638	0.362	10	0.118	0.882	1	11	22	11	11	NA	11	22	11	11	11	11	11	11	12	12	12	11	NA	11	12	12	11	12	12	11	11	11	11	11	22	22	22	11	11	11	NA	11
X	82684996	A, C	GUCY2F	intron_variant	MODIFIER	.	0.626	0.374	14	0.121	0.879	2	11	22	11	11	11	11	22	11	11	11	11	11	11	12	12	12	11	NA	NA	12	12	11	12	12	11	11	11	11	11	22	22	22	11	11	11	11	NA
X	82684997	G, C	GUCY2F	intron_variant	MODIFIER	.	0.631	0.369	12	0.121	0.879	2	11	22	11	11	11	11	22	11	11	11	11	11	11	12	12	12	11	NA	NA	12	12	11	12	12	11	11	11	11	11	22	22	22	11	11	11	11	NA
X	82685534	A, G	GUCY2F	intron_variant	MODIFIER	.	0.637	0.363	16	0.121	0.879	1	11	22	NA	11	11	11	22	11	11	11	11	11	11	12	12	12	11	11	11	12	12	11	12	12	11	11	11	11	11	22	22	NA	11	11	11	11	NA
X	82685936	G, A	GUCY2F	intron_variant	MODIFIER	.	0.635	0.365	9	0.114	0.886	0	11	22	11	11	11	11	22	11	11	11	11	11	11	12	12	12	11	NA	11	12	12	11	12	12	11	11	11	11	11	22	22	22	11	11	11	11	NA
X	82686178	T, C	GUCY2F	intron_variant	MODIFIER	.	0.644	0.356	12	0.125	0.875	2	11	NA	11	11	11	11	22	11	11	11	11	NA	11	12	12	NA	11	NA	11	12	12	11	12	12	11	11	11	11	11	22	22	22	11	11	11	11	NA
X	82686424	T, C	GUCY2F	intron_variant	MODIFIER	.	0.641	0.359	20	0.121	0.879	1	11	NA	11	11	11	11	22	11	11	11	11	11	11	12	12	NA	11	NA	11	NA	12	11	12	12	11	11	11	11	11	22	22	22	11	11	11	11	11
X	82686554	A, C	GUCY2F	intron_variant	MODIFIER	.	0.667	0.333	29	0.125	0.875	2	11	NA	11	11	11	11	22	11	11	11	11	11	11	12	12	NA	11	11	NA	12	12	NA	12	12	11	11	11	NA	11	22	22	22	11	11	11	NA	11
X	82686562	A, C	GUCY2F	intron_variant	MODIFIER	.	0.661	0.339	29	0.125	0.875	3	11	NA	11	11	11	11	22	11	11	11	11	11	11	12	12	12	11	11	NA	12	12	11	12	12	11	11	11	NA	11	22	22	22	11	11	11	NA	11
X	82686608	A, T,AT	GUCY2F	intron_variant	MODIFIER	.	0.627	0.373	45	0.043	0.957	8	11	NA	11	11	11	11	22	11	NA	11	11	11	11	12	12	12	11	11	NA	12	12	NA	12	12	11	11	NA	NA	NA	NA	22	22	11	11	11	11	NA
X	82686644	CAGAGAG, C,CAGAG	GUCY2F	intron_variant	MODIFIER	.	0.764	0.236	71	0.273	0.727	15	11	NA	11	NA	11	11	NA	11	11	11	11	NA	NA	12	12	NA	11	11	NA	12	12	NA	12	12	11	11	11	11	11	NA	22	NA	11	11	11	11	NA
X	82686720	T, C	GUCY2F	intron_variant	MODIFIER	.	0.875	0.125	81	0.3	0.7	16	11	NA	11	11	NA	11	NA	11	11	11	11	NA	NA	12	12	NA	11	NA	NA	NA	11	NA	12	12	11	11	11	11	11	NA	22	NA	11	11	NA	NA	NA
X	82686728	C, T	GUCY2F	intron_variant	MODIFIER	.	0.902	0.098	82	0.125	0.875	17	11	NA	NA	11	11	11	NA	11	11	11	11	NA	11	12	12	NA	11	NA	NA	NA	11	NA	12	12	11	11	11	11	11	NA	NA	NA	11	11	NA	NA	NA
X	82687151	G, C	GUCY2F	intron_variant	MODIFIER	.	0.933	0.067	78	0.4	0.6	16	11	NA	11	11	NA	11	NA	11	11	11	11	NA	11	11	NA	NA	11	NA	11	NA	NA	11	NA	11	11	11	11	11	NA	NA	NA	NA	11	11	11	NA	NA
X	82688560	C, A	GUCY2F	intron_variant	MODIFIER	.	0.99	0.01	82	0.375	0.625	17	11	NA	11	11	11	11	NA	11	11	11	11	NA	11	NA	12	NA	11	NA	NA	NA	11	NA	NA	NA	11	11	11	11	11	NA	NA	NA	11	11	NA	11	NA
X	82693562	T, TC	GUCY2F	intron_variant	MODIFIER	.	0.785	0.215	43	0.143	0.857	10	11	NA	11	11	11	11	NA	11	11	11	11	11	11	12	12	NA	11	NA	11	12	12	11	12	12	11	11	11	11	11	NA	22	22	11	11	11	11	NA
X	82694576	C, T	GUCY2F	intron_variant	MODIFIER	.	0.633	0.367	9	0.114	0.886	0	11	22	11	11	11	11	22	11	11	11	11	11	11	12	12	12	11	NA	NA	NA	12	11	12	12	11	11	11	11	11	22	22	22	11	11	11	NA	11
X	82694702	A, G	GUCY2F	intron_variant	MODIFIER	.	0.645	0.355	13	0.118	0.882	1	11	22	11	11	11	11	22	11	11	11	11	NA	11	12	12	NA	11	NA	11	12	12	11	12	12	11	11	11	11	11	22	22	NA	11	11	11	11	11
X	82695066	G, T	GUCY2F	intron_variant	MODIFIER	.	0.644	0.356	8	0.114	0.886	0	11	NA	11	11	11	11	22	11	11	11	11	11	11	12	12	NA	11	11	11	12	12	11	12	12	11	11	11	11	11	22	22	22	11	11	11	11	11
X	82695371	CATATAA, C	GUCY2F	intron_variant	MODIFIER	.	0.65	0.35	19	0.125	0.875	2	11	NA	11	11	11	11	22	11	11	11	11	11	11	12	12	NA	11	NA	11	12	12	11	12	12	11	11	11	11	11	22	22	22	11	11	11	11	11
X	82696025	T, C	GUCY2F	intron_variant	MODIFIER	.	0.646	0.354	9	0.121	0.879	2	11	22	11	11	11	11	22	11	11	11	11	11	11	12	12	12	11	NA	11	12	12	11	12	12	11	11	11	11	11	22	22	22	11	11	11	11	11
X	82696197	T, C	GUCY2F	intron_variant	MODIFIER	.	0.657	0.343	9	0.182	0.818	2	11	22	11	11	11	11	22	11	11	11	11	11	11	12	12	11	11	NA	NA	12	12	11	12	12	11	11	11	11	11	NA	22	22	11	11	11	11	11
X	82696340	C, T	GUCY2F	intron_variant	MODIFIER	.	0.637	0.363	6	0.121	0.879	2	11	22	NA	11	11	11	22	11	11	11	11	11	11	12	12	12	11	NA	11	12	12	11	12	12	11	11	11	11	11	22	22	22	11	11	11	11	NA
X	82696462	T, C	GUCY2F	intron_variant	MODIFIER	.	0.653	0.347	14	0.176	0.824	1	11	NA	11	11	11	11	22	11	11	11	11	NA	11	12	12	NA	11	11	11	12	12	11	12	12	11	11	11	11	11	22	22	22	11	NA	11	11	11
X	82697159	T, TC	GUCY2F	intron_variant	MODIFIER	.	0.636	0.364	9	0.118	0.882	1	11	22	11	11	11	11	22	11	11	11	11	11	11	12	12	12	11	NA	11	12	12	11	12	12	11	11	11	11	11	22	22	22	11	11	11	11	11
X	82697166	G, A	GUCY2F	intron_variant	MODIFIER	.	0.638	0.362	8	0.118	0.882	1	11	22	11	11	11	11	22	11	11	11	11	11	11	12	12	12	11	NA	11	12	12	11	12	12	11	11	11	11	11	22	22	22	11	11	11	11	11
X	82697412	G, T	GUCY2F	intron_variant	MODIFIER	.	0.653	0.347	14	0.121	0.879	2	11	NA	11	11	11	11	22	11	11	11	11	11	11	12	12	NA	11	11	NA	12	12	11	12	12	11	11	11	11	11	22	22	22	11	11	11	11	11
X	82697849	T, G	GUCY2F	intron_variant	MODIFIER	.	0.675	0.325	14	0.156	0.844	2	11	22	NA	11	11	11	22	11	11	11	11	11	11	12	12	NA	11	NA	11	12	12	11	12	12	11	11	11	11	11	22	22	22	11	11	11	11	11
X	82698166	C, T	GUCY2F	intron_variant	MODIFIER	.	0.643	0.357	20	0.067	0.933	3	11	NA	11	11	11	11	22	11	11	11	11	NA	11	12	12	12	11	NA	NA	12	12	11	12	12	11	11	11	11	11	22	22	22	11	11	11	NA	11
X	82698269	T, C	GUCY2F	intron_variant	MODIFIER	.	0.645	0.355	14	0.114	0.886	0	11	NA	NA	11	11	11	22	11	11	11	11	11	11	12	12	11	11	NA	11	12	12	11	12	12	11	11	11	11	11	22	22	22	11	11	11	11	11
X	82698681	A, T	GUCY2F	intron_variant	MODIFIER	.	0.649	0.351	10	0.062	0.938	2	11	22	11	11	11	11	NA	11	11	11	11	11	11	12	12	11	11	NA	NA	12	12	11	12	12	11	11	11	11	11	22	22	22	11	11	11	11	NA
X	82698833	T, C	GUCY2F	intron_variant	MODIFIER	.	0.631	0.369	17	0.129	0.871	3	11	22	11	11	NA	11	22	11	11	11	11	11	11	12	12	12	11	NA	11	12	12	11	12	12	11	11	11	11	11	22	22	22	11	11	11	11	NA
X	82699611	G, T	GUCY2F	intron_variant	MODIFIER	.	0.624	0.376	22	0.138	0.862	4	11	NA	NA	11	11	11	NA	11	11	11	11	11	NA	12	12	12	11	11	11	12	12	11	12	12	11	11	11	11	11	22	22	22	11	11	11	11	NA
X	82699615	C, T	GUCY2F	intron_variant	MODIFIER	.	0.663	0.337	21	0.172	0.828	4	11	NA	NA	NA	11	11	NA	11	11	11	11	11	NA	12	12	12	11	11	11	12	12	11	12	12	11	11	11	NA	11	22	22	22	11	11	11	11	NA
X	82700050	C, T	GUCY2F	intron_variant	MODIFIER	.	0.633	0.367	15	0.094	0.906	2	11	NA	11	11	11	11	22	11	11	11	11	11	11	12	12	NA	11	NA	11	12	12	11	12	12	11	11	11	11	11	22	22	22	11	11	11	11	11
X	82700516	G, A,C	GUCY2F	intron_variant	MODIFIER	.	0.641	0.359	20	0.125	0.875	2	11	22	11	11	11	11	NA	11	11	11	11	11	11	12	12	12	11	NA	11	12	12	NA	12	12	11	11	11	11	11	22	22	22	11	11	11	11	NA
X	82700715	C, T	GUCY2F	intron_variant	MODIFIER	.	0.629	0.371	11	0.121	0.879	2	11	22	11	11	11	11	22	11	11	11	11	11	11	12	12	12	11	NA	11	12	12	11	12	12	11	11	11	11	11	22	22	NA	11	11	NA	11	NA
X	82701007	A, G	GUCY2F	intron_variant	MODIFIER	.	0.625	0.375	16	0.118	0.882	1	11	22	11	11	11	11	22	11	11	11	11	11	NA	12	12	12	11	NA	11	12	12	11	12	12	11	11	11	11	11	22	22	22	11	11	11	11	11
X	82701783	G, A	GUCY2F	intron_variant	MODIFIER	.	0.642	0.358	15	0.143	0.857	5	11	22	11	11	11	11	22	11	11	11	11	11	NA	12	12	11	11	NA	11	12	12	11	12	12	11	11	11	11	11	22	22	22	11	11	11	11	11
X	82701877	A, AAAT	GUCY2F	intron_variant	MODIFIER	.	0.704	0.296	30	0.192	0.808	7	11	NA	11	11	11	11	22	11	11	11	11	11	11	12	12	NA	11	NA	NA	NA	12	11	12	12	11	11	11	11	11	NA	22	22	11	11	11	11	11
X	82701880	C, CCAAAAATATTTGTAGTTGCCTATTAAAAGATGCTCAACATCACTAATCATCAGAGAAGTGCAAATCAAAACCACAGTGAA	GUCY2F	intron_variant	MODIFIER	.	0.687	0.313	30	0.167	0.833	5	11	NA	11	11	11	11	22	11	11	11	11	11	NA	12	12	NA	11	NA	NA	NA	12	11	12	12	11	11	11	11	11	NA	22	22	11	11	NA	11	11
X	82702102	TAA, TA,T	GUCY2F	intron_variant	MODIFIER	.	0.648	0.352	22	0.12	0.88	7	11	NA	11	11	NA	11	22	11	11	11	11	11	NA	12	12	NA	11	NA	11	NA	12	NA	12	12	11	11	11	11	11	22	22	22	11	11	11	11	NA
X	82702167	T, G	GUCY2F	intron_variant	MODIFIER	.	0.659	0.341	12	0.129	0.871	3	11	22	11	11	11	11	22	11	11	11	11	11	11	12	12	12	11	NA	11	12	12	11	12	12	11	11	11	11	11	NA	22	22	11	11	11	11	11
X	82702199	T, C	GUCY2F	intron_variant	MODIFIER	.	0.636	0.364	12	0.133	0.867	4	11	22	11	11	11	11	22	11	11	11	11	11	11	12	12	12	11	NA	11	12	12	11	12	12	11	11	11	11	11	22	22	22	11	11	11	11	11
X	82703912	C, T	GUCY2F	intron_variant	MODIFIER	.	0.635	0.365	13	0.121	0.879	2	11	22	11	11	11	11	22	11	11	11	11	11	11	12	12	12	11	NA	11	12	12	11	12	12	11	11	11	11	11	22	22	22	11	11	11	11	11
X	82703955	A, T	GUCY2F	intron_variant	MODIFIER	.	0.652	0.348	19	0.133	0.867	4	11	22	11	11	NA	11	NA	11	11	11	11	NA	11	12	12	12	11	NA	11	12	12	11	12	12	11	11	11	11	11	22	22	22	11	11	11	11	11
X	82703956	A, T,ATTT	GUCY2F	intron_variant	MODIFIER	.	0.646	0.354	19	0.133	0.867	4	11	22	11	11	NA	11	NA	11	11	11	11	NA	11	12	12	12	11	NA	11	12	12	11	12	12	11	11	11	11	11	22	22	22	11	11	11	11	11
X	82704010	GACAATCA, G	GUCY2F	intron_variant	MODIFIER	.	0.662	0.338	13	0.133	0.867	3	11	22	11	11	11	11	22	11	11	11	11	NA	11	12	12	11	11	NA	11	11	12	11	12	12	11	11	11	11	11	22	22	22	11	11	11	11	11
X	82704310	C, T	GUCY2F	intron_variant	MODIFIER	.	0.643	0.357	9	0.121	0.879	2	11	22	11	11	11	11	22	11	11	11	11	11	11	12	12	NA	11	NA	11	12	12	11	12	12	11	11	11	11	11	22	22	22	11	11	11	11	11
X	82704386	A, G	GUCY2F	intron_variant	MODIFIER	.	0.649	0.351	13	0.118	0.882	1	11	22	11	11	11	11	22	11	11	11	11	NA	11	12	12	NA	11	NA	11	12	12	11	12	12	11	11	11	11	11	NA	22	22	11	11	11	11	11
X	82704962	T, C	GUCY2F	intron_variant	MODIFIER	.	0.642	0.358	12	0.118	0.882	1	11	22	11	11	11	11	22	11	11	11	11	11	11	12	12	12	11	NA	11	12	12	11	12	12	11	11	11	11	11	22	22	22	11	11	11	11	11
X	82705039	G, A	GUCY2F	intron_variant	MODIFIER	.	0.642	0.358	14	0.118	0.882	1	11	NA	11	11	11	11	22	11	11	11	11	11	11	12	12	NA	11	NA	11	12	12	11	12	12	11	11	11	11	11	22	22	22	11	11	11	11	11
X	82705134	G, A	GUCY2F	intron_variant	MODIFIER	.	0.645	0.355	29	0.121	0.879	1	11	NA	11	11	NA	11	22	11	11	11	11	11	NA	12	12	12	11	NA	11	12	12	11	12	12	11	11	11	11	11	22	22	22	11	11	11	NA	NA
X	82705310	A, G	GUCY2F	intron_variant	MODIFIER	.	0.662	0.338	14	0.125	0.875	2	11	NA	11	11	11	11	22	11	11	11	11	11	11	12	12	12	11	NA	11	12	12	11	12	12	11	11	11	11	11	22	22	22	11	11	11	11	11
X	82705397	G, A	GUCY2F	intron_variant	MODIFIER	.	0.65	0.35	12	0.125	0.875	2	11	NA	11	11	11	11	22	11	11	11	11	11	11	12	12	12	11	11	11	12	12	11	12	12	11	11	11	11	11	22	22	22	11	11	11	11	11
X	82705762	A, G	GUCY2F	intron_variant	MODIFIER	.	0.632	0.368	9	0.097	0.903	2	11	NA	11	11	11	11	22	11	11	11	11	11	11	12	12	12	11	NA	11	12	12	11	12	12	11	11	11	11	11	22	22	22	11	11	11	11	11
X	82706187	G, A	GUCY2F	intron_variant	MODIFIER	.	0.635	0.365	6	0.114	0.886	0	11	22	11	11	11	11	22	11	11	11	11	11	11	12	12	11	11	11	11	12	12	11	12	12	11	11	11	11	11	22	22	22	11	11	11	11	11
X	82707002	A, C	GUCY2F	intron_variant	MODIFIER	.	0.671	0.329	2	0.206	0.794	1	11	22	11	11	11	11	22	11	11	11	11	11	11	12	12	12	11	11	11	12	12	11	12	12	11	11	11	11	11	22	22	22	11	11	11	11	11
X	82707292	C, G	GUCY2F	intron_variant	MODIFIER	.	0.652	0.348	8	0.176	0.824	1	11	NA	11	11	11	11	22	11	11	11	11	11	11	12	12	12	11	11	11	12	12	11	12	12	11	11	11	11	11	22	22	22	11	11	11	11	NA
X	82707530	C, T	GUCY2F	intron_variant	MODIFIER	.	0.626	0.374	14	0.121	0.879	1	11	22	11	11	11	11	NA	11	11	11	11	11	11	12	12	12	11	NA	11	12	12	11	12	12	11	11	11	11	11	22	22	22	11	11	11	11	11
X	82707896	A, G	GUCY2F	intron_variant	MODIFIER	.	0.668	0.332	19	0.152	0.848	1	11	22	11	11	NA	11	22	11	11	11	11	11	11	12	12	12	11	NA	11	12	12	11	12	12	11	11	11	11	11	22	22	22	11	11	11	11	11
X	82707991	T, TTATG	GUCY2F	intron_variant	MODIFIER	.	0.639	0.361	22	0.103	0.897	3	11	22	11	11	NA	11	22	11	11	11	11	11	11	12	12	NA	11	NA	11	12	12	11	12	12	11	11	11	11	11	NA	22	22	11	11	11	11	11
X	82708035	T, A	GUCY2F	intron_variant	MODIFIER	.	0.654	0.346	23	0.107	0.893	5	11	NA	11	11	NA	11	22	11	11	11	11	11	11	12	12	NA	11	NA	11	12	12	11	12	12	11	11	11	11	11	22	22	22	11	11	11	11	11
X	82708891	T, G	GUCY2F	intron_variant	MODIFIER	.	0.659	0.341	11	0.125	0.875	2	11	NA	11	11	11	11	NA	11	11	11	11	11	11	12	12	NA	11	NA	11	12	12	11	12	12	11	11	11	11	11	22	22	22	11	11	11	11	11
X	82709187	C, A	GUCY2F	intron_variant	MODIFIER	.	0.629	0.371	8	0.125	0.875	2	11	22	NA	11	NA	11	22	11	11	11	11	11	11	12	12	11	11	11	11	12	12	11	12	12	11	11	11	11	11	NA	22	22	11	11	11	11	11
X	82709255	C, T	GUCY2F	intron_variant	MODIFIER	.	0.619	0.381	8	0.125	0.875	2	11	22	NA	11	11	11	22	11	11	11	11	NA	11	12	12	12	11	11	11	12	12	NA	12	12	11	11	11	11	11	22	22	22	11	11	11	11	11
X	82709957	T, C	GUCY2F	intron_variant	MODIFIER	.	0.632	0.368	9	0.129	0.871	3	11	22	11	11	11	11	22	11	11	11	11	11	11	12	12	12	11	11	NA	12	12	11	12	12	11	11	11	11	11	22	22	22	11	11	11	11	NA
X	82710924	G, A	GUCY2F	intron_variant	MODIFIER	.	0.636	0.364	11	0.121	0.879	1	11	22	11	11	NA	11	22	11	11	11	11	11	11	12	12	12	11	11	11	12	12	11	12	12	11	11	11	11	11	22	22	22	11	11	11	11	11
X	82711009	T, C	GUCY2F	intron_variant	MODIFIER	.	0.642	0.358	13	0.118	0.882	1	11	NA	11	11	11	11	22	11	11	11	11	11	11	12	12	12	11	11	11	12	12	11	12	12	11	11	11	11	11	NA	22	22	11	11	11	11	11
X	82711274	TGATA, T	GUCY2F	intron_variant	MODIFIER	.	0.833	0.167	13	0.353	0.647	1	11	NA	11	11	NA	11	22	11	11	11	11	11	11	12	12	12	11	11	11	12	12	11	12	12	11	11	11	11	11	11	11	11	11	11	11	11	NA
X	82711303	T, C	GUCY2F	intron_variant	MODIFIER	.	0.626	0.374	7	0.121	0.879	2	11	NA	11	11	11	11	22	11	11	11	11	11	11	12	12	12	11	NA	11	12	12	11	12	12	11	11	11	11	11	22	22	22	11	11	11	11	11
X	82711554	G, A	GUCY2F	intron_variant	MODIFIER	.	0.668	0.332	14	0.212	0.788	2	11	22	11	11	11	11	22	11	11	11	11	11	11	12	12	12	11	11	11	12	12	11	12	12	11	11	11	11	11	22	22	NA	11	11	11	11	NA
X	82712051	G, GA	GUCY2F	intron_variant	MODIFIER	.	0.515	0.485	15	0.065	0.935	3	11	22	11	11	11	12	NA	22	11	11	11	11	11	12	12	12	22	11	11	12	12	11	12	12	11	11	11	11	11	22	22	22	11	12	11	11	22
X	82712548	G, A	GUCY2F	intron_variant	MODIFIER	.	0.626	0.374	11	0.121	0.879	2	11	22	NA	11	11	11	22	11	11	11	11	11	11	12	12	12	11	11	11	NA	12	11	12	12	11	11	11	11	11	NA	22	22	11	11	11	11	11
X	82713689	A, G	GUCY2F	intron_variant	MODIFIER	.	0.64	0.36	12	0.118	0.882	1	11	22	11	11	11	11	22	11	11	11	11	11	11	12	12	12	11	11	11	12	12	11	12	12	11	11	11	11	11	22	22	22	11	11	NA	11	11
X	82714230	T, C	GUCY2F	intron_variant	MODIFIER	.	0.629	0.371	13	0.121	0.879	2	11	NA	11	11	11	11	22	11	11	11	11	11	11	12	12	12	11	NA	NA	12	12	11	12	12	11	11	11	NA	11	22	22	22	11	11	11	11	11
X	82714258	G, A	GUCY2F	intron_variant	MODIFIER	.	0.627	0.373	14	0.125	0.875	2	11	NA	11	11	11	11	22	11	11	11	11	11	11	12	12	12	11	NA	11	12	12	11	12	12	11	11	11	NA	11	22	22	22	11	11	11	11	NA
X	82716126	C, T	GUCY2F	missense_variant	MODERATE	p.Arg533Gln	0.654	0.346	20	0.125	0.875	3	11	NA	11	11	NA	11	22	11	11	11	11	11	11	12	12	NA	11	11	11	NA	12	11	12	12	11	11	11	11	11	22	22	22	11	11	11	11	11
X	82716254	T, A	GUCY2F	intron_variant	MODIFIER	.	0.623	0.377	8	0.129	0.871	3	11	22	NA	11	11	11	22	11	11	11	11	11	11	12	12	NA	11	11	11	12	12	11	12	12	11	11	11	11	11	22	22	22	11	11	11	11	11
X	82717169	A, T	GUCY2F	intron_variant	MODIFIER	.	0.63	0.37	23	0.125	0.875	2	11	NA	11	11	11	11	NA	11	11	11	11	NA	11	12	12	12	11	NA	11	12	12	11	12	12	11	11	11	11	11	22	22	22	11	11	11	NA	11
X	82718204	CT, C	GUCY2F	intron_variant	MODIFIER	.	0.635	0.365	16	0.143	0.857	5	11	22	11	11	11	11	22	11	11	11	11	11	NA	12	12	NA	11	NA	11	12	12	11	12	12	11	11	11	11	11	22	22	22	11	11	11	11	NA
X	82718406	A, AT	GUCY2F	intron_variant	MODIFIER	.	0.668	0.332	14	0.115	0.885	6	11	22	NA	11	11	11	NA	11	11	11	11	11	11	12	12	NA	11	NA	11	12	12	11	12	12	11	11	11	11	11	22	22	22	11	11	11	11	11
X	82718488	C, T	GUCY2F	intron_variant	MODIFIER	.	0.631	0.369	13	0.125	0.875	3	11	NA	11	11	11	11	NA	11	11	11	11	11	11	12	12	12	11	11	11	12	12	NA	12	12	11	11	11	11	11	22	22	22	11	11	NA	11	11
X	82718593	G, A	GUCY2F	intron_variant	MODIFIER	.	0.654	0.346	9	0.188	0.812	3	11	22	11	11	11	11	22	11	11	11	11	11	11	12	12	11	11	NA	NA	12	12	11	12	12	11	11	11	11	11	22	22	22	11	11	11	11	11
X	82719923	A, G	GUCY2F	intron_variant	MODIFIER	.	0.653	0.347	14	0.129	0.871	3	11	22	NA	11	11	11	22	11	11	11	11	11	11	12	12	12	11	NA	11	NA	12	11	12	12	11	11	11	11	11	22	22	22	11	11	11	11	11
X	82719987	T, G	GUCY2F	intron_variant	MODIFIER	.	0.65	0.35	17	0.138	0.862	4	11	NA	11	11	11	11	22	11	11	11	11	11	11	12	12	12	11	11	11	12	12	11	12	12	11	11	11	11	11	NA	22	22	11	11	11	11	11
X	82720008	A, G	GUCY2F	intron_variant	MODIFIER	.	0.65	0.35	14	0.133	0.867	3	11	NA	11	11	11	11	22	11	11	11	11	11	11	12	12	11	11	11	11	12	12	11	12	12	11	11	11	11	11	NA	22	22	11	11	11	11	11
X	82720537	T, C	GUCY2F	intron_variant	MODIFIER	.	0.627	0.373	8	0.114	0.886	0	11	22	11	11	11	11	22	11	11	11	11	11	11	12	12	NA	11	NA	11	12	12	11	12	12	11	11	11	11	11	22	22	22	11	11	11	11	11
X	82721039	CTGTG, CTG,C	GUCY2F	intron_variant	MODIFIER	.	0.677	0.323	24	0.125	0.875	2	11	NA	11	NA	11	11	22	11	11	11	11	11	11	12	12	12	11	11	11	12	12	11	12	12	11	11	11	11	11	22	22	22	11	11	11	11	11
X	82721104	A, C	GUCY2F	intron_variant	MODIFIER	.	0.644	0.356	12	0.133	0.867	4	11	22	NA	11	11	11	22	11	11	11	11	11	11	12	12	12	11	11	NA	12	12	11	12	12	11	11	11	11	11	22	22	22	11	11	11	11	11
X	82721318	G, A	GUCY2F	intron_variant	MODIFIER	.	0.637	0.363	14	0.129	0.871	3	11	NA	11	11	11	11	22	11	11	11	11	11	11	12	12	NA	11	11	11	12	12	NA	12	12	11	11	11	11	11	NA	22	22	11	11	11	11	11
X	82721394	T, C	GUCY2F	missense_variant	MODERATE	p.Ile516Val	0.643	0.357	5	0.118	0.882	1	11	NA	11	11	11	11	22	11	11	11	11	11	11	12	12	12	11	11	11	12	12	11	12	12	11	11	11	11	11	22	22	22	11	11	11	11	11
X	82721486	C, T	GUCY2F	intron_variant	MODIFIER	.	0.643	0.357	10	0.129	0.871	3	11	NA	11	11	11	11	22	11	11	11	11	11	11	12	12	NA	11	11	11	12	12	11	12	12	11	11	11	11	11	22	22	22	11	11	11	11	11
X	82721824	C, T	GUCY2F	intron_variant	MODIFIER	.	0.637	0.363	13	0.118	0.882	1	11	22	NA	11	11	11	NA	11	11	11	11	11	11	12	12	NA	11	NA	11	12	12	11	12	12	11	11	11	11	11	NA	22	22	11	11	11	11	11
X	82722578	A, G	GUCY2F	intron_variant	MODIFIER	.	0.633	0.367	11	0.121	0.879	2	11	22	11	11	11	11	22	11	11	11	11	11	11	12	12	12	11	NA	11	12	12	11	12	12	11	11	11	11	11	22	22	22	11	11	11	11	NA
X	82722887	A, G	GUCY2F	intron_variant	MODIFIER	.	0.644	0.356	10	0.125	0.875	2	11	NA	11	11	11	11	22	11	11	11	11	11	11	12	12	11	11	11	11	12	12	11	12	12	11	11	11	11	11	22	22	22	11	11	11	11	11
X	82723106	C, T	GUCY2F	intron_variant	MODIFIER	.	0.668	0.332	11	0.226	0.774	3	11	22	NA	11	11	11	NA	11	11	11	11	11	11	12	12	NA	11	NA	11	12	12	11	12	12	11	11	11	11	11	22	22	22	11	11	11	11	11
X	82723207	T, C	GUCY2F	intron_variant	MODIFIER	.	0.635	0.365	22	0.111	0.889	6	11	NA	11	11	NA	11	NA	11	11	11	11	11	11	12	12	NA	11	NA	NA	12	12	11	12	12	11	11	11	11	11	22	22	22	11	11	11	11	NA
X	82723328	G, A	GUCY2F	intron_variant	MODIFIER	.	0.626	0.374	11	0.121	0.879	2	11	22	11	11	11	11	22	11	11	11	11	NA	11	12	12	NA	11	11	11	12	12	11	12	12	11	11	11	11	11	22	22	22	11	11	11	11	NA
X	82723463	C, T	GUCY2F	intron_variant	MODIFIER	.	0.648	0.352	7	0.182	0.818	2	11	NA	11	11	11	11	NA	11	11	11	11	11	11	12	12	NA	11	11	11	12	12	11	12	12	11	11	11	11	11	22	22	22	11	11	11	11	NA
X	82724150	C, T	GUCY2F	intron_variant	MODIFIER	.	0.639	0.361	12	0.114	0.886	0	11	22	NA	11	NA	11	22	11	11	11	11	11	11	12	12	12	11	NA	11	12	12	11	12	12	11	11	11	11	11	22	22	22	11	11	11	11	11
X	82724211	C, A	GUCY2F	intron_variant	MODIFIER	.	0.621	0.379	11	0.114	0.886	0	11	22	11	11	11	11	22	11	11	11	11	11	NA	12	12	12	11	NA	11	12	12	11	12	12	11	11	11	11	11	22	22	22	11	11	11	11	NA
X	82724228	G, A	GUCY2F	intron_variant	MODIFIER	.	0.626	0.374	14	0.121	0.879	2	11	22	11	11	11	11	22	11	11	11	11	11	NA	12	12	12	11	NA	11	12	12	11	12	12	11	11	11	11	11	22	22	22	11	11	11	11	NA
X	82724355	C, A	GUCY2F	intron_variant	MODIFIER	.	0.635	0.365	7	0.182	0.818	2	11	22	11	11	11	11	22	11	11	11	11	11	11	12	12	12	11	11	11	12	12	11	12	12	11	11	11	11	11	22	22	22	11	11	11	11	11
X	82724805	G, A	GUCY2F	intron_variant	MODIFIER	.	0.663	0.337	8	0.226	0.774	3	11	22	11	11	11	11	22	11	11	11	11	11	11	12	12	NA	11	11	11	12	12	11	12	12	11	11	11	11	11	22	22	NA	11	11	11	11	11
X	82725562	T, C	GUCY2F	intron_variant	MODIFIER	.	0.615	0.385	16	0.125	0.875	2	11	22	11	11	11	11	22	11	11	11	11	11	11	12	12	12	11	NA	11	12	12	NA	12	12	11	11	11	11	11	22	22	22	11	11	11	11	NA
X	82725730	AAT, A	GUCY2F	intron_variant	MODIFIER	.	0.633	0.367	7	0.118	0.882	1	11	NA	11	11	NA	11	22	11	11	11	11	NA	11	12	12	12	11	NA	11	12	12	11	12	12	11	11	11	11	11	22	22	22	11	11	11	NA	11
X	82726081	A, T	GUCY2F	intron_variant	MODIFIER	.	0.63	0.37	30	0.125	0.875	2	11	NA	NA	11	11	11	22	11	11	11	11	NA	11	12	12	12	11	NA	11	12	12	NA	12	12	11	11	11	11	11	NA	22	22	11	11	11	11	NA
X	82726186	A, G	GUCY2F	intron_variant	MODIFIER	.	0.642	0.358	33	0.115	0.885	6	11	NA	NA	11	11	11	NA	11	11	11	11	11	NA	12	12	NA	11	NA	NA	NA	12	11	12	12	11	11	11	11	11	22	22	NA	11	11	11	11	11
X	82726360	A, G	GUCY2F	intron_variant	MODIFIER	.	0.647	0.353	14	0.188	0.812	2	11	22	NA	11	11	11	22	11	11	11	11	11	NA	12	12	NA	11	11	11	12	12	11	12	12	11	11	11	11	11	NA	22	NA	11	11	11	11	11
X	82726583	G, A	GUCY2F	intron_variant	MODIFIER	.	0.623	0.377	12	0.133	0.867	4	11	22	11	11	NA	11	22	11	11	11	11	11	NA	12	12	12	11	NA	11	12	12	11	12	12	11	11	11	11	11	22	22	22	11	11	11	11	11
X	82726998	A, AT	GUCY2F	intron_variant	MODIFIER	.	0.67	0.33	23	0.172	0.828	4	11	22	NA	11	11	11	22	11	11	11	11	NA	11	12	12	NA	11	NA	11	12	12	11	12	12	11	11	11	11	11	NA	22	22	11	11	11	NA	NA
X	82727070	C, A	GUCY2F	missense_variant	MODERATE	p.Arg444Ser	0.631	0.369	18	0.129	0.871	3	11	22	NA	11	11	11	22	11	11	11	11	11	11	12	12	12	11	11	11	12	12	11	12	12	11	11	11	11	11	22	22	22	11	11	11	11	11
X	82727935	CA, C	GUCY2F	intron_variant	MODIFIER	.	0.643	0.357	19	0.194	0.806	3	11	NA	NA	11	11	11	22	11	11	11	NA	11	11	12	12	12	11	11	11	NA	12	11	12	12	11	11	11	11	11	22	22	22	11	11	11	11	11
X	82727962	A, G	GUCY2F	intron_variant	MODIFIER	.	0.673	0.327	12	0.219	0.781	2	11	NA	11	11	11	11	22	11	11	11	11	11	11	12	12	12	11	11	11	12	12	11	12	12	11	11	11	11	11	22	22	22	11	11	11	11	11
X	82728185	C, T	GUCY2F	intron_variant	MODIFIER	.	0.63	0.37	25	0.067	0.933	4	11	NA	NA	11	NA	11	22	11	11	11	11	NA	11	12	12	NA	11	NA	11	NA	12	11	12	12	11	11	11	11	11	NA	22	22	11	11	11	11	NA
X	82728737	TTCTCTC, TTCTCTCTC,T	GUCY2F	intron_variant	MODIFIER	.	0.7	0.3	21	0.167	0.833	3	11	NA	11	11	11	11	NA	11	11	11	11	NA	11	12	12	NA	11	11	NA	12	12	11	12	12	11	11	11	11	11	22	22	22	11	11	11	11	11
X	82729146	G, A	GUCY2F	intron_variant	MODIFIER	.	0.643	0.357	9	0.121	0.879	1	11	22	11	11	11	11	22	11	11	11	11	11	11	12	12	12	11	11	11	12	12	11	12	12	11	11	11	11	11	22	22	22	11	11	11	11	11
X	82730003	T, A	GUCY2F	intron_variant	MODIFIER	.	0.629	0.371	10	0.091	0.909	1	11	22	11	11	11	11	22	11	11	11	11	11	NA	12	12	12	11	11	11	12	12	NA	12	12	11	11	11	11	11	22	22	22	11	11	11	11	11
X	82732133	T, C	GUCY2F	intron_variant	MODIFIER	.	0.634	0.366	19	0.103	0.897	4	11	NA	NA	11	11	11	22	11	11	11	11	11	NA	12	12	12	11	11	11	12	12	11	12	12	11	11	11	11	11	22	22	22	11	11	11	11	11
X	82732325	G, C	GUCY2F	intron_variant	MODIFIER	.	0.634	0.366	15	0.129	0.871	3	11	22	11	11	11	11	22	11	11	11	11	NA	11	12	12	NA	11	NA	11	12	12	11	12	12	11	11	11	11	11	22	22	22	11	11	11	11	11
X	82732332	G, A	GUCY2F	intron_variant	MODIFIER	.	0.627	0.373	13	0.182	0.818	2	11	22	11	11	11	11	22	11	11	11	11	NA	11	12	12	NA	11	NA	11	12	12	11	12	12	11	11	11	11	11	22	22	22	11	11	11	11	11
X	82732935	C, T	GUCY2F	intron_variant	MODIFIER	.	0.662	0.338	21	0.067	0.933	3	11	NA	11	11	11	11	22	11	11	11	11	11	11	12	12	NA	11	11	11	12	12	11	12	12	11	11	11	11	11	NA	22	22	11	11	11	11	11
X	82733051	T, C	GUCY2F	intron_variant	MODIFIER	.	0.638	0.362	20	0.114	0.886	0	11	NA	11	11	11	11	22	11	11	11	11	NA	11	12	12	NA	11	NA	11	12	12	11	12	12	11	11	11	11	11	22	22	22	11	11	11	11	NA
X	82733232	T, C	GUCY2F	intron_variant	MODIFIER	.	0.639	0.361	14	0.129	0.871	2	11	22	11	11	11	11	22	11	11	11	11	11	11	12	12	NA	11	11	11	12	12	11	12	12	11	11	11	11	11	22	22	22	11	11	11	11	11
X	82733454	G, A	GUCY2F	intron_variant	MODIFIER	.	0.651	0.349	8	0.129	0.871	3	11	22	11	11	11	11	22	11	11	11	11	11	11	12	12	11	11	NA	11	12	12	11	12	12	11	11	11	11	11	22	22	22	11	11	11	11	11
X	82733739	T, C	GUCY2F	intron_variant	MODIFIER	.	0.622	0.378	19	0.129	0.871	2	11	NA	NA	11	11	11	NA	11	11	11	11	NA	11	12	12	NA	11	NA	11	12	12	11	12	12	11	11	11	11	11	22	22	22	11	11	11	11	NA
X	82734309	G, T	GUCY2F	intron_variant	MODIFIER	.	0.64	0.36	18	0.114	0.886	0	11	NA	11	11	11	11	22	11	11	11	11	11	11	12	12	NA	11	11	11	12	12	11	12	12	11	11	11	11	11	22	22	22	NA	11	11	11	NA
X	82734355	C, T	GUCY2F	intron_variant	MODIFIER	.	0.646	0.354	24	0.133	0.867	3	11	NA	11	11	NA	11	NA	11	11	11	11	NA	11	12	12	NA	11	11	11	12	12	11	12	12	11	11	11	11	11	22	22	22	NA	11	11	11	11
X	82734702	C, G	GUCY2F	intron_variant	MODIFIER	.	0.661	0.339	31	0.111	0.889	5	11	NA	11	11	11	11	22	11	11	11	11	11	NA	12	12	NA	11	NA	11	12	12	11	12	12	11	11	11	11	11	22	22	22	11	11	11	11	11
X	82734765	T, G	GUCY2F	intron_variant	MODIFIER	.	0.64	0.36	45	0.111	0.889	6	11	NA	NA	11	NA	11	22	11	11	11	11	NA	11	12	12	NA	11	11	NA	12	12	11	12	12	11	11	11	11	11	22	22	22	11	11	11	11	11
X	82734899	TA, T	GUCY2F	intron_variant	MODIFIER	.	0.679	0.321	43	0.065	0.935	2	11	NA	11	11	11	11	NA	11	11	11	11	11	NA	12	12	12	11	NA	11	12	12	11	12	12	11	11	11	11	11	NA	22	22	11	NA	11	11	NA
X	82734973	G, C	GUCY2F	intron_variant	MODIFIER	.	0.642	0.358	15	0.067	0.933	3	11	NA	11	11	11	11	22	11	11	11	11	11	11	12	12	NA	11	11	NA	12	12	11	12	12	11	11	11	11	11	22	22	22	11	11	11	11	11
X	82735724	C, G	GUCY2F	intron_variant	MODIFIER	.	0.634	0.366	29	0.121	0.879	1	11	NA	NA	NA	11	11	NA	11	11	11	11	11	NA	12	12	NA	11	11	NA	12	12	NA	12	12	11	11	11	11	11	22	22	22	11	11	11	11	11
X	82735773	CTG, C	GUCY2F	intron_variant	MODIFIER	.	0.625	0.375	28	0.138	0.862	4	11	NA	11	11	11	11	NA	NA	11	11	12	NA	11	12	12	12	11	11	NA	12	12	11	12	12	NA	11	11	11	11	22	22	22	11	11	11	11	11
X	82735873	A, C	GUCY2F	intron_variant	MODIFIER	.	0.638	0.362	25	0.121	0.879	1	11	NA	NA	11	NA	11	NA	11	11	11	11	11	NA	12	12	NA	11	NA	11	12	12	11	12	12	11	11	11	11	11	22	22	22	11	11	11	11	11
X	82736417	A, G	GUCY2F	intron_variant	MODIFIER	.	0.612	0.388	14	0.129	0.871	3	11	22	11	11	NA	11	22	11	11	11	11	11	11	12	12	12	11	NA	11	12	12	11	12	12	11	11	11	11	11	22	22	22	11	11	11	NA	11
X	82736758	A, C	GUCY2F	intron_variant	MODIFIER	.	0.631	0.369	12	0.121	0.879	2	11	22	11	11	11	11	22	11	11	11	11	11	11	12	12	12	11	NA	11	12	12	11	12	12	11	11	11	11	11	22	22	22	11	11	11	11	11
X	82736908	G, A	GUCY2F	intron_variant	MODIFIER	.	0.637	0.363	25	0.125	0.875	2	11	NA	NA	11	11	11	22	11	11	11	11	11	11	12	12	12	11	11	NA	NA	12	NA	12	12	11	11	11	11	11	22	22	22	11	11	11	11	11
X	82737072	C, T	GUCY2F	intron_variant	MODIFIER	.	0.648	0.352	30	0.125	0.875	2	11	NA	11	11	11	11	NA	11	11	11	11	11	11	12	12	12	11	NA	11	12	12	11	12	12	11	11	11	11	11	22	22	22	11	11	NA	11	11
X	82737329	TAA, TA,T	GUCY2F	intron_variant	MODIFIER	.	0.531	0.469	111	0	1	20	NA	NA	NA	NA	NA	12	NA	22	11	NA	11	NA	NA	NA	NA	NA	22	NA	11	NA	NA	NA	NA	NA	NA	NA	NA	NA	11	NA	NA	NA	NA	12	NA	11	22
X	82737459	GAGAC, CAGAC,G	GUCY2F	intron_variant	MODIFIER	.	0.624	0.376	19	0.138	0.862	4	11	22	NA	11	NA	11	22	11	11	11	11	NA	11	12	12	12	11	NA	11	12	12	11	12	12	11	11	11	11	11	22	22	22	11	11	11	11	NA
X	82737571	C, A	GUCY2F	intron_variant	MODIFIER	.	0.636	0.364	17	0.129	0.871	3	11	22	11	11	NA	11	22	11	11	11	11	11	11	12	12	12	11	NA	11	12	12	11	12	12	11	11	11	11	11	22	22	22	11	11	11	11	11
X	82737807	C, T	GUCY2F	intron_variant	MODIFIER	.	0.63	0.37	9	0.121	0.879	2	11	22	11	11	NA	11	22	11	11	11	11	11	11	12	12	NA	11	NA	11	12	12	11	12	12	11	11	11	11	11	22	22	22	11	11	11	11	11
X	82737869	C, T	GUCY2F	intron_variant	MODIFIER	.	0.643	0.357	7	0.171	0.829	0	11	22	11	11	11	11	22	11	11	11	11	11	11	12	12	NA	11	NA	11	12	12	11	12	12	11	11	11	11	11	22	22	22	11	11	11	11	11
X	82737870	T, G	GUCY2F	intron_variant	MODIFIER	.	0.643	0.357	7	0.171	0.829	0	11	22	11	11	11	11	22	11	11	11	11	11	11	12	12	NA	11	NA	11	12	12	11	12	12	11	11	11	11	11	22	22	22	11	11	11	11	11
X	82738011	C, CA	GUCY2F	intron_variant	MODIFIER	.	0.626	0.374	7	0.125	0.875	2	11	22	11	11	11	11	22	11	11	11	11	11	11	12	12	12	11	NA	11	12	12	11	12	12	11	11	11	11	11	22	22	22	11	11	11	11	11
X	82738013	G, T	GUCY2F	intron_variant	MODIFIER	.	0.626	0.374	7	0.125	0.875	2	11	22	11	11	11	11	22	11	11	11	11	11	11	12	12	12	11	NA	11	12	12	11	12	12	11	11	11	11	11	22	22	22	11	11	11	11	11
X	82738914	A, C	GUCY2F	intron_variant	MODIFIER	.	0.642	0.358	14	0.062	0.938	2	11	22	11	11	11	11	22	11	11	11	11	11	11	12	12	12	11	NA	11	12	12	11	12	12	11	11	11	11	11	22	22	22	11	11	11	11	11
X	82739206	C, T	GUCY2F	intron_variant	MODIFIER	.	0.626	0.374	11	0.121	0.879	2	11	22	NA	11	11	11	22	11	11	11	11	11	11	12	12	12	11	NA	11	12	12	11	12	12	11	11	11	11	11	22	22	22	11	11	11	11	NA
X	82739475	AT, A	GUCY2F	intron_variant	MODIFIER	.	0.642	0.358	11	0.129	0.871	3	11	22	11	11	11	11	22	11	11	11	11	11	11	12	12	NA	11	NA	11	12	12	11	12	12	11	11	11	11	11	22	22	22	11	11	11	NA	11
X	82739906	T, G	GUCY2F	intron_variant	MODIFIER	.	0.645	0.355	15	0.118	0.882	1	11	NA	NA	11	11	11	22	11	11	11	11	11	11	12	12	12	11	11	11	12	12	11	12	12	11	11	11	11	11	NA	22	NA	11	11	11	11	NA
X	82740496	T, C	GUCY2F	intron_variant	MODIFIER	.	0.636	0.364	12	0.118	0.882	1	11	22	11	11	11	11	NA	11	11	11	11	11	11	12	12	12	11	11	NA	12	12	11	12	12	11	11	11	11	11	22	22	22	11	11	11	11	11
X	82740854	G, C	GUCY2F	intron_variant	MODIFIER	.	0.635	0.365	15	0.118	0.882	1	11	22	11	11	11	11	NA	11	11	11	11	11	11	12	12	12	11	11	11	12	12	11	12	12	11	11	11	11	11	22	22	22	11	11	11	11	11
X	82741399	G, A	GUCY2F	synonymous_variant	LOW	p.Ala252Ala	0.628	0.372	10	0.125	0.875	2	11	22	11	11	11	11	22	11	11	11	11	11	11	12	12	NA	11	NA	11	12	12	11	12	12	11	11	11	11	11	22	22	22	11	11	11	11	11
X	82741617	G, A	GUCY2F	intron_variant	MODIFIER	.	0.637	0.363	11	0.125	0.875	2	11	22	11	11	11	11	22	11	11	11	11	11	11	12	12	NA	11	NA	11	12	12	11	12	12	11	11	11	11	11	22	22	22	11	11	11	11	NA
X	82741724	C, T	GUCY2F	intron_variant	MODIFIER	.	0.624	0.376	12	0.118	0.882	1	11	22	11	11	11	11	22	11	11	11	11	11	11	12	12	NA	11	11	NA	12	12	11	12	12	11	11	11	11	11	22	22	22	11	11	11	11	NA
X	82741927	T, C	GUCY2F	intron_variant	MODIFIER	.	0.637	0.363	15	0.061	0.939	1	11	NA	11	11	11	11	22	11	11	11	11	11	11	12	12	NA	11	NA	11	12	12	11	12	12	11	11	11	11	11	22	22	22	11	11	11	11	NA
X	82742377	C, T	GUCY2F	intron_variant	MODIFIER	.	0.639	0.361	9	0.125	0.875	2	11	22	11	11	11	11	22	11	11	11	11	11	11	12	12	NA	11	11	11	12	12	11	12	12	11	11	11	11	11	22	22	22	11	11	11	11	11
X	82742888	A, G	GUCY2F	intron_variant	MODIFIER	.	0.642	0.358	13	0.114	0.886	0	11	22	11	11	11	11	22	11	11	11	11	11	11	12	12	NA	11	NA	11	12	12	11	12	12	11	11	11	11	11	22	22	NA	11	11	11	11	11
X	82743016	C, A	GUCY2F	intron_variant	MODIFIER	.	0.637	0.363	13	0.118	0.882	1	11	22	11	11	11	11	22	11	11	11	11	11	11	12	12	12	11	NA	11	12	12	11	12	12	11	11	11	11	11	NA	22	22	11	11	11	11	11
X	82743383	AG, A	GUCY2F	intron_variant	MODIFIER	.	0.649	0.351	25	0.036	0.964	5	11	22	11	11	11	11	22	11	11	11	11	11	11	12	12	12	11	NA	11	NA	12	11	12	12	11	11	11	11	11	NA	22	22	11	11	NA	11	NA
X	82743391	T, A	GUCY2F	intron_variant	MODIFIER	.	0.639	0.361	29	0.033	0.967	3	11	22	11	11	11	11	22	11	11	11	11	11	NA	12	12	12	11	11	NA	NA	12	11	12	12	11	11	11	11	11	NA	22	22	11	11	NA	11	NA
X	82744779	AT, A	GUCY2F	intron_variant	MODIFIER	.	0.622	0.378	19	0.121	0.879	1	11	NA	11	11	11	11	22	11	11	11	11	11	11	12	12	NA	11	NA	NA	NA	12	11	12	12	11	11	11	11	11	22	22	22	11	11	11	11	NA
X	82744841	G, GTC	GUCY2F	intron_variant	MODIFIER	.	0.624	0.376	15	0.118	0.882	1	11	NA	NA	11	11	11	22	11	11	11	11	11	11	12	12	NA	11	11	11	12	12	11	12	12	11	11	11	11	11	22	22	22	11	11	11	11	NA
X	82745553	T, G	GUCY2F	intron_variant	MODIFIER	.	0.621	0.379	6	0.114	0.886	0	11	22	11	11	11	11	22	11	11	11	11	11	11	12	12	NA	11	11	11	12	12	11	12	12	11	11	11	11	11	22	22	22	11	11	11	11	11
X	82745796	C, T	GUCY2F	intron_variant	MODIFIER	.	0.623	0.377	13	0.121	0.879	2	11	22	11	11	11	11	22	11	11	11	11	11	11	12	12	NA	11	NA	11	12	12	11	12	12	11	11	11	11	11	22	22	22	11	11	11	11	11
X	82746359	CAGAGAG, CAGAG,C,CAGAGAGAGAGAG,CAGAGAGAG,CAGAGAGAGAGAGAGAGAG	GUCY2F	intron_variant	MODIFIER	.	0.6	0.4	44	0.143	0.857	5	11	NA	11	11	11	11	22	11	11	11	NA	NA	NA	12	12	NA	11	NA	12	NA	12	NA	12	12	11	11	11	11	11	NA	22	22	11	12	11	11	11
X	82746997	AAAAAAC, A	GUCY2F	intron_variant	MODIFIER	.	0.649	0.351	16	0.065	0.935	3	11	NA	11	11	NA	11	NA	11	11	11	11	11	NA	12	12	12	11	NA	11	12	12	11	12	12	11	11	11	11	11	22	22	22	11	11	11	11	11
X	82748169	G, A	GUCY2F	intron_variant	MODIFIER	.	0.627	0.373	15	0.065	0.935	2	11	22	11	11	11	11	22	11	11	11	11	NA	11	12	12	12	11	NA	NA	12	12	11	12	12	11	11	11	11	11	22	22	NA	11	11	NA	11	NA
X	82748276	T, G	GUCY2F	intron_variant	MODIFIER	.	0.62	0.38	21	0.074	0.926	5	11	NA	11	11	11	11	22	11	11	11	11	NA	11	12	12	12	11	11	11	NA	12	11	12	12	11	11	11	11	11	NA	22	22	11	11	11	11	NA
X	82748448	G, C	GUCY2F	intron_variant	MODIFIER	.	0.624	0.376	17	0.125	0.875	2	11	22	11	11	11	11	22	11	11	11	11	11	11	12	12	12	11	11	NA	NA	12	11	12	NA	11	11	11	11	11	22	22	22	11	11	11	11	11
X	82748520	T, C	GUCY2F	intron_variant	MODIFIER	.	0.64	0.36	14	0.129	0.871	3	11	22	11	11	NA	11	22	11	11	11	11	11	11	12	12	12	11	11	NA	NA	12	11	12	12	11	11	11	11	11	22	22	22	11	11	11	11	NA
X	82749949	A, C	GUCY2F	intron_variant	MODIFIER	.	0.65	0.35	14	0.176	0.824	1	11	NA	11	11	11	11	22	11	11	11	11	11	11	12	12	12	11	11	11	NA	12	11	12	12	11	11	11	11	11	NA	22	22	11	11	11	11	11
X	82750535	T, TG,TGG	GUCY2F	intron_variant	MODIFIER	.	0.696	0.304	129	0	1	20	22	NA	NA	NA	NA	12	NA	11	NA	11	NA	NA	NA	NA	NA	NA	NA	NA	NA	NA	NA	NA	NA	NA	NA	22	NA	NA	NA	NA	NA	NA	NA	11	NA	NA	NA
X	82750792	G, A	GUCY2F	synonymous_variant	LOW	p.Thr201Thr	0.617	0.383	26	0.12	0.88	7	11	22	NA	NA	11	11	22	11	11	11	11	NA	11	12	12	NA	11	NA	11	12	12	NA	12	12	11	11	11	11	11	22	22	22	11	11	NA	11	NA
X	82752089	A, G	GUCY2F	upstream_gene_variant	MODIFIER	.	0.628	0.372	19	0.1	0.9	3	11	22	NA	11	11	11	22	11	11	11	11	11	11	12	12	12	11	NA	11	12	12	NA	12	12	11	11	11	11	11	NA	22	22	11	11	11	11	11
X	82752197	A, T	GUCY2F	upstream_gene_variant	MODIFIER	.	0.642	0.358	27	0.133	0.867	4	11	22	NA	11	NA	11	22	11	11	11	11	11	NA	12	12	12	11	NA	11	12	12	11	12	12	11	11	11	11	11	22	22	22	11	11	11	11	11
X	82752970	G, A	GUCY2F	upstream_gene_variant	MODIFIER	.	0.641	0.359	28	0.129	0.871	3	11	22	11	11	11	11	22	11	11	11	11	11	11	12	12	NA	11	NA	NA	12	12	NA	12	12	11	11	11	11	11	22	22	22	11	11	11	11	11
X	82753856	C, T	GUCY2F	upstream_gene_variant	MODIFIER	.	0.645	0.355	12	0.129	0.871	3	11	22	11	11	11	11	22	11	11	11	11	NA	11	12	12	NA	11	NA	11	12	12	11	12	12	11	11	11	11	11	22	22	22	11	11	11	11	11
X	82754380	C, T	GUCY2F	upstream_gene_variant	MODIFIER	.	0.818	0.182	27	0.364	0.636	2	11	NA	11	11	NA	11	22	11	11	11	11	NA	NA	12	12	NA	11	NA	11	12	12	11	12	12	11	11	11	11	11	NA	11	11	11	11	11	11	NA
X	82755198	G, A,T	GUCY2F	upstream_gene_variant	MODIFIER	.	0.632	0.368	15	0.125	0.875	2	11	NA	NA	11	11	11	22	11	11	11	11	11	11	12	12	NA	11	11	11	12	12	11	12	12	11	11	11	11	11	22	22	22	11	11	11	11	11
X	82755496	C, A	GUCY2F	upstream_gene_variant	MODIFIER	.	0.628	0.372	9	0.1	0.9	3	11	22	11	11	11	11	22	11	11	11	11	11	11	12	12	NA	11	NA	11	12	12	11	12	12	11	11	11	11	11	22	22	22	11	11	11	11	11
X	82755701	G, C	GUCY2F	upstream_gene_variant	MODIFIER	.	0.639	0.361	12	0.121	0.879	1	11	22	11	11	11	11	NA	11	11	11	11	11	11	12	12	12	11	11	11	12	12	11	12	12	11	11	11	11	11	NA	22	22	11	11	NA	11	11
X	82755871	T, TC	GUCY2F	upstream_gene_variant	MODIFIER	.	0.639	0.361	15	0.121	0.879	1	11	22	NA	11	11	11	NA	11	11	11	11	11	11	12	12	12	11	NA	11	12	12	11	12	12	11	11	11	11	11	NA	22	22	11	11	11	11	11
X	82756357	T, G	GUCY2F	upstream_gene_variant	MODIFIER	.	0.628	0.372	20	0.129	0.871	3	11	NA	11	11	11	11	NA	11	11	11	11	11	11	12	12	12	11	11	11	12	12	NA	12	12	11	11	11	11	11	22	22	22	11	11	11	11	NA
X	82756381	A, G	GUCY2F	upstream_gene_variant	MODIFIER	.	0.642	0.358	17	0.133	0.867	4	11	NA	11	11	11	11	NA	11	11	11	11	NA	11	12	12	12	11	11	NA	12	12	11	12	12	11	11	11	11	11	22	22	22	11	11	11	11	11
X	82756706	G, A	GUCY2F-ENSCAFG00000018044	intergenic_region	MODIFIER	.	0.635	0.365	14	0.125	0.875	3	11	NA	11	11	11	11	NA	11	11	11	11	11	11	12	12	12	11	11	11	12	12	11	12	12	11	11	11	11	11	22	22	22	11	11	11	11	11
X	82756856	G, A	GUCY2F-ENSCAFG00000018044	intergenic_region	MODIFIER	.	0.636	0.364	19	0.133	0.867	3	11	22	11	11	11	11	NA	11	11	11	11	11	11	12	12	NA	11	NA	11	12	12	11	12	12	11	11	11	11	11	22	22	NA	11	11	11	11	NA
X	82756999	G, A	GUCY2F-ENSCAFG00000018044	intergenic_region	MODIFIER	.	0.639	0.361	15	0.129	0.871	3	11	NA	11	11	11	11	NA	11	11	11	11	11	11	12	12	12	11	NA	11	12	12	11	12	12	11	11	11	11	11	22	22	22	11	11	11	11	11
X	82757181	T, C	GUCY2F-ENSCAFG00000018044	intergenic_region	MODIFIER	.	0.635	0.365	18	0.118	0.882	1	11	22	11	11	NA	11	NA	11	11	11	11	11	11	12	12	12	11	11	11	12	12	11	12	12	11	11	11	11	11	22	22	22	11	11	11	11	11
X	82757322	T, C	GUCY2F-ENSCAFG00000018044	intergenic_region	MODIFIER	.	0.628	0.372	17	0.121	0.879	1	11	22	11	11	NA	11	22	11	11	11	11	11	11	12	12	NA	11	NA	NA	12	12	11	12	12	11	11	11	11	11	NA	22	22	11	11	11	11	11
X	82757394	G, A	GUCY2F-ENSCAFG00000018044	intergenic_region	MODIFIER	.	0.614	0.386	15	0.121	0.879	1	11	22	11	11	NA	11	NA	11	11	11	11	NA	11	12	12	12	11	NA	11	12	12	11	12	12	11	11	11	11	11	22	22	22	11	11	NA	11	NA
X	82757407	T, C	GUCY2F-ENSCAFG00000018044	intergenic_region	MODIFIER	.	0.621	0.379	11	0.121	0.879	1	11	22	11	11	NA	11	22	11	11	11	11	NA	11	12	12	12	11	NA	11	NA	12	11	12	12	11	11	11	11	11	22	22	22	11	11	11	11	11
X	82757765	T, A	GUCY2F-ENSCAFG00000018044	intergenic_region	MODIFIER	.	0.647	0.353	27	0.138	0.862	4	11	22	11	11	NA	11	22	11	11	11	11	11	11	12	12	12	11	NA	11	12	12	11	12	12	11	11	11	11	11	22	22	22	11	11	11	11	11
X	82758015	A, G	GUCY2F-ENSCAFG00000018044	intergenic_region	MODIFIER	.	0.644	0.356	9	0.114	0.886	0	11	NA	11	11	11	11	22	11	11	11	11	11	11	12	12	12	11	11	11	12	12	11	12	12	11	11	11	11	11	22	22	22	11	11	11	11	11
X	82758263	T, C	GUCY2F-ENSCAFG00000018044	intergenic_region	MODIFIER	.	0.633	0.367	19	0.121	0.879	2	11	NA	NA	11	NA	11	NA	11	11	11	11	11	NA	12	12	12	11	NA	11	12	12	11	12	12	11	11	11	11	11	22	22	22	11	11	11	11	11
X	82758379	GA, G	GUCY2F-ENSCAFG00000018044	intergenic_region	MODIFIER	.	0.626	0.374	28	0.107	0.893	5	11	NA	11	11	11	11	NA	11	11	11	11	11	NA	12	12	12	11	NA	NA	12	12	11	12	12	11	11	11	11	11	22	22	22	11	11	11	11	11
X	82758774	T, C	GUCY2F-ENSCAFG00000018044	intergenic_region	MODIFIER	.	0.633	0.367	10	0.036	0.964	5	11	22	11	11	11	11	22	11	11	11	11	11	11	12	12	NA	11	NA	11	12	12	11	12	12	11	11	11	11	11	22	22	22	11	11	11	11	NA
X	82759116	G, C	GUCY2F-ENSCAFG00000018044	intergenic_region	MODIFIER	.	0.636	0.364	8	0.133	0.867	4	11	22	11	11	NA	11	22	11	11	11	11	NA	11	12	12	12	11	NA	11	12	12	11	12	12	11	11	11	11	11	22	22	22	11	11	11	11	11
X	82759579	TAAGAAAATCCCATTTACAAAAAAAAAAAAAAAGAAAAAAAAAAA, T	GUCY2F-ENSCAFG00000018044	intergenic_region	MODIFIER	.	0.564	0.436	40	0.156	0.844	3	11	22	NA	11	NA	11	22	11	11	NA	11	11	11	12	12	11	NA	NA	11	12	12	11	12	12	11	NA	11	11	11	NA	22	22	NA	11	11	NA	11
X	82760002	A, G	GUCY2F-ENSCAFG00000018044	intergenic_region	MODIFIER	.	0.634	0.366	15	0.133	0.867	3	11	NA	11	11	11	11	22	11	11	11	11	11	11	12	12	12	11	NA	11	12	12	11	12	12	11	11	11	11	11	22	22	22	11	11	11	11	11
X	82760174	G, A,T	GUCY2F-ENSCAFG00000018044	intergenic_region	MODIFIER	.	0.675	0.325	23	0.111	0.889	5	11	NA	11	11	11	11	22	11	11	11	11	11	11	12	12	NA	11	NA	11	12	12	NA	12	12	11	11	11	11	11	NA	22	22	11	11	11	NA	11
X	82760428	T, C	GUCY2F-ENSCAFG00000018044	intergenic_region	MODIFIER	.	0.628	0.372	20	0.114	0.886	0	11	22	11	11	11	11	22	11	11	11	11	11	NA	12	12	NA	11	NA	NA	12	12	11	12	12	11	11	11	11	11	22	22	22	11	11	11	11	11
X	82760777	C, T	GUCY2F-ENSCAFG00000018044	intergenic_region	MODIFIER	.	0.649	0.351	12	0.1	0.9	3	11	22	11	11	11	11	22	11	11	11	11	11	NA	12	12	11	11	11	11	12	12	11	12	12	11	11	11	11	11	22	22	22	11	11	NA	11	11
X	82760792	A, G	GUCY2F-ENSCAFG00000018044	intergenic_region	MODIFIER	.	0.503	0.497	17	0.067	0.933	4	11	22	11	11	22	12	22	22	11	11	11	11	11	12	12	11	22	11	11	12	12	11	12	12	11	11	11	11	11	22	22	NA	11	12	11	11	22
X	82760832	A, G	GUCY2F-ENSCAFG00000018044	intergenic_region	MODIFIER	.	0.627	0.373	16	0.129	0.871	3	11	22	11	11	11	11	22	11	11	11	11	11	11	12	12	12	11	11	NA	12	12	11	12	12	11	11	11	11	11	22	22	22	11	11	11	11	11
X	82760897	GCT, G,TCT	GUCY2F-ENSCAFG00000018044	intergenic_region	MODIFIER	.	0.648	0.352	41	0.133	0.867	3	11	NA	11	11	11	11	NA	11	11	11	11	NA	NA	12	12	NA	11	NA	NA	NA	12	11	12	12	NA	11	11	11	11	22	22	22	11	11	11	NA	11
X	82761080	T, C	GUCY2F-ENSCAFG00000018044	intergenic_region	MODIFIER	.	0.627	0.373	13	0.121	0.879	1	11	22	NA	11	11	11	22	11	11	11	11	11	11	12	12	11	11	11	11	12	12	11	12	12	11	11	11	11	11	22	22	22	11	11	11	11	11
X	82761134	T, C	GUCY2F-ENSCAFG00000018044	intergenic_region	MODIFIER	.	0.638	0.362	18	0.125	0.875	2	11	22	11	11	NA	11	22	11	11	11	11	11	NA	12	12	NA	11	NA	11	12	12	11	12	12	11	11	11	11	11	22	22	22	11	11	11	11	11
X	82762143	T, C	GUCY2F-ENSCAFG00000018044	intergenic_region	MODIFIER	.	0.833	0.167	18	0.312	0.688	2	11	NA	NA	11	11	11	NA	11	11	11	11	11	11	12	12	12	11	NA	11	12	12	11	12	12	11	11	11	11	11	11	11	11	11	11	11	NA	11
X	82763224	G, C	GUCY2F-ENSCAFG00000018044	intergenic_region	MODIFIER	.	0.632	0.368	13	0.118	0.882	1	11	22	NA	11	11	11	22	11	11	11	11	11	11	12	12	NA	11	NA	11	12	12	11	12	12	11	11	11	11	11	22	22	22	11	11	11	11	11
X	82763263	A, G	GUCY2F-ENSCAFG00000018044	intergenic_region	MODIFIER	.	0.641	0.359	18	0.118	0.882	1	11	NA	11	11	NA	11	22	11	11	11	11	11	NA	12	12	12	11	NA	11	12	12	11	12	12	11	11	11	11	11	22	22	22	11	11	11	11	11
X	82763335	C, A	GUCY2F-ENSCAFG00000018044	intergenic_region	MODIFIER	.	0.647	0.353	10	0.08	0.92	6	11	22	11	11	11	11	22	11	11	11	11	11	11	12	12	12	11	11	11	12	12	11	12	12	11	11	11	11	11	22	22	22	11	11	11	11	11
X	82763426	T, C	GUCY2F-ENSCAFG00000018044	intergenic_region	MODIFIER	.	0.64	0.36	15	0.114	0.886	0	11	NA	11	NA	11	11	22	11	11	11	11	11	11	12	12	12	11	NA	11	NA	12	11	12	12	11	11	11	11	11	NA	22	22	11	11	11	11	11
X	82763536	G, A	GUCY2F-ENSCAFG00000018044	intergenic_region	MODIFIER	.	0.665	0.335	19	0.219	0.781	2	11	NA	NA	11	11	11	22	11	11	11	11	11	NA	12	12	12	11	NA	NA	12	12	11	12	12	11	11	11	11	11	22	22	22	11	11	11	11	11
X	82763696	C, T	GUCY2F-ENSCAFG00000018044	intergenic_region	MODIFIER	.	0.629	0.371	14	0.121	0.879	2	11	22	11	11	11	11	NA	11	11	11	11	11	NA	12	12	NA	11	11	11	12	12	11	12	12	11	11	11	11	11	22	22	22	11	11	11	11	11
X	82763826	GA, G	GUCY2F-ENSCAFG00000018044	intergenic_region	MODIFIER	.	0.829	0.171	26	0.276	0.724	4	11	22	NA	NA	11	11	22	11	11	11	11	NA	11	12	12	NA	11	NA	11	22	12	11	12	12	11	11	11	11	11	11	11	11	11	11	11	NA	11
X	82763907	A, C	GUCY2F-ENSCAFG00000018044	intergenic_region	MODIFIER	.	0.61	0.39	16	0.118	0.882	1	11	NA	11	11	11	11	22	11	11	11	11	NA	11	12	12	12	11	NA	NA	12	12	11	12	12	11	11	11	11	11	22	22	22	11	11	11	11	11
X	82764498	G, A	GUCY2F-ENSCAFG00000018044	intergenic_region	MODIFIER	.	0.651	0.349	5	0.129	0.871	2	11	22	11	11	11	11	22	11	11	11	11	11	11	12	12	NA	11	11	11	12	12	11	12	12	11	11	11	11	11	22	22	22	11	11	11	11	11
X	82764734	T, C	GUCY2F-ENSCAFG00000018044	intergenic_region	MODIFIER	.	0.632	0.368	16	0.138	0.862	4	11	NA	11	11	11	11	NA	11	11	11	11	11	11	12	12	12	11	11	NA	12	12	11	12	12	11	11	11	11	11	22	22	22	11	11	11	11	11
X	82764973	T, C	GUCY2F-ENSCAFG00000018044	intergenic_region	MODIFIER	.	0.633	0.367	15	0.133	0.867	4	11	22	11	11	11	11	22	11	11	11	11	11	11	12	12	12	11	11	NA	12	12	11	12	12	11	11	11	11	11	NA	22	22	11	11	11	11	11
X	82767687	CTTG, C	GUCY2F-ENSCAFG00000018044	intergenic_region	MODIFIER	.	0.641	0.359	10	0.118	0.882	1	11	22	11	11	11	11	22	11	11	11	11	11	11	12	12	NA	11	NA	11	12	12	11	12	12	11	11	11	11	11	22	22	22	11	11	11	11	11
X	82768017	G, A	GUCY2F-ENSCAFG00000018044	intergenic_region	MODIFIER	.	0.632	0.368	9	0.114	0.886	0	11	22	11	11	11	11	22	11	11	11	11	NA	11	12	12	12	11	11	11	12	12	11	12	12	11	11	11	11	11	22	22	22	11	11	11	11	11
X	82768038	CATT, C	GUCY2F-ENSCAFG00000018044	intergenic_region	MODIFIER	.	0.637	0.363	13	0.129	0.871	3	11	22	11	11	11	11	22	11	11	11	11	NA	NA	12	12	12	11	NA	11	12	12	11	12	12	11	11	11	11	11	22	22	22	11	11	11	11	NA
X	82768272	G, T	GUCY2F-ENSCAFG00000018044	intergenic_region	MODIFIER	.	0.63	0.37	10	0.182	0.818	2	11	22	NA	11	11	11	22	11	11	11	11	11	11	12	12	12	11	11	11	12	12	11	12	12	11	11	11	11	11	22	22	22	11	11	11	11	11
X	82768305	A, G	GUCY2F-ENSCAFG00000018044	intergenic_region	MODIFIER	.	0.621	0.379	11	0.118	0.882	1	11	22	NA	11	11	11	22	11	11	11	11	11	NA	12	12	12	11	11	11	12	12	11	12	12	11	11	11	11	11	22	22	22	11	11	NA	11	11
X	82768440	G, A	GUCY2F-ENSCAFG00000018044	intergenic_region	MODIFIER	.	0.614	0.386	18	0.107	0.893	5	11	22	11	NA	11	11	22	11	11	11	11	NA	11	12	12	NA	11	NA	11	12	12	NA	12	12	11	11	11	11	11	22	22	22	11	11	NA	11	11
X	82769285	A, T	GUCY2F-ENSCAFG00000018044	intergenic_region	MODIFIER	.	0.631	0.369	10	0.114	0.886	0	11	22	11	11	11	11	22	11	11	11	11	11	11	12	12	12	11	NA	11	12	12	11	12	12	11	11	11	11	11	22	22	22	11	11	11	11	11
X	82769308	A, T	GUCY2F-ENSCAFG00000018044	intergenic_region	MODIFIER	.	0.647	0.353	12	0.171	0.829	0	11	22	11	11	11	11	22	11	11	11	11	11	11	12	12	12	11	NA	11	12	12	11	12	12	11	11	11	11	11	22	22	22	11	11	11	11	11
X	82769918	G, A	GUCY2F-ENSCAFG00000018044	intergenic_region	MODIFIER	.	0.792	0.208	47	0.19	0.81	10	11	NA	11	11	11	11	NA	11	11	11	11	NA	11	12	12	11	11	NA	11	NA	NA	11	NA	NA	11	11	11	11	11	NA	22	NA	11	11	11	11	NA
X	82769943	T, TTA	GUCY2F-ENSCAFG00000018044	intergenic_region	MODIFIER	.	0.685	0.315	30	0.143	0.857	6	11	NA	11	11	11	11	NA	11	11	11	11	11	11	12	12	11	11	NA	11	NA	12	11	12	12	11	11	11	11	11	22	22	22	11	11	11	11	NA
X	82769970	A, T	GUCY2F-ENSCAFG00000018044	intergenic_region	MODIFIER	.	0.668	0.332	18	0.2	0.8	4	11	NA	11	11	11	11	NA	11	11	11	11	11	11	12	12	11	11	11	NA	12	12	11	12	12	11	11	11	11	11	22	22	22	11	11	11	11	NA
X	82770645	TG, T	GUCY2F-ENSCAFG00000018044	intergenic_region	MODIFIER	.	0.63	0.37	21	0.125	0.875	2	11	NA	11	11	NA	11	NA	11	11	11	11	NA	NA	12	12	NA	11	NA	11	NA	12	11	12	12	11	11	11	11	11	22	22	22	11	11	11	11	11
X	82770937	G, A	GUCY2F-ENSCAFG00000018044	intergenic_region	MODIFIER	.	0.641	0.359	8	0.118	0.882	1	11	22	11	11	11	11	22	11	11	11	11	11	11	12	12	12	11	NA	11	12	12	11	12	12	11	11	11	11	11	NA	22	22	11	11	11	11	11
[truncated: 4,966 more rows]
[truncated: 126 more columns]

## Sheet: Multiallelic_variants
S3 Table. Variants identified at locus 1 on the X chromosome by fine-mapping using 163 WGS data.
[truncated: 2,113 more rows]
[truncated: 151 more columns]
