# Supplementary material for: Analysis of large versus small dogs reveals three genes on the canine X chromosome associated with body weight, muscling and back fat thickness
Source: PLoS Genet. 2017 Mar 3;13(3):e1006661. doi: 10.1371/journal.pgen.1006661 (PMC5357063; doi:10.1371/journal.pgen.1006661)
Supplement: S4 Table — (XLSX) [file pgen.1006661.s009.xlsx]

## Sheet: Biallelic_variants
S4 Table. Variants identified at locus 2 on the X chromosome by fine-mapping using 163 WGS data.
Chromosome	Position (CanFam3.1)	Alleles	Gene	Variant	Impact	Mutation	RefAlleleFqcy controls	AltAlleleFqcy controls	Controls NA	RefAlleleFqcy cases	AltAlleleFqcy cases	Cases NA	Chihuahua 1	Chihuahua 2	Yorkshire Terrier	Chinese Crested 1	Chinese Crested 2	Toy Poodle	Italian Greyhound 1	Italian Greyhound 2	Pekingese	American Hairless Terrier	Border Terrier	Lowchen	Jack Russell Terrier 1	Jack Russell Terrier 2	Jack Russell Terrier 3	Cavalier King Charles Spaniel	Miniature Poodle	Pug	Norwegian Lundehund	West Highland White Terrier 1	West Highland White Terrier 2	West Highland White Terrier 3	West Highland White Terrier 4	West Highland White Terrier 5	West Highland White Terrier 6	Boston Terrier	Scottish Terrier 1	Scottish Terrier 2	Scottish Terrier 3	Shiba Inu	Shetland Sheepdog 1	Shetland Sheepdog 2	Beagle 1	Beagle 2	Beagle 3	Beagle 4	French Bulldog
X	101438332	C, T	ZNF280C-SLC25A14	intergenic_region	MODIFIER	.	0.609	0.391	63	0.364	0.636	9	11	NA	NA	11	NA	11	NA	11	12	22	11	NA	22	11	12	11	11	NA	11	11	12	NA	11	12	NA	22	22	22	12	NA	11	NA	11	11	NA	NA	22
X	101438350	T, C	ZNF280C-SLC25A14	intergenic_region	MODIFIER	.	0.6	0.4	60	0.364	0.636	8	11	NA	NA	11	NA	11	NA	NA	12	22	11	NA	22	11	12	11	11	NA	11	11	12	NA	11	12	12	22	22	22	12	NA	11	NA	11	NA	NA	NA	22
X	101530120	G, A	RBMX2	upstream_gene_variant	MODIFIER	.	0.712	0.288	99	0.429	0.571	13	NA	NA	NA	NA	NA	12	11	11	12	NA	12	NA	NA	11	12	11	12	11	NA	NA	12	11	NA	12	12	22	NA	22	12	NA	12	NA	11	12	NA	NA	NA
X	101531447	A, C	RBMX2	upstream_gene_variant	MODIFIER	.	0.517	0.483	7	0.188	0.812	2	11	11	11	11	11	12	NA	11	12	22	12	11	22	11	12	NA	12	NA	11	11	12	11	11	12	12	22	22	22	12	22	11	11	11	12	22	11	22
X	101534179	A, G	RBMX2	splice_region_variant&intron_variant	LOW	.	0.503	0.497	21	0.188	0.812	2	11	NA	11	11	11	12	11	11	12	22	12	11	22	11	12	11	12	11	11	NA	12	11	11	12	12	22	22	NA	12	22	11	11	11	12	NA	11	NA
X	101547757	A, C,T	RBMX2	downstream_gene_variant	MODIFIER	.	0.67	0.33	2	0.281	0.719	3	11	11	11	11	11	11	11	11	12	22	11	11	22	11	12	11	11	11	11	11	12	11	11	12	12	22	22	22	12	22	11	11	11	11	11	11	22
X	101551110	A, G	RBMX2	downstream_gene_variant	MODIFIER	.	0.505	0.495	27	0.207	0.793	4	11	11	NA	11	11	12	11	11	12	22	12	11	22	11	12	NA	12	11	NA	11	12	11	11	12	12	22	22	NA	12	22	11	11	11	12	22	11	22
X	101553682	AT, ATT,ATTT,A	ENSCAFG00000018773	downstream_gene_variant	MODIFIER	.	0.695	0.305	34	0.267	0.733	4	11	NA	11	11	11	11	NA	11	12	22	11	NA	NA	11	12	11	11	NA	NA	11	12	11	11	12	12	22	22	22	12	NA	11	NA	11	11	11	11	NA
X	101562244	C, T	ENSCAFG00000018773	intron_variant	MODIFIER	.	0.517	0.483	10	0.3	0.7	4	11	11	11	11	11	12	11	11	12	22	12	11	22	11	12	11	12	11	11	11	12	11	11	12	12	22	22	22	12	NA	11	11	11	12	22	11	22
X	101565797	T, C	ENSCAFG00000018773	intron_variant	MODIFIER	.	0.611	0.389	10	0.257	0.743	0	12	11	11	22	11	11	11	11	12	22	11	NA	22	11	22	12	11	11	11	11	12	11	11	12	12	22	22	22	12	NA	12	22	11	11	11	11	22
X	101566283	C, T	ENSCAFG00000018773	intron_variant	MODIFIER	.	0.559	0.441	27	0.194	0.806	3	22	NA	11	22	11	11	11	11	12	22	11	11	22	11	22	NA	11	NA	NA	11	12	11	11	12	12	22	22	22	12	NA	12	NA	11	11	NA	11	NA
X	101566367	T, A	ENSCAFG00000018773	intron_variant	MODIFIER	.	0.533	0.467	33	0.367	0.633	3	22	NA	11	22	NA	11	11	11	12	22	11	11	22	11	22	12	11	11	NA	NA	12	11	11	12	12	22	22	22	12	22	12	22	11	11	11	11	NA
X	101566393	CAG, C	ENSCAFG00000018773	intron_variant	MODIFIER	.	0.537	0.463	44	0.25	0.75	7	22	NA	11	22	11	11	11	11	12	22	11	NA	22	11	22	12	11	NA	22	NA	12	11	11	12	12	22	22	22	12	NA	12	22	11	11	11	NA	NA
X	101566665	A, G	ENSCAFG00000018773	intron_variant	MODIFIER	.	0.545	0.455	8	0.265	0.735	1	22	NA	11	22	11	11	11	11	12	22	11	11	22	11	22	12	11	NA	22	NA	12	11	11	12	12	22	22	22	12	22	12	22	11	11	11	11	22
X	101566837	A, G	ENSCAFG00000018773	intron_variant	MODIFIER	.	0.576	0.424	12	0.355	0.645	3	22	22	11	22	11	11	11	11	12	22	11	NA	22	11	22	11	11	11	22	NA	12	11	11	12	12	22	22	22	12	22	12	22	11	11	11	11	NA
X	101575533	C, T	ENSCAFG00000018773	synonymous_variant	LOW	p.Leu5911Leu	0.569	0.431	11	0.353	0.647	1	22	NA	11	22	11	11	11	11	12	22	11	11	22	22	22	NA	11	NA	22	11	12	11	11	12	12	22	22	22	12	22	12	22	11	11	11	NA	NA
X	101578080	T, C	ENSCAFG00000018773	synonymous_variant	LOW	p.Glu5062Glu	0.682	0.318	7	0.387	0.613	3	11	11	11	22	11	11	11	11	12	22	11	NA	22	11	12	11	11	NA	11	11	12	11	11	12	12	22	22	22	12	22	11	11	11	11	11	11	22
X	101578180	T, C	ENSCAFG00000018773	missense_variant	MODERATE	p.Glu5029Gly	0.688	0.312	9	0.344	0.656	2	11	11	11	22	11	11	11	11	12	22	11	11	22	11	12	NA	11	NA	11	11	12	11	11	12	12	22	22	22	12	NA	11	11	11	11	11	11	22
X	101580979	G, A	ENSCAFG00000018773	missense_variant	MODERATE	p.Pro4096Leu	0.689	0.311	6	0.333	0.667	1	11	11	11	22	11	11	11	11	12	22	11	11	22	11	12	11	11	NA	11	11	12	11	11	12	12	22	22	22	12	22	11	11	11	11	11	11	22
X	101581311	A, G	ENSCAFG00000018773	synonymous_variant	LOW	p.Ser3985Ser	0.701	0.299	7	0.353	0.647	1	11	11	11	22	11	11	11	11	12	22	11	11	22	11	12	11	11	NA	11	11	12	11	11	12	12	22	22	22	12	NA	11	11	11	11	11	11	NA
X	101584166	G, T	ENSCAFG00000018773	missense_variant	MODERATE	p.Arg3403Ser	0.659	0.341	6	0.235	0.765	1	11	11	11	22	11	11	11	11	12	22	11	11	22	11	12	11	11	NA	11	11	12	11	11	12	12	22	22	22	12	22	11	11	11	11	11	11	22
X	101584798	A, G	ENSCAFG00000018773	missense_variant	MODERATE	p.Leu3192Pro	0.684	0.316	8	0.406	0.594	2	11	11	11	22	11	11	11	11	12	22	11	11	22	11	12	NA	11	11	11	11	12	11	11	12	12	22	22	22	12	22	11	11	11	11	11	11	NA
X	101585893	G, C	ENSCAFG00000018773	missense_variant	MODERATE	p.Thr2827Arg	0.686	0.314	13	0.375	0.625	3	11	11	11	22	11	11	11	11	12	22	11	11	22	11	12	11	11	NA	11	11	12	11	11	12	12	22	22	22	12	22	11	11	11	11	11	11	22
X	101586017	A, G	ENSCAFG00000018773	missense_variant	MODERATE	p.Tyr2786His	0.69	0.31	8	0.364	0.636	2	11	11	11	22	11	11	NA	11	12	22	11	11	22	11	12	11	11	11	11	11	12	11	11	12	12	22	22	22	12	22	11	11	11	11	11	11	22
X	101587623	A, G	ENSCAFG00000018773	synonymous_variant	LOW	p.Gly2269Gly	0.679	0.321	8	0.371	0.629	0	11	11	11	22	NA	11	11	11	12	22	11	11	22	11	12	11	11	NA	11	11	12	11	11	12	12	22	22	22	12	22	11	11	11	11	11	11	22
X	101595028	A, G	ENSCAFG00000018773	intron_variant	MODIFIER	.	0.688	0.312	14	0.375	0.625	3	11	NA	11	22	11	11	11	11	12	22	11	11	22	11	12	NA	11	11	11	11	12	11	11	12	12	22	22	22	12	NA	11	11	11	11	11	11	22
X	101596476	T, A	ENSCAFG00000018773	intron_variant	MODIFIER	.	0.65	0.35	16	0.241	0.759	4	11	NA	11	22	NA	11	NA	11	12	22	11	11	22	11	12	11	11	11	11	11	12	11	11	12	12	22	22	22	12	NA	11	NA	11	11	11	NA	22
X	101597975	T, C	ENSCAFG00000018773	intron_variant	MODIFIER	.	0.695	0.305	22	0.355	0.645	3	11	11	NA	22	11	11	11	11	12	22	11	11	22	11	12	NA	11	11	11	NA	12	11	11	12	12	22	22	22	12	22	11	11	11	11	11	11	22
X	101599645	T, C	ENSCAFG00000018773	intron_variant	MODIFIER	.	0.638	0.362	43	0.241	0.759	5	11	NA	NA	22	11	11	11	11	12	22	11	NA	22	11	12	11	11	NA	NA	NA	12	NA	11	12	12	22	22	NA	12	NA	11	NA	11	NA	11	NA	22
X	101599822	C, A	ENSCAFG00000018773	intron_variant	MODIFIER	.	0.683	0.317	11	0.394	0.606	1	11	11	NA	22	11	11	11	11	12	22	11	11	22	11	12	NA	11	11	11	11	12	11	11	12	12	22	22	22	12	22	11	11	11	11	11	11	22
X	101600373	T, C	ENSCAFG00000018773	intron_variant	MODIFIER	.	0.69	0.31	20	0.394	0.606	2	11	NA	11	22	11	11	11	11	12	22	11	11	NA	11	12	11	11	11	11	11	12	11	11	12	12	22	22	NA	12	22	11	11	11	11	11	11	22
X	101602237	C, T	ENSCAFG00000018773	upstream_gene_variant	MODIFIER	.	0.698	0.302	6	0.364	0.636	2	11	11	11	22	11	11	11	11	12	22	11	11	22	11	12	11	11	11	11	11	12	11	11	12	12	22	22	22	12	22	11	11	11	11	11	11	22
X	101603413	G, T	ENSCAFG00000018773	upstream_gene_variant	MODIFIER	.	0.684	0.316	19	0.4	0.6	4	11	11	11	22	11	11	11	11	12	22	11	11	22	11	12	11	11	11	11	11	12	11	11	12	12	22	22	22	12	NA	11	11	11	11	11	11	NA
X	101604890	A, G	ENSCAFG00000018773	upstream_gene_variant	MODIFIER	.	0.648	0.352	18	0.233	0.767	3	11	11	NA	22	11	11	NA	11	12	22	11	NA	22	11	12	11	11	NA	11	11	12	NA	11	12	12	22	22	22	12	NA	11	11	11	11	11	11	22
X	101608322	A, G	ENSCAFG00000018773	intron_variant	MODIFIER	.	0.706	0.294	7	0.394	0.606	1	11	11	11	NA	11	11	11	11	12	22	11	11	22	11	12	11	11	11	11	11	12	11	11	12	12	22	22	22	12	NA	11	11	11	11	11	11	NA
X	101622874	TTTC, T	ENSCAFG00000018773	intron_variant	MODIFIER	.	0.607	0.393	19	0.25	0.75	1	11	11	11	NA	11	12	11	11	11	22	11	11	22	11	12	11	11	11	NA	11	12	11	11	12	12	22	22	NA	12	22	11	NA	11	11	11	11	NA
X	101622903	T, TC	ENSCAFG00000018773	intron_variant	MODIFIER	.	0.608	0.392	17	0.258	0.742	3	11	11	11	22	11	12	11	11	11	22	11	11	22	11	12	11	11	NA	NA	11	12	11	11	12	12	22	22	22	12	22	11	11	11	11	11	11	NA
X	101626238	C, T	ENSCAFG00000018773	intron_variant	MODIFIER	.	0.635	0.365	8	0.355	0.645	2	11	11	11	22	11	12	11	11	12	22	11	11	22	11	12	11	11	11	11	11	12	11	11	12	12	22	22	22	12	22	11	11	11	11	11	11	22
X	101628810	T, C	ENSCAFG00000018773	intron_variant	MODIFIER	.	0.595	0.405	14	0.281	0.719	2	11	11	NA	22	11	12	11	11	12	22	11	11	22	11	12	11	11	NA	11	NA	12	11	11	12	12	22	22	22	12	NA	11	11	11	11	11	11	22
X	101628951	C, T	ENSCAFG00000018773	intron_variant	MODIFIER	.	0.585	0.415	9	0.273	0.727	2	11	11	11	22	NA	12	11	11	12	22	11	11	22	11	12	11	11	NA	11	11	12	11	11	12	12	22	22	22	12	22	11	11	11	11	11	11	22
X	101629428	C, T	ENSCAFG00000018773	intron_variant	MODIFIER	.	0.59	0.41	6	0.3	0.7	3	11	NA	11	22	11	12	11	11	12	22	11	11	22	11	12	11	11	NA	11	11	12	11	11	12	12	22	22	22	12	22	11	11	11	11	11	11	22
X	101629834	A, C	ENSCAFG00000018773	intron_variant	MODIFIER	.	0.633	0.367	8	0.371	0.629	0	11	11	11	22	11	12	11	11	12	22	11	11	22	11	12	11	11	11	11	11	12	11	11	12	12	22	22	22	12	22	11	11	11	11	11	11	NA
X	101630229	T, TC	ENSCAFG00000018773	intron_variant	MODIFIER	.	0.635	0.365	15	0.364	0.636	2	11	NA	11	22	11	12	11	11	12	22	11	11	22	11	12	11	11	NA	NA	11	12	11	11	NA	12	22	22	22	12	22	11	11	11	11	11	11	22
X	101630567	GA, G	ENSCAFG00000018773	splice_region_variant&intron_variant	LOW	.	0.578	0.422	16	0.267	0.733	4	11	NA	11	22	11	12	11	11	12	22	11	11	22	11	12	11	11	NA	11	11	12	11	11	12	12	22	22	22	12	22	11	11	11	11	11	11	22
X	101630875	T, G	ENSCAFG00000018773	intron_variant	MODIFIER	.	0.591	0.409	9	0.194	0.806	3	11	11	11	22	NA	12	11	11	12	22	11	11	NA	11	12	11	11	NA	11	11	12	11	11	12	12	22	22	22	12	22	11	11	11	11	11	11	22
X	101631160	G, C	ENSCAFG00000018773	intron_variant	MODIFIER	.	0.586	0.414	13	0.281	0.719	2	11	NA	11	22	11	12	11	11	12	22	11	11	22	11	12	11	11	11	11	11	12	11	11	12	12	22	22	22	12	22	11	11	11	11	11	11	NA
X	101631211	C, G	ENSCAFG00000018773	intron_variant	MODIFIER	.	0.626	0.374	14	0.382	0.618	1	11	NA	11	22	11	12	11	11	12	22	11	11	22	11	12	11	11	NA	NA	11	12	11	11	12	12	22	22	22	12	22	11	11	11	11	11	11	NA
X	101631482	G, A	ENSCAFG00000018773	intron_variant	MODIFIER	.	0.594	0.406	10	0.188	0.812	2	11	11	11	22	11	12	11	11	12	22	11	11	22	11	12	11	11	NA	11	11	12	11	11	12	12	22	22	22	12	22	11	11	11	11	11	11	22
X	101632405	A, G	ENSCAFG00000018773	intron_variant	MODIFIER	.	0.589	0.411	8	0.242	0.758	2	11	11	11	22	NA	12	11	11	12	22	11	11	22	11	12	11	11	11	11	11	12	11	11	12	12	22	22	22	12	22	11	11	11	11	11	11	22
X	101633113	TCTG, T	ENSCAFG00000018773	intron_variant	MODIFIER	.	0.589	0.411	13	0.25	0.75	2	11	NA	11	22	NA	12	11	11	12	22	11	NA	22	11	12	11	11	NA	11	NA	12	11	11	12	12	22	22	22	12	22	11	11	11	11	11	11	22
X	101633881	G, C	ENSCAFG00000018773	intron_variant	MODIFIER	.	0.604	0.396	6	0.273	0.727	1	11	NA	11	22	NA	12	11	11	12	22	11	11	22	11	12	11	11	11	11	11	12	11	11	12	12	22	22	22	12	22	11	11	11	11	11	11	22
X	101633950	A, C	ENSCAFG00000018773	intron_variant	MODIFIER	.	0.599	0.401	10	0.257	0.743	0	11	NA	11	22	11	12	11	11	12	22	11	11	22	11	12	11	11	NA	11	11	12	11	11	12	12	22	22	22	12	22	11	NA	11	11	11	11	22
X	101633984	GA, G	ENSCAFG00000018773	intron_variant	MODIFIER	.	0.589	0.411	10	0.257	0.743	0	11	NA	11	22	11	12	11	11	12	22	11	11	22	11	12	11	11	11	11	11	12	11	11	12	12	22	22	22	12	22	11	NA	11	11	11	11	22
X	101634088	A, G	ENSCAFG00000018773	intron_variant	MODIFIER	.	0.611	0.389	10	0.258	0.742	3	11	11	11	22	11	12	11	11	12	22	11	11	22	11	12	11	11	11	11	11	12	11	11	12	12	22	22	22	12	NA	11	11	11	11	11	11	NA
X	101634145	T, A	ENSCAFG00000018773	intron_variant	MODIFIER	.	0.61	0.39	5	0.265	0.735	1	11	11	11	22	11	12	11	11	12	22	11	11	22	11	12	11	11	11	11	11	12	11	11	12	12	22	22	22	12	22	11	11	11	11	11	11	NA
X	101634178	A, C	ENSCAFG00000018773	intron_variant	MODIFIER	.	0.613	0.387	6	0.25	0.75	2	11	11	11	22	11	12	11	11	12	22	11	11	22	11	12	11	11	11	11	11	12	11	11	12	12	22	22	22	12	22	11	11	11	11	11	11	NA
X	101634978	C, A	ENSCAFG00000018773	intron_variant	MODIFIER	.	0.659	0.341	33	0.231	0.769	6	11	11	11	11	NA	11	NA	11	12	22	11	11	22	11	12	NA	11	11	NA	NA	12	NA	11	12	12	22	22	22	12	22	11	11	11	11	11	11	22
X	101636397	G, A	ENSCAFG00000018773	upstream_gene_variant	MODIFIER	.	0.612	0.388	12	0.265	0.735	1	11	11	11	22	11	12	11	11	12	22	11	11	22	11	12	11	11	NA	11	11	12	11	11	12	12	22	22	22	12	NA	11	11	11	11	11	11	NA
X	101637288	G, T	ENSCAFG00000018773	upstream_gene_variant	MODIFIER	.	0.645	0.355	17	0.25	0.75	2	11	NA	11	NA	11	11	11	11	12	22	11	11	22	11	12	11	11	NA	11	11	12	11	11	12	12	22	22	22	12	22	11	11	11	11	11	11	NA
X	101637679	TTA, CTA,T	ENSCAFG00000018773	upstream_gene_variant	MODIFIER	.	0.598	0.402	17	0.207	0.793	4	11	NA	11	22	11	12	11	11	12	22	11	11	22	11	12	11	11	NA	11	11	12	11	11	12	12	22	22	22	12	22	11	11	11	11	11	11	22
X	101638059	C, G	ENSCAFG00000018773	upstream_gene_variant	MODIFIER	.	0.665	0.335	6	0.226	0.774	2	11	11	11	11	NA	11	11	11	12	22	11	11	22	11	12	11	11	NA	11	11	12	11	11	12	12	22	22	22	12	22	11	11	11	11	11	11	22
X	101640733	T, A	ENSCAFG00000018773-ENOX2	intergenic_region	MODIFIER	.	0.601	0.399	24	0.207	0.793	5	11	NA	11	11	11	12	11	11	12	22	11	11	22	11	12	11	11	NA	11	NA	12	11	11	12	12	22	22	22	12	22	11	11	11	11	11	11	22
X	101640956	T, TAATA	ENSCAFG00000018773-ENOX2	intergenic_region	MODIFIER	.	0.525	0.475	58	0.182	0.818	7	11	NA	NA	22	NA	12	11	NA	12	22	11	NA	22	11	12	NA	11	NA	NA	NA	12	11	11	NA	12	22	22	22	12	NA	11	11	11	NA	11	NA	22
X	101641209	T, C	ENSCAFG00000018773-ENOX2	intergenic_region	MODIFIER	.	0.594	0.406	14	0.273	0.727	1	11	11	11	22	11	12	11	11	12	22	11	11	22	11	12	11	11	11	NA	11	12	11	11	12	12	22	22	22	12	NA	11	11	11	11	11	11	22
X	101642920	A, G	ENSCAFG00000018773-ENOX2	intergenic_region	MODIFIER	.	0.592	0.408	7	0.267	0.733	3	11	11	NA	22	11	12	11	11	12	22	11	11	22	11	12	11	11	11	11	11	12	11	11	12	12	22	22	22	12	22	11	11	11	11	11	11	22
X	101643853	T, C	ENSCAFG00000018773-ENOX2	intergenic_region	MODIFIER	.	0.673	0.327	16	0.258	0.742	3	11	NA	11	11	NA	11	11	11	12	22	11	11	22	11	12	11	11	11	11	NA	12	11	11	12	12	22	22	22	12	NA	11	11	11	11	11	11	NA
X	101646292	T, C	ENSCAFG00000018773-ENOX2	intergenic_region	MODIFIER	.	0.672	0.328	16	0.267	0.733	3	11	NA	11	11	11	11	NA	11	12	22	11	11	22	11	12	11	11	NA	11	11	12	11	11	12	12	22	22	22	12	22	11	11	11	11	11	11	22
X	101647578	AT, A	ENSCAFG00000018773-ENOX2	intergenic_region	MODIFIER	.	0.653	0.347	18	0.276	0.724	4	11	NA	11	11	11	11	NA	11	12	22	11	11	22	11	12	11	11	11	11	11	12	11	11	12	12	22	22	22	12	22	11	11	11	11	11	11	22
X	101647946	T, C	ENSCAFG00000018773-ENOX2	intergenic_region	MODIFIER	.	0.594	0.406	14	0.25	0.75	2	11	NA	11	22	11	12	11	11	12	22	11	11	22	11	12	11	11	11	NA	NA	12	11	11	12	12	22	22	22	12	22	11	11	11	11	11	11	22
X	101648170	GT, G,GTT	ENSCAFG00000018773-ENOX2	intergenic_region	MODIFIER	.	0.602	0.398	10	0.25	0.75	2	11	11	11	22	11	12	11	11	12	22	11	11	22	11	12	NA	11	NA	NA	11	12	11	11	12	12	22	22	22	12	22	11	11	11	11	11	11	NA
X	101648267	C, T	ENSCAFG00000018773-ENOX2	intergenic_region	MODIFIER	.	0.595	0.405	8	0.258	0.742	3	11	11	11	22	11	12	11	11	12	22	11	11	22	11	12	11	11	NA	11	11	12	11	11	12	12	22	22	22	12	22	11	11	11	11	11	11	NA
X	101649067	C, T	ENSCAFG00000018773-ENOX2	intergenic_region	MODIFIER	.	0.595	0.405	7	0.257	0.743	0	11	11	NA	22	11	12	11	11	12	22	11	NA	22	11	12	11	11	11	11	11	12	11	11	12	12	22	22	22	12	22	11	11	11	11	11	11	22
X	101649068	A, G	ENSCAFG00000018773-ENOX2	intergenic_region	MODIFIER	.	0.671	0.329	7	0.257	0.743	0	11	11	NA	11	11	11	11	11	12	22	11	NA	22	11	12	11	11	11	11	11	12	11	11	12	12	22	22	22	12	22	11	11	11	11	11	11	22
X	101650197	T, A	ENSCAFG00000018773-ENOX2	intergenic_region	MODIFIER	.	0.673	0.327	17	0.3	0.7	3	11	11	NA	11	11	11	11	11	12	22	11	11	22	11	12	11	11	11	11	11	12	11	11	12	12	22	22	22	12	NA	11	11	11	11	11	11	NA
X	101650551	G, GT	ENSCAFG00000018773-ENOX2	intergenic_region	MODIFIER	.	0.582	0.418	21	0.207	0.793	4	11	11	11	22	NA	12	NA	11	12	22	11	11	22	11	12	NA	11	NA	11	11	12	11	11	12	12	22	22	22	12	22	11	11	11	11	11	11	22
X	101652411	TA, TAA,T	ENSCAFG00000018773-ENOX2	intergenic_region	MODIFIER	.	0.546	0.454	27	0.242	0.758	2	11	NA	11	22	NA	12	11	11	12	22	11	11	22	11	12	NA	11	NA	11	11	12	11	11	12	12	22	22	22	12	22	11	11	11	11	11	NA	22
X	101653426	A, G	ENSCAFG00000018773-ENOX2	intergenic_region	MODIFIER	.	0.584	0.416	14	0.242	0.758	2	11	11	11	22	NA	12	11	11	12	22	11	NA	22	11	12	11	11	NA	11	11	12	11	11	12	12	22	22	22	12	22	11	11	11	11	11	11	22
X	101653488	A, AAAGGAGGAAAGACTATCCATTGGAAGAAAGACAGTCTCTTCAATAAATGGTGCTGG,AAAGGAGGAAAGACTATCAATTGGAAGAAAGACAGTCTCTTCAATAAATGGTGCTGG,AAAGGAGGAAAGACTATCCATTGGAAGAAAGACAGTCTCTTCAATAACTGGTGCTGG	ENSCAFG00000018773-ENOX2	intergenic_region	MODIFIER	.	0.54	0.46	33	0.188	0.812	2	11	NA	NA	22	11	12	11	11	12	22	NA	NA	NA	11	12	NA	11	11	11	11	12	11	11	12	12	22	22	22	12	22	11	NA	11	11	11	NA	22
X	101654039	T, C	ENSCAFG00000018773-ENOX2	intergenic_region	MODIFIER	.	0.659	0.341	8	0.29	0.71	3	11	11	11	11	11	11	NA	11	12	22	NA	11	22	11	12	NA	11	NA	11	11	12	11	11	12	12	22	22	22	12	22	11	11	11	11	11	11	22
X	101655319	A, G	ENSCAFG00000018773-ENOX2	intergenic_region	MODIFIER	.	0.607	0.393	11	0.235	0.765	1	11	NA	11	22	11	12	11	11	12	22	11	NA	22	11	12	NA	11	NA	11	11	12	11	11	12	12	22	22	22	12	22	11	11	11	11	11	11	22
X	101656417	A, G	ENSCAFG00000018773-ENOX2	intergenic_region	MODIFIER	.	0.667	0.333	20	0.219	0.781	2	11	NA	NA	11	NA	11	11	11	12	22	11	11	22	11	12	11	11	11	11	11	12	11	11	12	12	22	22	22	12	NA	11	NA	11	11	11	11	22
X	101656639	G, T	ENSCAFG00000018773-ENOX2	intergenic_region	MODIFIER	.	0.681	0.319	7	0.265	0.735	1	11	11	11	11	NA	11	11	11	12	22	11	11	22	11	12	11	11	11	11	11	12	11	11	12	12	22	22	22	12	22	11	11	11	11	11	11	22
X	101656668	T, G	ENSCAFG00000018773-ENOX2	intergenic_region	MODIFIER	.	0.678	0.322	9	0.394	0.606	2	11	11	11	11	NA	11	11	11	12	22	11	11	22	11	12	11	11	NA	11	11	12	11	11	12	12	22	22	22	12	22	11	11	11	11	11	11	22
X	101657981	T, C	ENSCAFG00000018773-ENOX2	intergenic_region	MODIFIER	.	0.675	0.325	11	0.25	0.75	3	11	11	11	11	11	11	11	11	12	22	11	11	22	11	12	11	11	11	11	11	12	11	11	12	12	22	22	22	12	NA	11	11	11	11	11	11	22
X	101658194	T, C	ENSCAFG00000018773-ENOX2	intergenic_region	MODIFIER	.	0.604	0.396	18	0.267	0.733	4	11	NA	11	NA	11	12	11	11	12	22	11	11	NA	11	12	11	11	NA	11	NA	12	11	11	12	12	22	22	22	12	22	11	11	11	11	11	11	22
X	101658832	ATT, A,AT	ENSCAFG00000018773-ENOX2	intergenic_region	MODIFIER	.	0.703	0.297	21	0.25	0.75	7	11	NA	11	11	11	11	11	11	12	22	11	11	NA	11	12	11	11	11	11	NA	12	11	11	12	12	22	22	22	12	22	11	11	12	11	11	11	22
X	101659076	G, T	ENSCAFG00000018773-ENOX2	intergenic_region	MODIFIER	.	0.67	0.33	9	0.29	0.71	2	11	NA	11	11	11	11	NA	11	12	22	11	11	22	11	12	11	11	NA	11	11	12	11	11	12	12	22	22	22	12	NA	11	11	11	11	11	11	22
X	101662229	C, T	ENSCAFG00000018773-ENOX2	intergenic_region	MODIFIER	.	0.762	0.238	8	0.438	0.562	2	11	11	11	11	11	11	11	11	12	22	11	11	22	11	12	11	11	NA	11	11	11	11	11	11	11	22	12	11	12	NA	11	11	11	11	11	11	22
X	101664418	T, C	ENSCAFG00000018773-ENOX2	intergenic_region	MODIFIER	.	0.594	0.406	6	0.273	0.727	1	11	11	NA	22	11	12	11	11	12	22	11	11	22	11	12	11	11	11	11	11	12	11	11	12	12	22	22	22	12	22	11	11	11	11	11	11	22
X	101664711	G, A	ENSCAFG00000018773-ENOX2	intergenic_region	MODIFIER	.	0.593	0.407	21	0.207	0.793	4	11	NA	NA	22	11	12	11	11	12	22	11	11	22	11	12	11	11	NA	11	NA	12	11	11	12	12	22	22	22	12	NA	11	11	11	11	11	11	NA
X	101665429	G, T	ENSCAFG00000018773-ENOX2	intergenic_region	MODIFIER	.	0.667	0.333	32	0.226	0.774	2	11	NA	11	11	NA	11	NA	11	12	22	11	11	22	11	12	NA	11	11	NA	11	12	11	11	12	12	22	22	22	12	22	11	11	11	11	11	11	NA
X	101667949	GA, G	ENSCAFG00000018773-ENOX2	intergenic_region	MODIFIER	.	0.647	0.353	47	0.292	0.708	7	11	NA	NA	22	NA	12	11	11	12	22	11	11	NA	11	12	11	11	NA	11	11	12	NA	11	NA	12	22	22	22	12	22	11	NA	11	11	11	NA	22
X	101671471	T, C	ENSCAFG00000018773-ENOX2	intergenic_region	MODIFIER	.	0.663	0.337	12	0.242	0.758	2	11	11	11	11	11	11	NA	11	12	22	11	11	22	11	12	11	11	NA	11	NA	12	NA	11	12	12	22	22	22	12	22	11	NA	11	11	11	11	NA
X	101673005	A, G	ENSCAFG00000018773-ENOX2	intergenic_region	MODIFIER	.	0.563	0.437	40	0.185	0.815	6	11	NA	11	22	NA	12	NA	11	12	22	11	11	22	11	12	11	11	NA	NA	NA	12	11	11	12	12	22	22	22	12	NA	11	11	11	11	11	11	22
X	101673006	TA, T	ENSCAFG00000018773-ENOX2	intergenic_region	MODIFIER	.	0.556	0.444	39	0.172	0.828	5	11	NA	11	22	NA	12	NA	11	12	22	11	11	22	11	12	11	11	NA	NA	NA	12	11	11	12	12	22	22	22	12	NA	11	11	11	11	11	11	22
X	101676495	C, A	ENSCAFG00000018773-ENOX2	intergenic_region	MODIFIER	.	0.665	0.335	16	0.25	0.75	2	11	11	11	11	11	11	11	11	12	22	11	11	22	11	12	11	11	NA	11	11	12	11	11	12	12	22	22	22	12	22	11	11	11	11	11	11	NA
X	101677834	C, T	ENSCAFG00000018773-ENOX2	intergenic_region	MODIFIER	.	0.591	0.409	9	0.265	0.735	1	11	11	11	22	11	12	11	11	12	22	11	11	22	11	12	NA	11	11	11	11	12	11	11	12	12	22	22	22	12	22	11	11	11	11	11	11	22
X	101678008	T, C	ENSCAFG00000018773-ENOX2	intergenic_region	MODIFIER	.	0.659	0.341	8	0.257	0.743	0	11	11	11	11	11	11	11	11	12	22	11	11	22	11	12	11	11	NA	11	NA	12	11	11	12	12	22	22	22	12	22	11	11	11	11	11	11	22
X	101679052	A, G	ENSCAFG00000018773-ENOX2	intergenic_region	MODIFIER	.	0.542	0.458	29	0.233	0.767	4	11	11	11	22	11	12	11	NA	12	22	11	NA	22	11	12	11	11	NA	12	NA	12	12	11	12	12	22	22	22	12	NA	11	11	11	11	11	NA	22
X	101679434	C, A	ENSCAFG00000018773-ENOX2	intergenic_region	MODIFIER	.	0.673	0.327	6	0.258	0.742	3	11	11	11	11	11	11	11	11	12	22	11	11	22	11	12	11	11	11	11	11	12	11	11	12	12	22	22	22	12	22	11	11	11	11	11	11	22
X	101679508	A, T	ENSCAFG00000018773-ENOX2	intergenic_region	MODIFIER	.	0.655	0.345	9	0.281	0.719	2	11	11	11	11	11	11	11	11	12	22	11	11	22	11	12	11	11	11	11	NA	12	11	11	12	12	22	22	22	12	22	11	NA	11	11	11	11	22
X	101685647	A, G	ENSCAFG00000018773-ENOX2	intergenic_region	MODIFIER	.	0.686	0.314	7	0.406	0.594	2	11	11	11	11	11	11	11	11	12	22	11	11	22	11	12	11	11	NA	11	11	12	11	11	12	12	22	22	22	12	22	11	11	11	11	11	11	22
X	101686127	C, T	ENSCAFG00000018773-ENOX2	intergenic_region	MODIFIER	.	0.619	0.381	21	0.2	0.8	3	11	11	11	22	11	12	11	11	12	22	11	11	22	11	12	11	11	NA	11	11	12	11	11	12	12	22	22	22	12	NA	11	11	11	11	11	11	22
X	101688253	A, G	ENSCAFG00000018773-ENOX2	intergenic_region	MODIFIER	.	0.612	0.388	12	0.258	0.742	3	11	11	11	22	11	12	11	11	12	22	11	11	22	11	12	11	11	NA	11	11	12	11	11	12	12	22	22	22	12	22	11	11	11	11	11	11	NA
X	101689009	G, T	ENSCAFG00000018773-ENOX2	intergenic_region	MODIFIER	.	0.597	0.403	18	0.233	0.767	3	11	NA	11	22	11	12	11	11	12	22	11	11	22	11	12	11	11	11	11	NA	12	11	11	12	12	22	22	22	12	22	11	11	11	11	11	11	22
X	101689324	C, T	ENSCAFG00000018773-ENOX2	intergenic_region	MODIFIER	.	0.679	0.321	18	0.414	0.586	4	11	11	11	11	NA	11	11	11	12	22	11	NA	22	11	12	11	11	NA	11	NA	12	11	11	12	12	22	22	22	12	22	11	11	11	11	NA	11	22
X	101689777	G, T	ENSCAFG00000018773-ENOX2	intergenic_region	MODIFIER	.	0.604	0.396	6	0.29	0.71	3	11	11	11	22	11	12	11	11	12	22	11	11	22	11	12	11	11	NA	11	11	12	11	11	12	12	22	22	22	12	22	11	11	11	11	11	11	22
X	101690204	TA, T,TAA	ENSCAFG00000018773-ENOX2	intergenic_region	MODIFIER	.	0.675	0.325	18	0.2	0.8	3	11	NA	11	11	NA	11	11	11	12	22	11	11	NA	11	12	11	11	NA	11	11	12	11	11	12	12	22	22	22	12	22	11	11	11	11	11	11	NA
X	101690458	C, T	ENSCAFG00000018773-ENOX2	intergenic_region	MODIFIER	.	0.598	0.402	8	0.273	0.727	1	11	11	11	22	NA	12	11	11	12	22	11	11	22	11	12	11	11	NA	11	11	12	11	11	12	12	22	22	22	12	22	11	11	11	11	11	11	22
X	101690999	G, A	ENSCAFG00000018773-ENOX2	intergenic_region	MODIFIER	.	0.607	0.393	11	0.267	0.733	3	11	NA	11	22	11	12	11	11	12	22	11	11	22	11	12	11	11	NA	11	11	12	11	11	12	12	22	22	22	12	22	11	11	11	11	11	11	22
X	101693869	T, C	ENSCAFG00000018773-ENOX2	intergenic_region	MODIFIER	.	0.611	0.389	6	0.257	0.743	0	11	11	11	22	NA	12	11	11	12	22	11	11	22	11	12	11	11	11	11	11	12	11	11	12	12	22	22	22	12	22	11	11	11	11	11	11	22
X	101695115	G, A	ENSCAFG00000018773-ENOX2	intergenic_region	MODIFIER	.	0.61	0.39	21	0.231	0.769	6	11	11	NA	22	NA	12	11	11	12	22	11	11	NA	11	12	11	11	NA	11	11	12	11	11	12	12	22	22	22	12	22	11	11	11	11	11	11	22
X	101695427	G, T,GT	ENSCAFG00000018773-ENOX2	intergenic_region	MODIFIER	.	0.606	0.394	12	0.25	0.75	2	11	11	11	22	11	12	11	11	12	22	11	11	22	11	NA	11	11	NA	NA	NA	12	11	11	12	12	22	22	22	12	22	11	11	11	11	11	11	22
X	101695930	C, A	ENSCAFG00000018773-ENOX2	intergenic_region	MODIFIER	.	0.615	0.385	13	0.233	0.767	5	11	11	NA	22	11	12	NA	11	12	22	11	11	22	11	12	11	11	11	11	11	12	11	11	12	12	22	22	22	12	22	11	11	11	11	11	11	22
X	101696612	T, G	ENSCAFG00000018773-ENOX2	intergenic_region	MODIFIER	.	0.611	0.389	9	0.281	0.719	2	11	11	NA	22	11	12	11	11	12	22	11	11	22	11	12	11	11	11	11	11	12	11	11	12	12	22	22	22	12	NA	11	11	11	11	11	11	NA
X	101696859	T, TAGA	ENSCAFG00000018773-ENOX2	intergenic_region	MODIFIER	.	0.597	0.403	11	0.242	0.758	2	11	11	NA	22	11	12	11	11	12	22	11	11	22	11	12	11	11	NA	11	11	12	11	11	12	12	22	22	22	12	22	11	11	11	11	11	11	22
X	101697040	T, C	ENSCAFG00000018773-ENOX2	intergenic_region	MODIFIER	.	0.61	0.39	5	0.233	0.767	4	11	11	11	22	11	12	11	11	12	22	11	11	22	11	12	11	11	NA	11	11	12	11	11	12	12	22	22	22	12	22	11	11	11	11	11	11	22
X	101697492	A, T	ENSCAFG00000018773-ENOX2	intergenic_region	MODIFIER	.	0.608	0.392	8	0.2	0.8	4	11	11	11	22	11	12	11	11	12	22	11	11	22	11	12	NA	11	11	NA	11	12	11	11	12	12	22	22	22	12	22	11	11	11	11	11	11	22
X	101697927	A, T	ENSCAFG00000018773-ENOX2	intergenic_region	MODIFIER	.	0.667	0.333	5	0.265	0.735	1	11	11	11	11	11	11	11	11	12	22	11	11	22	11	12	11	11	11	11	11	12	11	11	12	12	22	22	22	12	22	11	11	11	11	11	11	22
X	101698033	T, G	ENSCAFG00000018773-ENOX2	intergenic_region	MODIFIER	.	0.619	0.381	3	0.265	0.735	1	11	11	11	22	11	12	11	11	12	22	11	11	22	11	12	11	11	11	11	11	12	11	11	12	12	22	22	22	12	NA	11	11	11	11	11	11	22
X	101698386	G, A	ENSCAFG00000018773-ENOX2	intergenic_region	MODIFIER	.	0.598	0.402	7	0.235	0.765	1	11	11	11	22	NA	12	NA	11	12	22	11	11	22	11	12	11	11	11	11	11	12	11	11	12	12	22	22	22	12	NA	11	11	11	11	11	11	22
X	101698564	G, A	ENSCAFG00000018773-ENOX2	intergenic_region	MODIFIER	.	0.578	0.422	13	0.235	0.765	1	11	11	11	22	NA	12	11	11	12	22	11	NA	22	11	12	11	11	NA	11	11	12	11	11	12	12	22	22	22	12	22	11	NA	11	NA	11	12	22
X	101698567	G, A	ENSCAFG00000018773-ENOX2	intergenic_region	MODIFIER	.	0.572	0.428	11	0.235	0.765	1	11	11	11	22	NA	12	11	11	12	22	11	NA	22	11	12	11	11	NA	11	11	12	11	11	12	12	22	22	22	12	22	11	NA	11	NA	11	12	22
X	101698573	A, G	ENSCAFG00000018773-ENOX2	intergenic_region	MODIFIER	.	0.569	0.431	13	0.235	0.765	1	11	11	11	22	NA	12	11	11	12	22	11	NA	22	11	12	11	11	12	11	11	12	11	11	12	12	22	22	22	12	22	11	11	11	NA	11	12	22
X	101698708	T, C	ENSCAFG00000018773-ENOX2	intergenic_region	MODIFIER	.	0.542	0.458	20	0.281	0.719	2	11	11	11	22	12	12	11	NA	12	22	11	NA	22	11	12	11	11	12	11	12	12	NA	11	12	12	22	22	22	12	NA	11	12	12	12	11	12	NA
X	101698709	G, A	ENSCAFG00000018773-ENOX2	intergenic_region	MODIFIER	.	0.544	0.456	20	0.242	0.758	2	11	11	11	22	12	12	11	NA	12	22	11	NA	22	11	12	11	11	12	11	12	12	NA	11	12	12	22	22	22	12	NA	11	12	12	12	11	12	NA
X	101699035	A, G	ENSCAFG00000018773-ENOX2	intergenic_region	MODIFIER	.	0.664	0.336	6	0.194	0.806	3	11	11	11	11	11	11	11	11	12	22	11	11	22	11	12	11	11	NA	11	11	12	11	11	12	12	22	22	22	12	22	11	11	11	11	11	11	22
X	101699253	A, G	ENSCAFG00000018773-ENOX2	intergenic_region	MODIFIER	.	0.643	0.357	17	0.257	0.743	0	11	11	NA	NA	11	11	11	11	12	22	11	NA	22	11	12	11	11	NA	11	11	12	11	11	12	12	22	22	22	12	22	11	11	11	11	11	11	NA
X	101699459	GA, G	ENSCAFG00000018773-ENOX2	intergenic_region	MODIFIER	.	0.643	0.357	18	0.242	0.758	2	11	11	11	NA	NA	11	NA	11	12	22	11	NA	22	11	12	11	11	NA	11	11	12	11	11	12	12	22	22	22	12	22	11	11	11	11	11	11	22
X	101701714	G, A	ENSCAFG00000018773-ENOX2	intergenic_region	MODIFIER	.	0.668	0.332	6	0.273	0.727	1	11	11	11	11	11	11	11	11	12	22	11	11	22	11	12	11	11	11	11	11	12	11	11	12	12	22	22	22	12	22	11	11	11	11	NA	11	22
X	101701889	T, C	ENSCAFG00000018773-ENOX2	intergenic_region	MODIFIER	.	0.608	0.392	5	0.265	0.735	1	11	11	11	22	NA	12	11	11	12	22	11	11	22	11	12	11	11	11	11	11	12	11	11	12	12	22	22	22	12	22	11	11	11	11	11	11	22
X	101702923	T, G	ENSCAFG00000018773-ENOX2	intergenic_region	MODIFIER	.	0.598	0.402	14	0.194	0.806	3	11	NA	11	22	NA	12	11	11	12	22	11	NA	22	11	12	11	11	11	NA	11	12	11	11	12	12	22	22	22	12	22	11	11	11	11	11	11	22
X	101703215	G, T	ENSCAFG00000018773-ENOX2	intergenic_region	MODIFIER	.	0.653	0.347	18	0.273	0.727	1	11	11	11	11	11	11	NA	11	12	22	11	NA	22	11	12	11	11	NA	NA	11	12	11	11	12	12	22	22	22	12	22	11	11	11	11	11	NA	22
X	101703487	T, TAGAC	ENSCAFG00000018773-ENOX2	intergenic_region	MODIFIER	.	0.611	0.389	9	0.29	0.71	3	11	11	11	22	11	12	11	11	12	22	11	11	22	11	12	NA	11	11	NA	11	12	11	11	12	12	22	22	22	12	22	11	11	11	11	11	11	22
X	101704616	A, C	ENSCAFG00000018773-ENOX2	intergenic_region	MODIFIER	.	0.617	0.383	12	0.29	0.71	3	11	11	11	22	11	12	11	11	12	22	11	11	NA	11	12	11	11	11	11	11	12	11	11	12	12	22	22	22	12	22	11	11	11	11	11	11	22
X	101705245	G, GT	ENSCAFG00000018773-ENOX2	intergenic_region	MODIFIER	.	0.613	0.387	6	0.257	0.743	0	11	11	11	22	11	12	11	11	12	22	11	NA	22	11	12	11	11	NA	11	11	12	11	11	12	12	22	22	22	12	22	11	11	11	11	11	11	NA
X	101705772	AT, A,ATT	ENSCAFG00000018773-ENOX2	intergenic_region	MODIFIER	.	0.626	0.374	19	0.207	0.793	4	11	NA	11	NA	11	12	11	11	12	22	11	11	NA	11	12	11	11	NA	NA	11	12	11	11	12	12	22	22	22	12	22	11	11	11	11	11	11	22
X	101706660	G, A	ENSCAFG00000018773-ENOX2	intergenic_region	MODIFIER	.	0.628	0.372	10	0.258	0.742	3	11	11	NA	22	11	12	11	11	12	22	11	11	NA	11	12	11	11	11	11	11	12	11	11	12	12	22	22	22	12	22	11	11	11	11	11	11	22
X	101706804	CA, CAA,C	ENSCAFG00000018773-ENOX2	intergenic_region	MODIFIER	.	0.597	0.403	10	0.188	0.812	2	11	NA	NA	22	NA	12	11	11	12	22	11	11	22	11	12	NA	11	NA	11	11	12	11	11	12	12	22	22	22	12	22	11	NA	11	11	11	11	22
X	101707402	A, G	ENSCAFG00000018773-ENOX2	intergenic_region	MODIFIER	.	0.702	0.298	39	0.227	0.773	9	11	11	NA	11	NA	11	11	NA	12	22	11	11	22	11	12	NA	11	NA	NA	NA	12	NA	11	12	12	22	22	NA	12	NA	11	11	11	11	11	11	NA
X	101707766	T, C	ENSCAFG00000018773-ENOX2	intergenic_region	MODIFIER	.	0.597	0.403	27	0.25	0.75	4	11	11	11	22	NA	12	11	11	12	22	11	11	22	11	12	NA	11	11	NA	11	12	11	11	12	12	22	22	22	12	22	11	NA	11	11	NA	11	NA
X	101707872	C, T	ENSCAFG00000018773-ENOX2	intergenic_region	MODIFIER	.	0.663	0.337	22	0.281	0.719	2	11	NA	11	11	11	11	11	11	12	22	11	NA	22	11	12	11	11	11	NA	11	12	11	11	12	12	22	22	22	12	NA	11	11	11	11	11	11	22
X	101708895	G, A	ENSCAFG00000018773-ENOX2	intergenic_region	MODIFIER	.	0.602	0.398	19	0.286	0.714	5	11	NA	11	22	NA	12	11	11	12	22	11	11	22	11	12	NA	11	11	NA	11	12	11	11	12	12	22	22	22	12	NA	11	11	11	11	11	NA	NA
X	101709016	A, C	ENSCAFG00000018773-ENOX2	intergenic_region	MODIFIER	.	0.658	0.342	15	0.226	0.774	4	11	NA	NA	11	11	11	11	11	12	22	11	NA	22	11	12	11	11	11	11	11	12	11	11	12	12	22	22	22	12	22	11	11	11	11	11	11	22
X	101709834	T, G	ENSCAFG00000018773-ENOX2	intergenic_region	MODIFIER	.	0.66	0.34	6	0.258	0.742	4	11	11	11	11	11	11	NA	11	12	22	11	11	22	11	12	11	11	NA	11	11	12	11	11	12	12	22	22	22	12	22	11	NA	11	11	11	11	22
X	101710574	A, G	ENSCAFG00000018773-ENOX2	intergenic_region	MODIFIER	.	0.593	0.407	21	0.281	0.719	2	11	NA	11	22	11	12	NA	11	12	22	11	11	22	11	12	11	11	11	NA	NA	12	NA	11	12	12	22	22	22	12	22	11	11	11	11	11	11	22
X	101712642	G, A	ENSCAFG00000018773-ENOX2	intergenic_region	MODIFIER	.	0.665	0.335	7	0.235	0.765	1	11	11	11	11	11	11	11	11	12	22	11	11	22	11	12	NA	11	11	11	11	12	11	11	12	12	22	22	22	12	22	11	11	11	11	11	11	22
X	101714332	T, C	ENSCAFG00000018773-ENOX2	intergenic_region	MODIFIER	.	0.678	0.322	15	0.276	0.724	4	11	11	11	11	11	11	11	11	12	22	11	NA	22	11	12	11	11	11	11	11	12	11	11	12	12	22	22	22	12	NA	11	11	11	11	11	11	NA
X	101716849	A, G	ENSCAFG00000018773-ENOX2	intergenic_region	MODIFIER	.	0.67	0.33	6	0.258	0.742	3	11	11	11	11	11	11	11	11	12	22	11	11	22	11	12	11	11	NA	11	11	12	11	11	12	12	22	22	22	12	22	11	11	11	11	11	11	NA
X	101721842	A, G	ENSCAFG00000018773-ENOX2	intergenic_region	MODIFIER	.	0.655	0.345	11	0.25	0.75	2	11	11	11	11	11	11	11	11	12	22	11	11	22	11	12	11	11	NA	NA	11	12	11	11	12	12	22	22	22	12	22	11	11	11	11	11	11	22
X	101722345	A, G	ENSCAFG00000018773-ENOX2	intergenic_region	MODIFIER	.	0.675	0.325	10	0.235	0.765	1	11	11	11	11	11	11	11	11	12	22	11	NA	22	11	12	11	11	11	11	11	12	11	11	12	12	22	22	22	12	NA	11	11	11	11	11	11	22
X	101724077	T, G	ENSCAFG00000018773-ENOX2	intergenic_region	MODIFIER	.	0.67	0.33	6	0.25	0.75	2	11	11	11	11	11	11	11	11	12	22	11	11	22	11	12	11	11	11	11	11	12	11	11	12	12	22	22	22	12	22	11	11	11	11	11	11	NA
X	101726534	AACAC, AAC,A,AACACAC	ENSCAFG00000018773-ENOX2	intergenic_region	MODIFIER	.	0.663	0.337	22	0.062	0.938	2	11	11	11	11	11	11	11	11	12	22	11	11	22	11	12	11	11	NA	NA	11	12	11	11	12	12	22	22	22	12	22	11	11	11	11	11	11	22
X	101728237	T, C	ENSCAFG00000018773-ENOX2	intergenic_region	MODIFIER	.	0.665	0.335	19	0.281	0.719	2	11	NA	11	11	11	11	NA	11	12	22	11	NA	22	11	12	11	11	11	11	11	12	11	11	12	12	22	22	22	12	22	11	11	11	11	11	NA	NA
X	101728997	T, C	ENSCAFG00000018773-ENOX2	intergenic_region	MODIFIER	.	0.67	0.33	14	0.222	0.778	6	11	NA	11	11	NA	11	NA	11	12	22	11	11	22	11	12	11	11	11	11	11	12	11	11	12	12	22	22	22	12	22	11	11	11	11	11	11	22
X	101730294	C, A	ENSCAFG00000018773-ENOX2	intergenic_region	MODIFIER	.	0.679	0.321	5	0.125	0.875	2	11	11	11	11	11	11	11	11	12	22	11	11	22	11	12	11	11	11	11	11	12	11	11	12	12	22	22	22	12	22	11	11	11	11	11	11	22
X	101730420	T, C	ENSCAFG00000018773-ENOX2	intergenic_region	MODIFIER	.	0.676	0.324	9	0.114	0.886	0	11	11	11	11	11	11	11	11	12	22	11	11	22	11	12	NA	11	11	11	11	12	11	11	12	12	22	22	22	12	NA	11	11	11	11	11	11	22
X	101733282	T, C	ENSCAFG00000018773-ENOX2	intergenic_region	MODIFIER	.	0.659	0.341	11	0.121	0.879	2	11	NA	11	11	11	11	11	11	12	22	11	11	22	11	12	NA	11	NA	11	11	12	11	11	12	12	22	22	22	12	22	11	11	11	11	11	11	22
X	101734304	ATCATGAATATTTCCTTTTTTTTTTT, A	ENSCAFG00000018773-ENOX2	intergenic_region	MODIFIER	.	0.673	0.327	16	0.121	0.879	2	11	NA	11	11	11	11	11	11	12	22	11	11	NA	11	12	NA	11	NA	11	11	12	11	11	12	12	22	22	22	12	NA	11	11	11	11	11	11	22
X	101734826	A, G	ENSCAFG00000018773-ENOX2	intergenic_region	MODIFIER	.	0.665	0.335	11	0.125	0.875	2	11	11	11	11	11	11	11	11	12	22	11	11	22	11	12	11	11	11	11	NA	12	11	11	12	12	22	22	22	12	22	11	11	11	11	11	11	22
X	101742618	A, AAAC	ENOX2	3_prime_UTR_variant	MODIFIER	.	0.665	0.335	11	0.118	0.882	1	11	11	11	11	11	11	11	11	12	22	11	11	22	11	12	11	11	NA	11	NA	12	11	11	12	12	22	22	22	12	22	11	11	11	11	11	11	22
X	101750032	T, C	ENOX2	intron_variant	MODIFIER	.	0.668	0.332	9	0.121	0.879	2	11	11	11	11	11	11	11	11	12	22	11	11	22	11	12	11	11	11	11	11	12	11	11	12	12	22	22	22	12	22	11	11	11	11	11	11	22
X	101751067	T, C	ENOX2	intron_variant	MODIFIER	.	0.645	0.355	38	0.087	0.913	8	11	NA	11	11	NA	11	NA	11	12	22	11	NA	22	11	12	11	11	NA	NA	NA	12	11	11	12	12	22	22	22	12	NA	11	11	11	11	11	NA	22
X	101751736	T, C	ENOX2	intron_variant	MODIFIER	.	0.663	0.337	11	0.129	0.871	3	11	11	11	11	11	11	11	11	12	22	11	11	22	11	12	11	11	11	11	11	12	11	11	12	12	22	22	22	12	22	11	11	11	11	11	11	22
X	101754784	A, G	ENOX2	intron_variant	MODIFIER	.	0.66	0.34	8	0.118	0.882	1	11	11	NA	11	11	11	11	11	12	22	11	11	22	11	12	11	11	NA	11	11	12	11	11	12	12	22	22	22	12	22	11	11	11	11	11	11	22
X	101756701	G, A	ENOX2	intron_variant	MODIFIER	.	0.673	0.327	9	0.067	0.933	3	11	11	NA	11	11	11	11	11	12	22	11	NA	22	11	12	11	11	NA	11	NA	12	11	11	12	12	22	22	22	12	22	11	11	11	11	11	11	22
X	101759575	GA, G	ENOX2	intron_variant	MODIFIER	.	0.667	0.333	16	0.118	0.882	1	11	11	11	11	NA	11	11	11	12	22	11	11	22	11	12	11	11	NA	11	11	12	11	11	12	12	22	22	22	12	22	11	11	11	11	11	11	NA
X	101759936	T, TG	ENOX2	intron_variant	MODIFIER	.	0.592	0.408	54	0.048	0.952	9	11	11	NA	11	11	11	NA	11	12	22	11	NA	NA	11	NA	NA	11	NA	11	11	12	NA	11	12	12	22	22	22	12	NA	11	11	11	11	NA	NA	22
X	101760011	A, C	ENOX2	intron_variant	MODIFIER	.	0.566	0.434	72	0	1	11	11	11	NA	11	NA	11	NA	NA	12	22	11	NA	NA	11	12	NA	11	NA	11	NA	12	NA	11	12	12	22	22	22	12	NA	11	11	NA	11	NA	NA	22
X	101760602	T, G	ENOX2	intron_variant	MODIFIER	.	0.587	0.413	38	0.1	0.9	4	11	11	11	11	11	11	NA	11	12	22	11	NA	22	11	12	NA	11	NA	NA	11	12	11	11	NA	12	22	22	22	12	NA	11	11	11	11	NA	NA	22
X	101762418	C, T	ENOX2	intron_variant	MODIFIER	.	0.783	0.217	130	0	1	20	11	NA	NA	NA	NA	11	NA	NA	12	NA	12	NA	NA	11	NA	NA	12	NA	NA	NA	12	NA	NA	NA	NA	NA	NA	NA	NA	NA	NA	NA	11	NA	NA	NA	NA
X	101764126	A, G	ENOX2	intron_variant	MODIFIER	.	0.667	0.333	11	0.065	0.935	3	11	11	11	11	11	11	NA	11	12	22	11	11	22	11	12	11	11	NA	11	11	12	11	11	12	12	22	22	22	12	22	11	11	11	11	11	11	22
X	101766202	CA, C	ENOX2	intron_variant	MODIFIER	.	0.654	0.346	22	0.1	0.9	4	11	11	11	11	NA	11	11	11	12	22	11	11	22	11	12	NA	11	NA	NA	11	12	11	11	12	12	22	22	22	12	NA	11	11	11	11	11	11	22
X	101772362	T, TA	ENOX2	intron_variant	MODIFIER	.	0.663	0.337	9	0.069	0.931	4	11	11	11	11	NA	11	11	11	12	22	11	11	22	11	12	11	11	NA	11	11	12	11	11	12	12	22	22	22	12	22	11	11	11	11	11	11	22
X	101772850	G, A	ENOX2	intron_variant	MODIFIER	.	0.659	0.341	7	0.094	0.906	2	11	11	NA	11	11	11	NA	11	12	22	11	11	22	11	12	11	11	NA	11	11	12	11	11	12	12	22	22	22	12	22	11	11	11	11	11	11	22
X	101775007	AT, A	ENOX2	intron_variant	MODIFIER	.	0.6	0.4	37	0.074	0.926	6	11	NA	11	22	11	12	NA	11	12	22	11	NA	NA	11	12	NA	11	NA	11	NA	12	11	11	12	12	22	22	22	12	NA	11	11	11	11	11	11	NA
X	101777716	A, G	ENOX2	intron_variant	MODIFIER	.	0.662	0.338	17	0.129	0.871	3	11	NA	11	11	11	11	11	11	12	22	11	11	22	11	12	11	11	11	11	11	12	11	11	12	12	22	22	22	12	22	11	NA	11	11	11	11	22
X	101780547	C, A	ENOX2	intron_variant	MODIFIER	.	0.656	0.344	8	0.118	0.882	1	11	11	11	11	NA	11	11	11	12	22	11	11	22	11	12	11	11	NA	11	NA	12	11	11	12	12	22	22	22	12	22	11	11	11	11	11	11	22
X	101783120	C, A	ENOX2	intron_variant	MODIFIER	.	0.665	0.335	35	0.074	0.926	5	11	NA	NA	11	NA	11	NA	11	12	22	11	11	NA	11	12	11	11	NA	11	NA	12	11	11	12	12	22	22	22	12	22	11	NA	11	11	11	11	22
X	101784605	A, G	ENOX2	intron_variant	MODIFIER	.	0.662	0.338	21	0.103	0.897	5	11	11	11	NA	11	11	NA	11	12	22	11	11	NA	11	12	11	11	NA	11	11	12	11	11	12	12	22	22	NA	12	22	11	NA	11	11	11	11	22
X	101786127	C, T	ENOX2	intron_variant	MODIFIER	.	0.673	0.327	8	0.125	0.875	3	11	11	11	11	11	11	11	11	12	22	11	11	22	11	12	11	11	11	11	11	12	11	11	12	12	22	22	22	12	22	11	11	11	11	11	11	22
X	101787843	T, A	ENOX2	intron_variant	MODIFIER	.	0.66	0.34	8	0.129	0.871	3	11	11	11	11	11	11	11	11	12	22	11	11	22	11	12	11	11	NA	11	11	12	11	11	12	12	22	22	22	12	22	11	11	11	11	11	11	22
X	101788461	CT, C	ENOX2	intron_variant	MODIFIER	.	0.67	0.33	11	0.062	0.938	2	11	11	NA	11	11	11	11	11	12	22	11	11	22	11	12	11	11	11	11	11	12	11	11	12	12	22	22	22	12	22	11	11	11	11	11	11	22
X	101794541	A, T	ENOX2	intron_variant	MODIFIER	.	0.655	0.345	12	0.065	0.935	3	11	NA	11	11	11	11	11	11	12	22	11	11	22	11	12	11	11	NA	11	11	12	11	11	12	12	22	22	22	12	22	11	11	11	11	11	NA	22
X	101794930	G, A	ENOX2	intron_variant	MODIFIER	.	0.601	0.399	50	0.077	0.923	6	11	NA	NA	11	NA	11	NA	11	12	22	11	NA	22	11	12	NA	11	NA	NA	NA	12	NA	11	12	12	22	22	22	12	NA	11	11	11	11	NA	11	22
X	101795112	T, TG	ENOX2	intron_variant	MODIFIER	.	0.518	0.482	59	0.034	0.966	4	11	NA	NA	11	NA	11	NA	11	12	22	11	NA	22	11	12	NA	11	NA	11	11	12	NA	11	12	12	22	22	22	12	22	11	NA	11	11	NA	NA	22
X	101803554	T, C	ENOX2	intron_variant	MODIFIER	.	0.663	0.337	15	0.069	0.931	4	11	11	11	11	11	11	11	11	12	22	11	11	22	11	12	11	11	11	NA	11	12	11	11	12	12	22	22	22	12	22	11	11	11	11	11	11	22
X	101805404	T, C	ENOX2	intron_variant	MODIFIER	.	0.638	0.362	28	0.069	0.931	5	11	11	NA	11	11	11	11	11	12	22	11	11	22	11	12	11	11	NA	11	11	12	11	11	12	12	22	22	22	12	NA	11	11	11	11	NA	11	22
X	101805814	A, C	ENOX2	intron_variant	MODIFIER	.	0.655	0.345	9	0.129	0.871	3	11	11	11	11	11	11	11	11	12	22	11	11	22	11	12	NA	11	NA	11	NA	12	11	11	12	12	22	22	22	12	22	11	11	11	11	11	11	22
X	101806027	GATTTATTT, GATTT,G	ENOX2	intron_variant	MODIFIER	.	0.634	0.366	27	0.065	0.935	3	11	11	11	NA	11	11	11	11	12	22	11	NA	22	11	12	11	11	NA	NA	11	12	11	11	12	12	22	22	22	12	22	11	11	11	11	11	11	22
X	101808704	G, A	ENOX2	intron_variant	MODIFIER	.	0.678	0.322	9	0.061	0.939	1	11	11	11	11	11	11	NA	11	12	22	11	11	22	11	12	11	11	NA	11	11	12	11	11	12	12	22	22	22	12	22	11	11	11	11	11	11	22
X	101808750	A, C	ENOX2	intron_variant	MODIFIER	.	0.673	0.327	9	0.125	0.875	2	11	11	11	11	11	11	NA	11	12	22	11	11	22	11	12	11	11	NA	11	NA	12	11	11	12	12	22	22	22	12	22	11	11	11	11	11	11	22
X	101809084	T, C	ENOX2	intron_variant	MODIFIER	.	0.658	0.342	16	0.125	0.875	2	11	NA	11	11	11	11	11	11	12	22	11	11	22	11	12	11	11	11	11	11	12	11	11	12	12	22	22	22	12	22	11	11	11	11	NA	11	22
X	101811398	T, TA	ENOX2	intron_variant	MODIFIER	.	0.696	0.304	12	0.364	0.636	1	11	11	11	11	NA	11	11	11	12	22	11	11	22	11	12	11	11	11	11	11	12	11	11	12	12	22	22	22	12	22	11	11	11	11	11	11	22
X	101814007	G, C	ENOX2	intron_variant	MODIFIER	.	0.667	0.333	8	0.1	0.9	4	11	11	11	11	NA	11	11	11	12	22	11	11	22	11	12	11	11	NA	11	11	12	11	11	12	12	22	22	22	12	22	11	11	11	11	11	11	22
X	101815897	G, C	ENOX2	upstream_gene_variant	MODIFIER	.	0.659	0.341	9	0.114	0.886	0	11	NA	11	11	11	11	11	11	12	22	11	11	22	11	12	11	11	11	11	11	12	11	11	12	12	22	22	22	12	22	11	11	11	11	11	11	22
X	101819186	A, G	ENOX2	intron_variant	MODIFIER	.	0.691	0.309	34	0.069	0.931	4	11	NA	NA	11	NA	11	NA	11	12	22	11	NA	22	11	12	NA	11	11	11	11	12	11	11	12	12	22	22	22	12	NA	11	NA	11	11	11	11	NA
X	101819194	C, T	ENOX2	intron_variant	MODIFIER	.	0.669	0.331	30	0.069	0.931	4	11	NA	11	11	NA	11	NA	11	12	22	11	NA	22	11	12	11	11	11	11	NA	12	11	11	12	12	22	22	22	12	22	11	11	11	11	11	11	NA
X	101819827	T, C	ENOX2	intron_variant	MODIFIER	.	0.605	0.395	31	0.034	0.966	4	11	NA	11	11	11	11	11	11	12	22	11	NA	22	11	12	11	11	NA	NA	NA	12	11	11	12	12	22	22	22	12	22	11	11	11	11	NA	11	22
X	101820749	C, T	ENOX2	intron_variant	MODIFIER	.	0.617	0.383	38	0.037	0.963	6	11	11	NA	11	NA	11	NA	11	12	22	11	NA	22	11	12	NA	11	NA	11	11	12	11	11	12	12	22	22	22	12	NA	11	11	11	11	NA	NA	22
X	101822992	G, T	ENOX2	intron_variant	MODIFIER	.	0.627	0.373	26	0.071	0.929	5	11	11	NA	11	11	11	NA	11	12	22	11	NA	22	11	12	NA	11	NA	11	11	12	11	11	12	12	22	22	22	12	22	11	11	11	11	11	NA	22
X	101825279	A, G	ENOX2	intron_variant	MODIFIER	.	0.673	0.327	7	0.091	0.909	2	11	NA	11	11	11	11	11	11	12	22	11	11	22	11	12	11	11	NA	11	11	12	11	11	12	12	22	22	22	12	22	11	11	11	11	11	11	NA
X	101829144	T, C	ENOX2	upstream_gene_variant	MODIFIER	.	0.665	0.335	16	0.094	0.906	3	11	11	NA	11	11	11	11	11	12	22	11	11	NA	11	12	NA	11	11	NA	NA	12	11	11	12	12	22	22	22	12	22	11	11	11	11	11	11	NA
X	101831255	T, A	ENOX2	upstream_gene_variant	MODIFIER	.	0.656	0.344	22	0.143	0.857	5	11	NA	NA	11	11	11	NA	11	12	22	11	11	22	11	12	NA	11	NA	11	11	12	11	11	12	12	22	22	22	12	22	11	11	11	11	11	NA	22
X	101834152	T, A	ENOX2	intron_variant	MODIFIER	.	0.652	0.348	9	0.067	0.933	4	11	11	NA	11	11	11	11	11	12	22	11	11	22	11	12	11	11	NA	11	NA	12	11	11	12	12	22	22	22	12	22	11	11	11	11	11	11	22
X	101834642	T, C	ENOX2	intron_variant	MODIFIER	.	0.657	0.343	10	0.129	0.871	3	11	11	11	11	11	11	11	11	12	22	11	11	22	11	12	11	11	11	11	11	12	11	11	12	12	22	22	22	12	22	11	11	11	11	11	11	22
X	101835358	T, C	ENOX2	intron_variant	MODIFIER	.	0.67	0.33	12	0.121	0.879	2	11	11	11	11	NA	11	11	11	12	22	11	11	22	11	12	11	11	11	11	11	12	11	11	12	12	22	22	22	12	22	11	11	11	11	11	11	22
X	101835577	T, TA,TAA	ENOX2	intron_variant	MODIFIER	.	0.65	0.35	12	0.121	0.879	2	11	11	11	11	11	11	11	11	12	22	11	NA	22	11	12	11	11	11	NA	11	12	11	11	12	12	22	22	22	12	22	11	11	11	11	11	11	22
X	101838404	T, A	ENOX2	intron_variant	MODIFIER	.	0.673	0.327	10	0.129	0.871	3	11	11	11	11	11	11	11	11	12	22	11	11	22	11	12	11	11	11	11	NA	12	11	11	12	12	22	22	22	12	NA	11	11	11	11	11	11	NA
X	101838591	G, C	ENOX2	intron_variant	MODIFIER	.	0.634	0.366	24	0.121	0.879	2	11	11	NA	11	11	11	11	11	12	22	11	11	NA	11	12	NA	11	NA	11	11	12	11	11	12	12	22	22	22	12	22	11	11	11	11	11	11	22
X	101843637	T, C	ENOX2	intron_variant	MODIFIER	.	0.678	0.322	16	0.121	0.879	1	11	11	11	11	11	11	11	11	12	22	11	11	22	11	12	11	11	NA	11	11	12	11	11	12	12	22	22	22	12	NA	11	11	11	11	11	11	22
X	101843794	TAA, TA,AAA,TAAA,T	ENOX2	intron_variant	MODIFIER	.	0.68	0.32	35	0.077	0.923	6	11	NA	11	11	NA	11	NA	11	12	22	11	11	NA	11	12	11	11	NA	NA	11	12	11	11	12	12	22	22	22	12	22	11	11	11	11	11	11	NA
X	101843815	AAAAAAAC, A	ENOX2	intron_variant	MODIFIER	.	0.566	0.434	42	0	1	6	11	11	11	11	NA	11	NA	11	12	22	12	11	22	11	12	11	11	NA	NA	11	12	11	11	12	12	22	22	22	12	22	11	11	11	11	11	11	NA
X	101845651	G, T	ENOX2	intron_variant	MODIFIER	.	0.656	0.344	24	0.071	0.929	5	11	NA	NA	11	11	11	11	11	12	22	11	11	22	11	12	NA	11	NA	NA	NA	12	11	11	12	12	22	22	22	12	NA	11	11	11	11	11	11	22
X	101847560	C, T	ENOX2	intron_variant	MODIFIER	.	0.667	0.333	11	0.129	0.871	3	11	11	11	11	11	11	11	11	12	22	11	11	22	11	12	NA	11	11	11	11	12	11	11	12	12	22	22	22	12	22	11	11	11	11	11	11	NA
X	101848555	T, C	ENOX2	intron_variant	MODIFIER	.	0.665	0.335	6	0.062	0.938	2	11	11	11	11	11	11	11	11	12	22	11	11	22	11	12	11	11	NA	11	11	12	11	11	12	12	22	22	22	12	22	11	11	11	11	11	11	22
X	101848956	AAAGACAG, A	ENOX2	intron_variant	MODIFIER	.	0.67	0.33	3	0.125	0.875	2	11	11	11	11	11	11	11	11	12	22	11	11	22	11	12	11	11	11	11	11	12	11	11	12	12	22	22	22	12	NA	11	11	11	11	11	11	22
X	101848982	T, TAGAG	ENOX2	intron_variant	MODIFIER	.	0.67	0.33	6	0.121	0.879	2	11	11	11	11	11	11	11	11	12	22	11	11	22	11	12	11	11	NA	11	11	12	11	11	12	12	22	22	22	12	22	11	11	11	11	11	11	NA
X	101853144	G, GTGTC	ENOX2	intron_variant	MODIFIER	.	0.662	0.338	16	0.138	0.862	4	11	11	11	11	11	11	11	11	12	22	11	11	22	11	12	11	11	NA	11	11	12	11	11	12	12	22	22	22	12	NA	11	11	11	11	11	11	NA
X	101853631	T, C	ENOX2	intron_variant	MODIFIER	.	0.671	0.329	8	0.125	0.875	2	11	11	11	11	11	11	11	11	12	22	11	11	22	11	12	11	11	NA	11	11	12	11	11	12	12	22	22	22	12	22	11	11	11	11	11	11	22
X	101859097	G, GACA	ENOX2	intron_variant	MODIFIER	.	0.649	0.351	21	0.067	0.933	4	11	NA	NA	11	11	11	11	11	12	22	11	11	NA	11	12	11	11	NA	11	11	12	11	11	12	12	22	22	22	12	22	11	11	11	11	11	11	22
X	101859134	T, A	ENOX2	intron_variant	MODIFIER	.	0.651	0.349	28	0.071	0.929	5	11	NA	NA	11	11	11	11	11	12	22	11	11	NA	11	12	11	11	NA	11	11	12	11	11	12	12	22	22	22	12	22	11	11	11	11	11	11	22
X	101859643	C, T	ENOX2	intron_variant	MODIFIER	.	0.675	0.325	10	0.118	0.882	1	11	11	11	11	11	11	11	11	12	22	11	11	22	11	12	11	11	11	11	11	12	11	11	12	12	22	22	22	12	22	11	11	11	NA	11	11	NA
X	101861708	T, C	ENOX2	intron_variant	MODIFIER	.	0.659	0.341	9	0.125	0.875	3	11	11	11	11	11	11	NA	11	12	22	11	11	22	11	12	11	11	11	11	11	12	11	11	12	12	22	22	22	12	22	11	11	11	11	11	11	22
X	101863265	G, A	ENOX2	intron_variant	MODIFIER	.	0.632	0.368	8	0.121	0.879	2	11	11	11	11	11	11	NA	11	12	22	11	11	22	11	12	11	11	11	NA	11	12	11	11	12	12	22	22	22	12	22	11	11	11	11	11	11	22
X	101864505	T, TTCTTG	ENOX2	intron_variant	MODIFIER	.	0.645	0.355	7	0.125	0.875	2	11	11	11	11	11	11	11	11	12	22	11	NA	22	11	12	11	11	11	11	11	12	11	11	12	12	22	22	22	12	22	11	11	11	11	11	11	22
X	101865174	A, G	ENOX2	intron_variant	MODIFIER	.	0.632	0.368	14	0.033	0.967	3	11	11	11	11	11	11	11	11	12	22	11	11	22	11	12	11	11	NA	11	11	12	11	11	12	12	22	22	22	12	NA	11	11	11	11	11	11	NA
X	101868306	T, TTCTG	ENOX2	intron_variant	MODIFIER	.	0.646	0.354	8	0.121	0.879	1	11	11	11	11	NA	11	11	11	12	22	11	NA	22	11	12	11	11	NA	11	11	12	11	11	12	12	22	22	22	12	22	11	11	11	11	11	11	22
X	101868707	T, C	ENOX2	intron_variant	MODIFIER	.	0.638	0.362	4	0.114	0.886	0	11	11	11	11	11	11	11	11	12	22	11	11	22	11	12	11	11	11	11	11	12	11	11	12	12	22	22	22	12	22	11	11	11	11	11	11	22
X	101869555	C, T	ENOX2	intron_variant	MODIFIER	.	0.643	0.357	15	0.1	0.9	3	11	11	11	11	11	11	11	11	12	22	11	NA	22	11	12	11	11	NA	NA	11	12	11	11	12	12	22	22	22	12	22	11	11	11	11	11	NA	22
X	101871454	G, A	ENOX2	intron_variant	MODIFIER	.	0.649	0.351	15	0.118	0.882	1	11	11	11	11	11	11	11	11	12	22	11	NA	22	11	12	11	11	11	11	11	12	11	11	12	12	22	22	22	12	NA	11	NA	11	11	11	11	22
X	101871474	A, G	ENOX2	intron_variant	MODIFIER	.	0.654	0.346	12	0.125	0.875	2	11	11	11	11	11	11	11	11	12	22	11	NA	22	11	12	11	11	11	11	11	12	11	11	12	12	22	22	22	12	NA	11	11	11	11	11	11	22
X	101872504	T, C	ENOX2	intron_variant	MODIFIER	.	0.639	0.361	10	0.125	0.875	3	11	11	11	11	11	11	11	11	12	22	11	11	22	11	12	11	11	11	11	11	12	11	11	12	12	22	22	22	12	22	11	11	11	11	11	11	22
X	101886378	T, C	ENOX2	intron_variant	MODIFIER	.	0.629	0.371	31	0.065	0.935	3	11	11	11	11	NA	11	11	11	12	22	11	11	22	11	12	NA	11	NA	NA	NA	12	11	11	12	12	22	22	22	12	22	11	11	11	11	11	11	NA
X	101890096	G, A	ENOX2	intron_variant	MODIFIER	.	0.641	0.359	29	0.067	0.933	3	11	NA	NA	11	11	11	NA	11	12	22	11	11	NA	11	12	11	11	NA	11	11	12	11	11	12	12	22	22	22	12	22	11	NA	11	11	11	11	NA
X	101893924	A, G	ENOX2	intron_variant	MODIFIER	.	0.65	0.35	13	0.129	0.871	3	11	NA	11	11	11	11	11	11	12	22	11	11	NA	11	12	11	11	NA	11	11	12	11	11	12	12	22	22	22	12	22	11	11	11	11	11	11	22
X	101895018	A, G	ENOX2	intron_variant	MODIFIER	.	0.642	0.358	21	0.036	0.964	5	11	11	11	11	11	11	NA	NA	12	22	11	11	22	11	12	11	11	11	NA	11	12	11	11	12	12	22	22	22	12	22	11	11	11	11	11	11	NA
X	101896275	C, T	ENOX2	intron_variant	MODIFIER	.	0.651	0.349	9	0.125	0.875	2	11	11	11	11	11	11	11	11	12	22	11	11	NA	11	12	11	11	NA	11	11	12	11	11	12	12	22	22	22	12	NA	11	11	11	11	11	11	22
X	101896884	T, C	ENOX2	intron_variant	MODIFIER	.	0.646	0.354	11	0.129	0.871	3	11	11	11	11	11	11	11	11	12	22	11	11	22	11	12	NA	11	11	11	11	12	11	11	12	12	22	22	22	12	22	11	11	11	11	11	11	NA
X	101898031	T, G	ENOX2	intron_variant	MODIFIER	.	0.631	0.369	14	0.125	0.875	2	11	11	NA	11	11	11	NA	11	12	22	11	11	NA	11	12	11	11	NA	11	NA	12	11	11	12	12	22	22	22	12	22	11	11	11	11	11	11	22
X	101899252	T, G	ENOX2	intron_variant	MODIFIER	.	0.649	0.351	9	0.114	0.886	0	11	NA	11	NA	11	11	11	11	12	22	11	11	22	11	12	11	11	NA	11	11	12	11	11	12	12	22	22	22	12	22	11	11	11	11	11	11	22
X	101899538	C, A	ENOX2	intron_variant	MODIFIER	.	0.667	0.333	14	0.118	0.882	1	11	11	11	11	11	11	11	11	12	22	11	11	22	11	12	11	11	NA	11	11	12	11	11	12	12	22	22	22	12	NA	11	11	11	11	11	11	22
X	101901612	G, GTCTC	ENOX2	intron_variant	MODIFIER	.	0.636	0.364	12	0.121	0.879	2	11	11	11	11	11	11	11	11	12	22	11	11	22	11	12	11	11	NA	11	11	12	11	11	12	12	22	22	22	12	22	11	11	11	11	11	11	NA
X	101902396	T, C	ENOX2	intron_variant	MODIFIER	.	0.654	0.346	7	0.129	0.871	3	11	11	11	11	11	11	11	11	12	22	11	11	22	11	12	11	11	11	11	11	12	11	11	12	12	22	22	22	12	22	11	11	11	11	11	11	22
X	101909696	T, C	ENOX2	intron_variant	MODIFIER	.	0.644	0.356	9	0.118	0.882	1	11	11	11	11	11	11	NA	11	12	22	11	11	22	11	12	11	11	11	NA	NA	12	11	11	12	12	22	22	22	12	22	11	11	11	11	11	11	22
X	101912996	A, ATAAAAG	ENOX2	intron_variant	MODIFIER	.	0.53	0.47	74	0.043	0.957	8	NA	NA	11	NA	NA	NA	NA	12	12	22	11	NA	NA	11	12	11	11	NA	NA	NA	12	11	NA	NA	12	22	22	NA	12	NA	11	NA	11	11	11	NA	NA
X	101917346	TA, T	ENOX2	upstream_gene_variant	MODIFIER	.	0.601	0.399	37	0.071	0.929	5	11	NA	11	22	11	12	NA	11	12	22	11	11	NA	11	12	NA	11	NA	11	NA	12	11	11	12	12	22	22	22	12	NA	11	11	11	11	11	11	22
X	101919415	A, T	ENOX2-ARHGAP36	intergenic_region	MODIFIER	.	0.634	0.366	13	0.074	0.926	5	11	11	11	11	11	11	11	11	12	22	11	11	22	11	12	11	11	NA	11	NA	12	11	11	12	12	22	22	22	12	NA	11	11	11	11	11	11	22
X	101920586	A, C	ENOX2-ARHGAP36	intergenic_region	MODIFIER	.	0.623	0.377	5	0.121	0.879	2	11	11	NA	11	11	11	11	11	12	22	11	11	22	11	12	11	11	11	11	11	12	11	11	12	12	22	22	22	12	22	11	11	11	11	11	11	22
X	101920829	C, T	ENOX2-ARHGAP36	intergenic_region	MODIFIER	.	0.64	0.36	18	0.114	0.886	0	11	NA	11	11	11	11	NA	11	12	22	11	11	NA	11	12	11	11	NA	11	11	12	11	11	12	12	22	22	22	12	22	11	11	11	11	11	11	22
X	101921041	A, T	ENOX2-ARHGAP36	intergenic_region	MODIFIER	.	0.635	0.365	21	0.069	0.931	4	11	NA	NA	11	11	11	NA	11	12	22	11	11	NA	11	12	11	11	NA	11	11	12	11	11	12	12	22	22	22	12	22	11	11	11	11	11	11	22
X	101926339	G, A	ENOX2-ARHGAP36	intergenic_region	MODIFIER	.	0.66	0.34	24	0.276	0.724	5	11	NA	NA	11	11	11	11	11	12	22	11	NA	22	11	12	11	11	NA	11	NA	12	11	11	12	12	22	22	22	12	NA	11	11	11	11	11	11	22
X	101932348	A, G	ENOX2-ARHGAP36	intergenic_region	MODIFIER	.	0.657	0.343	11	0.242	0.758	2	11	NA	11	11	11	11	11	11	12	22	11	11	22	11	12	11	11	11	11	11	12	11	11	12	12	22	22	22	12	NA	11	11	11	11	11	11	22
X	101934225	G, C	ENOX2-ARHGAP36	intergenic_region	MODIFIER	.	0.651	0.349	6	0.129	0.871	3	11	11	11	11	11	11	11	11	12	22	11	11	22	11	12	11	11	11	11	11	12	11	11	12	12	22	22	22	12	22	11	11	11	11	11	11	22
X	101935310	G, A	ENOX2-ARHGAP36	intergenic_region	MODIFIER	.	0.646	0.354	11	0.125	0.875	3	11	11	11	11	11	11	11	11	12	22	11	11	22	11	12	11	11	11	11	11	12	11	11	12	12	22	22	22	12	22	11	11	11	11	11	11	22
X	101936315	T, C	ENOX2-ARHGAP36	intergenic_region	MODIFIER	.	0.667	0.333	17	0.121	0.879	2	11	NA	11	11	11	11	11	11	12	22	11	NA	22	11	12	11	11	11	11	11	12	11	11	NA	12	22	22	NA	12	22	11	11	11	11	11	11	NA
X	101936433	AAGGCATTGATTTTCCTTTTTTTTTTTTTTTTTTTTTTTTTTTTTTTTTTTT, A	ENOX2-ARHGAP36	intergenic_region	MODIFIER	.	0.643	0.357	26	0.077	0.923	6	11	NA	11	11	11	11	11	11	12	22	11	22	NA	11	12	NA	11	NA	11	NA	12	11	11	12	12	22	22	22	22	22	11	11	11	11	11	11	NA
X	101936722	T, C	ENOX2-ARHGAP36	intergenic_region	MODIFIER	.	0.65	0.35	17	0.114	0.886	0	11	NA	11	11	NA	11	11	11	12	22	11	11	NA	11	12	11	11	NA	11	11	12	11	11	12	12	22	22	22	12	22	11	11	11	11	11	11	22
X	101937406	A, G	ENOX2-ARHGAP36	intergenic_region	MODIFIER	.	0.663	0.337	20	0.129	0.871	3	11	NA	11	11	11	11	11	11	12	22	11	NA	22	11	12	NA	11	NA	11	11	12	11	11	12	12	22	22	22	12	22	11	11	11	11	11	11	22
X	101937795	T, A	ENOX2-ARHGAP36	intergenic_region	MODIFIER	.	0.63	0.37	16	0.069	0.931	4	11	11	11	11	11	11	NA	11	12	22	11	11	22	11	12	11	11	NA	11	11	12	11	11	12	12	22	22	22	12	22	11	11	11	11	11	11	22
X	101943495	T, C	ENOX2-ARHGAP36	intergenic_region	MODIFIER	.	0.639	0.361	12	0.129	0.871	3	11	11	NA	11	NA	11	11	11	12	22	11	NA	22	11	12	11	11	11	11	11	12	11	11	12	12	22	22	NA	12	NA	11	11	11	11	11	11	22
X	101947294	G, T	ENOX2-ARHGAP36	intergenic_region	MODIFIER	.	0.638	0.362	8	0.097	0.903	3	11	11	11	11	11	11	11	11	12	22	11	11	22	11	12	11	11	11	11	11	12	11	11	12	12	22	22	22	12	22	11	11	11	11	11	11	22
X	101949196	C, T	ENOX2-ARHGAP36	intergenic_region	MODIFIER	.	0.649	0.351	8	0.129	0.871	3	11	11	11	11	11	11	11	11	12	22	11	11	22	11	12	11	11	NA	11	11	12	11	11	12	12	22	22	22	12	22	11	11	11	11	11	11	22
X	101951816	G, A	ENOX2-ARHGAP36	intergenic_region	MODIFIER	.	0.649	0.351	14	0.133	0.867	4	11	NA	11	11	11	11	11	11	12	22	11	11	22	11	12	11	11	NA	11	11	12	11	11	12	12	22	22	22	12	NA	11	11	11	11	11	11	22
X	101951995	C, A	ENOX2-ARHGAP36	intergenic_region	MODIFIER	.	0.639	0.361	10	0.129	0.871	3	11	11	11	11	11	11	11	11	12	22	11	11	22	11	12	11	11	NA	11	11	12	11	11	12	12	22	22	22	12	22	11	11	11	11	11	11	22
X	101953419	G, C	ENOX2-ARHGAP36	intergenic_region	MODIFIER	.	0.629	0.371	20	0.067	0.933	3	11	11	NA	11	12	11	11	11	12	22	11	NA	22	11	12	11	11	NA	11	11	12	11	11	12	12	22	22	22	12	22	11	11	11	11	11	NA	22
X	101954311	CAT, C	ENOX2-ARHGAP36	intergenic_region	MODIFIER	.	0.64	0.36	16	0.114	0.886	0	11	11	11	11	11	11	11	11	12	22	11	11	22	11	12	11	11	NA	11	11	12	11	11	12	12	22	22	22	12	22	11	11	11	11	11	11	22
X	101956974	T, C	ENOX2-ARHGAP36	intergenic_region	MODIFIER	.	0.644	0.356	26	0.036	0.964	5	11	NA	11	11	11	11	11	11	12	22	11	11	22	11	12	NA	11	11	NA	NA	12	11	11	12	12	22	22	22	12	22	11	11	11	11	11	11	22
X	101964680	T, A	ENOX2-ARHGAP36	intergenic_region	MODIFIER	.	0.626	0.374	27	0.071	0.929	4	11	NA	NA	11	NA	11	NA	11	12	22	11	NA	22	11	12	11	11	NA	11	11	12	11	11	12	12	22	22	22	12	22	11	11	11	11	NA	11	NA
X	101967219	T, TTTTG	ENOX2-ARHGAP36	intergenic_region	MODIFIER	.	0.633	0.367	7	0.069	0.931	5	11	11	11	11	11	11	11	11	12	22	11	11	22	11	12	11	11	NA	11	11	12	11	11	12	12	22	22	22	12	22	11	11	11	11	11	11	22
X	101967954	T, C,A	ENOX2-ARHGAP36	intergenic_region	MODIFIER	.	0.632	0.368	22	0.071	0.929	5	11	NA	11	11	NA	11	NA	11	12	22	11	11	NA	11	12	11	11	NA	NA	11	12	11	11	12	12	22	22	22	12	22	11	11	11	11	11	11	22
X	101969165	A, G	ENOX2-ARHGAP36	intergenic_region	MODIFIER	.	0.609	0.391	35	0.074	0.926	6	11	11	NA	11	NA	11	11	11	12	22	11	NA	22	11	12	11	11	12	11	11	12	NA	11	12	12	22	22	22	12	NA	11	11	11	11	11	NA	NA
X	101969333	A, C	ENOX2-ARHGAP36	intergenic_region	MODIFIER	.	0.531	0.469	51	0.069	0.931	4	11	NA	NA	NA	NA	11	12	NA	12	22	11	NA	22	11	12	NA	11	NA	11	NA	12	NA	NA	12	12	22	22	22	12	NA	11	NA	12	11	NA	NA	22
X	101970122	T, TC	ENOX2-ARHGAP36	intergenic_region	MODIFIER	.	0.639	0.361	12	0.118	0.882	1	11	NA	11	11	11	11	11	11	12	22	11	11	22	11	12	11	11	NA	11	11	12	11	11	12	12	22	22	22	12	22	11	11	11	11	11	NA	22
X	101970123	A, T	ENOX2-ARHGAP36	intergenic_region	MODIFIER	.	0.633	0.367	10	0.118	0.882	1	11	NA	11	11	11	11	11	11	12	22	11	11	22	11	12	11	11	NA	11	11	12	11	11	12	12	22	22	22	12	22	11	11	11	11	11	NA	22
X	101970947	AT, A	ENOX2-ARHGAP36	intergenic_region	MODIFIER	.	0.629	0.371	14	0.125	0.875	3	11	11	11	11	11	11	NA	11	12	22	11	11	22	11	12	11	11	NA	11	11	12	11	11	12	12	22	22	22	12	22	11	11	11	11	11	NA	22
X	101971319	G, T	ENOX2-ARHGAP36	intergenic_region	MODIFIER	.	0.646	0.354	11	0.125	0.875	2	11	11	11	11	11	11	11	11	12	22	11	11	22	11	12	11	11	NA	11	11	12	11	11	12	12	22	22	22	12	NA	11	11	11	11	11	11	22
X	101971320	A, C	ENOX2-ARHGAP36	intergenic_region	MODIFIER	.	0.646	0.354	11	0.125	0.875	2	11	11	11	11	11	11	11	11	12	22	11	11	22	11	12	11	11	NA	11	11	12	11	11	12	12	22	22	22	12	NA	11	11	11	11	11	11	22
X	101977391	A, AT	ENOX2-ARHGAP36	intergenic_region	MODIFIER	.	0.624	0.376	13	0.062	0.938	2	11	11	11	11	11	11	11	11	12	22	11	11	22	11	12	11	11	11	11	11	12	11	11	12	12	22	22	22	12	22	11	11	11	11	11	11	22
X	101978653	GAT, G	ENOX2-ARHGAP36	intergenic_region	MODIFIER	.	0.646	0.354	6	0.125	0.875	2	11	11	11	11	11	11	11	11	12	22	11	11	22	11	12	11	11	11	11	11	12	11	11	12	12	22	22	22	12	22	11	11	11	11	11	11	22
X	101979814	G, A	ENOX2-ARHGAP36	intergenic_region	MODIFIER	.	0.647	0.353	12	0.133	0.867	4	11	11	11	11	11	11	11	11	12	22	11	11	NA	11	12	11	11	NA	11	11	12	11	11	12	12	22	22	22	12	22	11	11	11	11	11	11	22
X	101985107	C, A	ENOX2-ARHGAP36	intergenic_region	MODIFIER	.	0.643	0.357	9	0.121	0.879	2	11	NA	11	11	11	11	11	11	12	22	11	11	22	11	12	11	11	11	11	11	12	11	11	12	12	22	22	22	12	22	11	11	11	11	11	11	22
X	101985867	C, T	ENOX2-ARHGAP36	intergenic_region	MODIFIER	.	0.635	0.365	18	0.071	0.929	5	11	NA	11	11	NA	11	11	11	12	22	11	11	22	11	12	11	11	NA	NA	11	12	11	11	12	12	22	22	22	12	22	11	11	11	11	11	11	22
X	101987554	T, TAACA	ENOX2-ARHGAP36	intergenic_region	MODIFIER	.	0.639	0.361	11	0.133	0.867	3	11	11	NA	11	11	11	NA	11	12	22	11	11	NA	11	12	11	11	NA	11	11	12	11	11	12	12	22	22	22	12	22	11	11	11	11	11	11	22
X	101988143	G, A	ENOX2-ARHGAP36	intergenic_region	MODIFIER	.	0.629	0.371	8	0.121	0.879	1	11	NA	11	11	11	11	11	11	12	22	11	11	22	11	12	11	11	NA	11	11	12	11	11	12	12	22	22	22	12	22	11	11	11	11	11	11	22
X	101994708	G, C	ENOX2-ARHGAP36	intergenic_region	MODIFIER	.	0.515	0.485	62	0.036	0.964	5	22	NA	NA	11	NA	11	NA	11	12	22	11	11	NA	22	12	NA	11	NA	NA	NA	12	11	11	12	12	22	22	22	12	22	12	NA	11	11	NA	NA	22
X	101995799	A, G	ENOX2-ARHGAP36	intergenic_region	MODIFIER	.	0.643	0.357	6	0.121	0.879	1	11	11	11	11	11	11	11	11	12	22	11	11	22	11	12	11	11	11	11	NA	12	11	11	12	12	22	22	22	12	NA	11	11	11	11	11	11	22
X	101997816	T, C	ENOX2-ARHGAP36	intergenic_region	MODIFIER	.	0.643	0.357	8	0.129	0.871	3	11	11	11	11	11	11	11	11	12	22	11	11	22	11	12	11	11	11	NA	11	12	11	11	12	12	22	22	22	12	22	11	11	11	11	11	11	22
X	101998256	C, T	ENOX2-ARHGAP36	intergenic_region	MODIFIER	.	0.63	0.37	8	0.103	0.897	5	11	11	11	11	NA	11	11	11	12	22	11	11	22	11	12	11	11	NA	11	11	12	11	11	12	12	22	22	22	12	22	11	11	11	11	11	11	22
X	102005600	A, AAAT	ENOX2-ARHGAP36	intergenic_region	MODIFIER	.	0.624	0.376	12	0.118	0.882	1	11	11	NA	11	NA	11	NA	11	12	22	11	11	22	11	12	11	11	NA	11	11	12	11	11	12	12	22	22	22	12	22	11	11	11	11	11	11	22
X	102010107	CAACTT, C	ENOX2-ARHGAP36	intergenic_region	MODIFIER	.	0.646	0.354	20	0.069	0.931	4	11	NA	11	11	11	11	11	11	12	22	11	11	22	11	12	11	11	NA	11	11	12	11	11	12	12	22	22	22	12	22	11	11	11	11	NA	11	NA
X	102012797	G, T	ENOX2-ARHGAP36	intergenic_region	MODIFIER	.	0.635	0.365	16	0.069	0.931	4	11	11	11	11	11	11	11	11	12	22	11	11	NA	11	12	11	11	11	11	11	12	11	11	12	12	22	22	22	12	NA	11	11	11	11	11	NA	22
X	102012849	A, G	ENOX2-ARHGAP36	intergenic_region	MODIFIER	.	0.627	0.373	22	0.071	0.929	4	11	NA	11	11	11	11	11	11	12	22	11	NA	22	11	12	11	11	11	11	11	12	11	11	12	12	22	22	22	12	NA	11	11	11	11	11	11	NA
X	102013257	C, G	ENOX2-ARHGAP36	intergenic_region	MODIFIER	.	0.623	0.377	23	0.118	0.882	1	11	NA	NA	11	11	11	11	11	12	22	11	NA	NA	11	12	11	11	NA	11	11	12	11	11	12	12	22	22	22	12	NA	11	11	11	11	11	11	22
X	102014034	A, T	ENOX2-ARHGAP36	intergenic_region	MODIFIER	.	0.657	0.343	7	0.133	0.867	3	11	11	11	11	11	11	11	11	12	22	11	11	22	11	12	11	11	11	11	11	12	11	11	12	12	22	22	22	12	22	11	11	11	11	11	11	NA
X	102014589	A, AG	ENOX2-ARHGAP36	intergenic_region	MODIFIER	.	0.649	0.351	8	0.125	0.875	2	11	11	11	11	11	11	11	11	12	22	11	11	22	11	12	11	11	NA	11	11	12	11	11	12	12	22	22	22	12	22	11	11	11	11	11	11	22
X	102017910	A, G	ENOX2-ARHGAP36	intergenic_region	MODIFIER	.	0.625	0.375	28	0.067	0.933	3	11	NA	11	11	NA	11	11	11	12	22	11	11	22	11	12	NA	11	NA	11	NA	12	11	11	12	12	22	22	22	12	22	11	11	11	11	11	11	22
X	102022670	C, T	ENOX2-ARHGAP36	intergenic_region	MODIFIER	.	0.653	0.347	13	0.129	0.871	3	11	NA	11	11	11	11	11	11	12	22	11	11	22	11	12	11	11	11	11	11	12	11	11	12	12	22	22	22	12	22	11	11	11	11	11	11	22
X	102024765	A, G	ENOX2-ARHGAP36	intergenic_region	MODIFIER	.	0.632	0.368	23	0.062	0.938	2	11	NA	NA	11	11	11	11	11	12	22	11	11	22	11	12	NA	11	NA	NA	11	12	11	11	12	12	22	22	22	12	22	11	11	11	11	11	11	22
X	102025960	C, T	ENOX2-ARHGAP36	intergenic_region	MODIFIER	.	0.631	0.369	13	0.069	0.931	4	11	11	11	11	11	11	11	11	12	22	11	11	22	11	12	11	11	11	NA	11	12	11	11	12	12	22	22	22	12	22	11	11	11	11	11	11	22
X	102026096	G, A	ENOX2-ARHGAP36	intergenic_region	MODIFIER	.	0.638	0.362	5	0.121	0.879	2	11	11	11	11	11	11	11	11	12	22	11	11	22	11	12	11	11	NA	11	11	12	11	11	12	12	22	22	22	12	22	11	11	11	11	11	11	22
X	102026511	A, T	ENOX2-ARHGAP36	intergenic_region	MODIFIER	.	0.648	0.352	5	0.118	0.882	1	11	11	11	11	11	11	11	11	12	22	11	11	22	11	12	11	11	11	11	11	12	11	11	12	12	22	22	22	12	22	11	11	11	11	11	11	22
X	102026585	A, G	ENOX2-ARHGAP36	intergenic_region	MODIFIER	.	0.638	0.362	5	0.118	0.882	1	11	11	11	11	11	11	11	11	12	22	11	11	22	11	12	11	11	NA	11	11	12	11	11	12	12	22	22	22	12	22	11	11	11	11	11	11	22
X	102027745	ATG, A	ENOX2-ARHGAP36	intergenic_region	MODIFIER	.	0.636	0.364	16	0.121	0.879	2	11	11	11	11	11	11	NA	11	12	22	11	11	22	11	12	11	11	NA	11	NA	12	11	11	12	12	22	22	22	12	22	11	11	11	11	11	11	22
X	102028808	A, G	ENOX2-ARHGAP36	intergenic_region	MODIFIER	.	0.628	0.372	9	0.114	0.886	0	11	11	11	11	11	11	11	11	12	22	11	11	22	11	12	11	11	NA	11	11	12	11	11	12	12	22	22	22	12	22	11	11	11	11	11	11	22
X	102029351	A, G	ENOX2-ARHGAP36	intergenic_region	MODIFIER	.	0.648	0.352	4	0.118	0.882	1	11	11	11	11	11	11	11	11	12	22	11	11	22	11	12	11	11	11	11	11	12	11	11	12	12	22	22	22	12	22	11	NA	11	11	11	11	NA
X	102030387	G, A	ENOX2-ARHGAP36	intergenic_region	MODIFIER	.	0.643	0.357	6	0.118	0.882	1	11	11	11	11	11	11	11	11	12	22	11	11	22	11	12	11	11	11	11	NA	12	11	11	12	12	22	22	22	12	22	11	11	11	11	11	11	22
X	102031145	G, T	ENOX2-ARHGAP36	intergenic_region	MODIFIER	.	0.635	0.365	15	0.133	0.867	4	11	NA	11	11	11	11	11	11	12	22	11	11	22	11	12	11	11	11	11	11	12	11	11	12	12	22	22	22	12	22	11	11	11	11	11	11	NA
X	102031164	C, A	ENOX2-ARHGAP36	intergenic_region	MODIFIER	.	0.642	0.358	12	0.08	0.92	7	11	NA	11	11	11	11	NA	11	12	22	11	11	22	11	12	11	11	11	11	11	12	11	11	12	12	22	22	22	12	22	11	11	11	11	11	11	22
X	102031419	T, A	ENOX2-ARHGAP36	intergenic_region	MODIFIER	.	0.66	0.34	27	0.103	0.897	4	11	11	11	11	11	11	11	11	12	22	11	11	22	11	12	11	11	11	11	11	12	11	11	12	12	22	22	NA	12	22	11	NA	11	11	11	11	NA
X	102031540	T, C	ENOX2-ARHGAP36	intergenic_region	MODIFIER	.	0.644	0.356	16	0.091	0.909	2	11	NA	11	11	11	11	NA	11	12	22	11	11	NA	11	12	11	11	11	11	11	12	11	11	12	12	22	22	22	12	NA	11	11	11	11	11	11	NA
X	102031690	TGACA, T	ENOX2-ARHGAP36	intergenic_region	MODIFIER	.	0.632	0.368	15	0.088	0.912	1	11	11	NA	11	11	11	11	11	12	22	11	11	22	11	12	11	11	11	11	NA	12	11	11	12	12	22	22	22	12	22	11	11	11	11	11	11	22
X	102031734	A, AG	ENOX2-ARHGAP36	intergenic_region	MODIFIER	.	0.649	0.351	10	0.094	0.906	2	11	11	11	11	11	11	11	11	12	22	11	11	22	11	12	11	11	NA	11	11	12	11	11	12	12	22	22	22	12	22	11	11	11	11	11	11	22
X	102032313	A, G	ENOX2-ARHGAP36	intergenic_region	MODIFIER	.	0.636	0.364	11	0.118	0.882	1	11	11	11	11	11	11	11	11	12	22	11	11	22	11	12	11	11	NA	11	11	12	11	11	12	12	22	22	22	12	22	11	11	11	11	11	11	22
X	102032564	C, T	ENOX2-ARHGAP36	intergenic_region	MODIFIER	.	0.648	0.352	5	0.118	0.882	1	11	11	11	11	11	11	11	11	12	22	11	11	22	11	12	11	11	NA	11	11	12	11	11	12	12	22	22	22	12	22	11	11	11	11	11	11	22
X	102033977	A, G	ENOX2-ARHGAP36	intergenic_region	MODIFIER	.	0.66	0.34	13	0.065	0.935	3	11	11	11	11	NA	11	11	11	12	22	11	11	22	11	12	11	11	11	11	11	12	11	11	12	12	22	22	22	12	NA	11	11	11	11	11	11	NA
X	102034211	T, A	ENOX2-ARHGAP36	intergenic_region	MODIFIER	.	0.638	0.362	11	0.125	0.875	2	11	11	11	11	11	11	11	11	12	22	11	11	22	11	12	11	11	11	11	11	12	11	11	12	12	22	22	22	12	22	11	11	11	11	11	11	22
X	102036381	T, C	ENOX2-ARHGAP36	intergenic_region	MODIFIER	.	0.67	0.33	13	0.242	0.758	2	11	11	11	11	11	11	NA	11	12	22	11	11	22	11	12	11	11	11	11	NA	12	11	11	12	12	22	22	22	12	22	11	11	11	11	11	11	22
X	102037294	A, G	ENOX2-ARHGAP36	intergenic_region	MODIFIER	.	0.658	0.342	22	0.233	0.767	4	11	NA	NA	11	11	11	11	11	12	22	11	11	22	11	12	11	11	11	NA	NA	12	11	11	12	12	22	22	22	12	NA	11	11	11	11	11	11	22
X	102038615	T, C	ENOX2-ARHGAP36	intergenic_region	MODIFIER	.	0.64	0.36	6	0.114	0.886	0	11	11	11	11	11	11	11	11	12	22	11	11	22	11	12	NA	11	NA	11	11	12	11	11	12	12	22	22	22	12	22	11	11	11	11	11	11	22
X	102041598	ATT, AT,A	ENOX2-ARHGAP36	intergenic_region	MODIFIER	.	0.645	0.355	28	0.071	0.929	5	11	NA	11	11	NA	11	NA	11	12	22	11	11	22	11	12	11	11	NA	11	11	12	11	11	12	12	22	22	22	12	22	11	11	11	11	11	11	22
X	102042210	A, G	ENOX2-ARHGAP36	intergenic_region	MODIFIER	.	0.636	0.364	17	0.118	0.882	1	11	11	11	11	11	11	NA	11	12	22	11	11	22	11	12	11	11	NA	11	11	12	11	11	12	12	22	22	22	12	22	11	NA	11	11	11	11	22
X	102042415	T, A	ENOX2-ARHGAP36	intergenic_region	MODIFIER	.	0.648	0.352	7	0.067	0.933	3	11	11	11	11	11	11	11	11	12	22	11	11	22	11	12	11	11	11	11	11	12	11	11	12	12	22	22	22	12	22	11	11	11	11	11	11	22
X	102043319	T, C	ENOX2-ARHGAP36	intergenic_region	MODIFIER	.	0.642	0.358	23	0.067	0.933	3	11	NA	11	11	11	11	11	11	12	22	11	11	22	11	12	11	11	NA	11	11	12	11	11	12	12	22	22	22	12	22	11	11	11	11	11	11	NA
X	102044579	G, A	ENOX2-ARHGAP36	intergenic_region	MODIFIER	.	0.623	0.377	47	0.087	0.913	8	11	NA	NA	11	NA	11	11	11	12	22	11	NA	22	11	12	NA	11	12	NA	NA	12	NA	11	NA	12	22	22	22	12	NA	11	NA	12	NA	11	11	NA
X	102045011	A, G	ENOX2-ARHGAP36	intergenic_region	MODIFIER	.	0.624	0.376	34	0.065	0.935	3	11	NA	NA	11	11	11	NA	11	12	22	11	NA	22	11	12	11	11	11	11	11	12	11	11	NA	12	22	22	22	12	NA	11	11	11	11	11	12	NA
X	102045835	A, C	ENOX2-ARHGAP36	intergenic_region	MODIFIER	.	0.542	0.458	80	0	1	11	11	NA	NA	NA	11	11	12	NA	12	22	11	NA	NA	NA	12	NA	11	NA	NA	NA	12	NA	NA	12	12	22	22	22	12	NA	11	NA	11	11	NA	NA	NA
X	102046570	G, A	ENOX2-ARHGAP36	intergenic_region	MODIFIER	.	0.642	0.358	34	0.148	0.852	6	11	NA	NA	11	11	11	11	11	12	22	11	NA	22	11	12	NA	11	12	NA	11	12	11	11	12	12	22	22	22	12	NA	11	12	11	11	11	NA	NA
X	102046687	GA, G,GAA	ENOX2-ARHGAP36	intergenic_region	MODIFIER	.	0.676	0.324	29	0.071	0.929	4	11	NA	11	11	11	11	11	11	12	NA	11	NA	22	11	12	11	11	NA	11	11	12	11	11	12	12	22	22	22	12	NA	11	11	11	11	11	11	NA
X	102047088	G, A	ENOX2-ARHGAP36	intergenic_region	MODIFIER	.	0.64	0.36	25	0.069	0.931	4	11	11	11	NA	11	11	11	11	12	22	11	NA	22	11	12	NA	11	NA	NA	11	12	11	11	12	12	22	22	22	12	NA	11	11	11	11	11	11	22
X	102047092	T, C	ENOX2-ARHGAP36	intergenic_region	MODIFIER	.	0.649	0.351	26	0.074	0.926	5	11	11	11	NA	11	11	11	11	12	22	11	NA	22	11	12	NA	11	NA	NA	11	12	11	11	12	12	22	22	22	12	NA	11	11	11	11	11	11	22
X	102047191	TA, TAA,T	ENOX2-ARHGAP36	intergenic_region	MODIFIER	.	0.51	0.49	24	0.062	0.938	2	11	22	22	11	22	12	22	22	22	22	11	22	22	11	12	12	11	NA	11	22	12	22	22	22	22	22	22	22	12	NA	12	NA	11	11	11	11	NA
X	102049365	GA, G	ENOX2-ARHGAP36	intergenic_region	MODIFIER	.	0.651	0.349	9	0.125	0.875	3	11	11	11	11	11	11	11	11	12	22	11	11	22	11	12	11	11	NA	11	11	12	11	11	12	12	22	22	22	12	22	11	11	11	11	11	11	22
X	102050133	C, T	ENOX2-ARHGAP36	intergenic_region	MODIFIER	.	0.651	0.349	3	0.118	0.882	1	11	11	11	11	11	11	11	11	12	22	11	11	22	11	12	11	11	11	11	11	12	11	11	12	12	22	22	22	12	NA	11	11	11	11	11	11	22
X	102051339	A, T	ENOX2-ARHGAP36	intergenic_region	MODIFIER	.	0.664	0.336	82	0.095	0.905	9	11	NA	NA	11	NA	11	NA	11	12	22	11	NA	NA	11	12	NA	11	NA	NA	NA	12	11	11	12	12	22	22	22	12	NA	11	NA	11	NA	NA	NA	NA
X	102051405	C, G	ENOX2-ARHGAP36	intergenic_region	MODIFIER	.	0.609	0.391	73	0.095	0.905	9	11	NA	NA	NA	NA	11	NA	11	12	22	NA	NA	NA	11	12	NA	11	NA	NA	11	12	11	NA	12	12	22	22	NA	12	NA	11	11	11	NA	NA	NA	NA
X	102051970	G, T	ENOX2-ARHGAP36	intergenic_region	MODIFIER	.	0.613	0.387	40	0.08	0.92	6	11	NA	NA	11	NA	11	11	11	12	22	11	11	22	11	12	NA	11	NA	NA	11	12	11	11	12	12	22	22	22	12	22	11	11	11	11	11	NA	22
X	102052300	CTT, C	ENOX2-ARHGAP36	intergenic_region	MODIFIER	.	0.647	0.353	23	0.061	0.939	2	11	NA	11	11	11	11	11	11	12	22	11	NA	NA	11	12	11	11	NA	11	11	12	11	11	12	12	22	22	22	12	22	11	11	11	11	11	11	22
X	102052555	A, G	ENOX2-ARHGAP36	intergenic_region	MODIFIER	.	0.624	0.376	27	0.038	0.962	6	11	NA	11	11	NA	11	NA	11	12	22	11	11	22	11	12	11	11	NA	NA	11	12	11	11	12	12	22	22	22	12	22	11	11	11	11	11	11	22
X	102052810	G, A	ENOX2-ARHGAP36	intergenic_region	MODIFIER	.	0.621	0.379	58	0.08	0.92	6	11	NA	NA	11	NA	11	11	NA	12	22	11	11	22	11	12	NA	11	NA	NA	NA	12	11	11	12	12	22	22	22	12	22	11	11	11	NA	NA	NA	NA
X	102052823	TTATATTTTATATATA, T	ENOX2-ARHGAP36	intergenic_region	MODIFIER	.	0.578	0.422	65	0.08	0.92	6	11	NA	NA	NA	NA	11	11	NA	12	22	11	NA	22	11	12	NA	11	NA	NA	NA	12	11	11	12	12	22	22	22	12	22	11	11	11	NA	NA	NA	NA
X	102054314	A, C	ENOX2-ARHGAP36	intergenic_region	MODIFIER	.	0.64	0.36	15	0.097	0.903	3	11	NA	11	11	11	11	NA	11	12	22	11	11	22	11	12	11	11	NA	11	11	12	11	11	12	12	22	22	22	12	22	11	11	11	11	11	11	22
X	102054392	G, A	ENOX2-ARHGAP36	intergenic_region	MODIFIER	.	0.647	0.353	10	0.088	0.912	1	11	11	11	11	11	11	11	11	12	22	11	11	22	11	12	11	11	11	NA	11	12	11	11	12	12	22	22	22	12	22	11	11	11	11	11	11	NA
X	102054651	A, T	ENOX2-ARHGAP36	intergenic_region	MODIFIER	.	0.635	0.365	23	0.129	0.871	3	11	NA	11	11	NA	11	NA	11	12	22	11	11	NA	11	12	11	11	NA	11	11	12	11	11	12	12	22	22	22	12	22	11	11	11	11	11	NA	22
X	102058746	C, A	ENOX2-ARHGAP36	intergenic_region	MODIFIER	.	0.541	0.459	109	0.056	0.944	11	11	NA	NA	NA	NA	11	NA	NA	12	22	NA	NA	NA	NA	NA	NA	11	NA	NA	NA	12	NA	NA	12	NA	22	22	22	NA	NA	11	NA	NA	11	NA	NA	NA
X	102059175	G, A	ENOX2-ARHGAP36	intergenic_region	MODIFIER	.	0.571	0.429	54	0.038	0.962	6	11	NA	NA	11	11	11	11	11	12	22	NA	NA	22	11	12	NA	11	NA	NA	NA	12	11	11	12	12	22	22	22	12	NA	11	NA	11	11	11	11	NA
X	102060936	A, G	ENOX2-ARHGAP36	intergenic_region	MODIFIER	.	0.518	0.482	79	0.074	0.926	6	11	NA	NA	11	NA	11	NA	11	12	22	11	NA	22	11	12	NA	11	NA	NA	NA	12	NA	11	NA	12	22	22	22	12	22	11	11	11	NA	NA	NA	NA
X	102061312	C, T	ENOX2-ARHGAP36	intergenic_region	MODIFIER	.	0.631	0.369	34	0.071	0.929	5	11	NA	NA	11	11	11	NA	11	12	22	11	11	NA	11	12	11	11	NA	11	11	12	11	11	12	12	22	22	22	12	NA	11	11	11	11	11	11	22
X	102067833	C, A	ENOX2-ARHGAP36	intergenic_region	MODIFIER	.	0.654	0.346	8	0.125	0.875	3	11	11	11	11	11	11	11	11	12	22	11	11	22	11	12	NA	11	11	11	11	12	11	11	12	12	22	22	22	12	NA	11	11	11	11	11	11	22
X	102068077	A, G	ENOX2-ARHGAP36	intergenic_region	MODIFIER	.	0.649	0.351	13	0.154	0.846	6	11	11	11	11	11	11	11	11	12	22	11	NA	22	11	12	11	11	11	11	11	12	NA	11	12	12	22	22	22	12	22	11	11	11	11	11	11	22
X	102069227	C, T	ENOX2-ARHGAP36	intergenic_region	MODIFIER	.	0.682	0.318	18	0.065	0.935	3	11	11	11	11	11	11	11	11	12	22	11	NA	22	11	12	11	11	11	11	11	12	11	11	12	12	22	22	22	12	12	11	11	11	11	11	11	NA
X	102071863	T, C	ENOX2-ARHGAP36	intergenic_region	MODIFIER	.	0.644	0.356	23	0.077	0.923	6	11	11	NA	11	11	11	11	11	12	22	11	NA	NA	11	12	11	11	NA	11	11	12	11	11	12	12	22	22	22	12	NA	11	11	11	11	11	NA	22
X	102072262	G, A	ENOX2-ARHGAP36	intergenic_region	MODIFIER	.	0.637	0.363	37	0.077	0.923	6	11	NA	11	11	NA	11	NA	11	12	22	11	NA	22	11	12	11	11	NA	NA	11	12	11	11	12	12	22	22	22	12	NA	11	11	11	11	11	NA	22
X	102072345	A, G	ENOX2-ARHGAP36	intergenic_region	MODIFIER	.	0.537	0.463	70	0.05	0.95	9	11	NA	NA	NA	NA	11	NA	NA	12	22	11	NA	NA	11	NA	NA	11	NA	NA	NA	12	NA	11	12	12	22	22	22	12	NA	11	NA	11	NA	11	NA	22
X	102075692	G, C	ENOX2-ARHGAP36	intergenic_region	MODIFIER	.	0.522	0.478	100	0.059	0.941	12	NA	12	NA	NA	12	11	NA	NA	12	22	NA	NA	NA	11	12	NA	11	NA	NA	NA	12	NA	NA	12	NA	22	NA	22	12	NA	11	NA	12	12	NA	NA	NA
X	102078741	T, C	ENOX2-ARHGAP36	intergenic_region	MODIFIER	.	0.642	0.358	43	0.065	0.935	3	11	NA	NA	11	NA	11	11	NA	12	22	11	NA	22	11	12	NA	11	NA	NA	NA	12	11	11	12	12	22	22	22	12	22	11	NA	11	11	11	NA	NA
X	102078926	C, G	ENOX2-ARHGAP36	intergenic_region	MODIFIER	.	0.642	0.358	23	0.094	0.906	3	11	11	NA	11	11	11	NA	11	12	22	11	11	NA	11	12	NA	11	11	11	11	12	11	11	12	12	22	22	22	12	22	11	11	11	11	11	11	22
X	102079540	T, G	ENOX2-ARHGAP36	intergenic_region	MODIFIER	.	0.624	0.376	11	0.125	0.875	2	11	11	11	11	11	11	11	11	12	22	11	11	22	11	12	11	11	11	11	NA	12	11	11	12	12	22	22	22	12	22	11	11	11	11	11	11	22
X	102080769	C, A	ENOX2-ARHGAP36	intergenic_region	MODIFIER	.	0.554	0.446	89	0	1	12	11	NA	NA	11	NA	11	NA	NA	12	22	NA	NA	NA	11	12	NA	11	NA	NA	NA	12	NA	NA	12	12	22	22	22	12	NA	11	NA	11	11	NA	NA	NA
X	102083872	A, G	ENOX2-ARHGAP36	intergenic_region	MODIFIER	.	0.646	0.354	5	0.114	0.886	0	11	NA	11	11	NA	11	11	11	12	22	11	11	22	11	12	11	11	NA	11	11	12	11	11	12	12	22	22	22	12	22	11	11	11	11	11	11	NA
X	102084324	G, A	ENOX2-ARHGAP36	intergenic_region	MODIFIER	.	0.649	0.351	35	0.12	0.88	7	11	NA	11	11	11	11	11	NA	12	22	11	11	22	11	12	11	11	11	NA	11	12	11	11	12	12	22	22	NA	12	NA	11	11	11	11	11	NA	22
X	102084483	T, C	ENOX2-ARHGAP36	intergenic_region	MODIFIER	.	0.644	0.356	45	0.069	0.931	4	11	NA	NA	11	NA	11	11	NA	12	22	11	11	NA	11	12	NA	11	NA	NA	NA	12	11	11	12	12	22	22	22	12	22	11	11	11	11	11	NA	NA
X	102084698	T, G	ENOX2-ARHGAP36	intergenic_region	MODIFIER	.	0.607	0.393	35	0.033	0.967	4	12	11	NA	12	NA	11	NA	NA	12	22	11	11	22	11	12	NA	11	11	NA	NA	12	11	11	12	12	22	22	22	12	22	11	11	11	11	11	NA	NA
X	102084708	G, A	ENOX2-ARHGAP36	intergenic_region	MODIFIER	.	0.615	0.385	35	0.033	0.967	4	12	11	NA	12	NA	11	NA	NA	12	22	11	11	22	11	12	NA	11	11	NA	NA	12	11	11	12	12	22	22	22	12	22	11	11	11	11	NA	11	NA
X	102084871	C, T,A	ENOX2-ARHGAP36	intergenic_region	MODIFIER	.	0.661	0.339	25	0.08	0.92	6	11	NA	11	11	NA	11	11	11	12	22	11	11	22	11	12	11	11	11	NA	NA	12	11	11	12	12	22	22	22	12	NA	11	11	11	11	11	11	NA
X	102084875	C, A	ENOX2-ARHGAP36	intergenic_region	MODIFIER	.	0.663	0.337	25	0.065	0.935	3	11	NA	11	11	NA	11	11	11	12	22	11	11	22	11	12	11	11	11	NA	NA	12	11	11	12	12	22	22	22	12	NA	11	11	11	11	11	11	NA
X	102085069	CCTTTTTT, CCTTTTTTCTTTTTT,C	ENOX2-ARHGAP36	intergenic_region	MODIFIER	.	0.584	0.416	32	0.034	0.966	5	11	12	11	11	NA	NA	11	11	12	22	11	NA	NA	11	12	NA	11	NA	11	NA	12	11	11	12	12	22	22	22	12	22	11	11	12	NA	NA	NA	22
X	102085309	A, C	ENOX2-ARHGAP36	intergenic_region	MODIFIER	.	0.638	0.362	16	0.067	0.933	4	11	11	11	11	11	11	NA	11	12	22	11	11	22	11	12	11	11	11	11	11	12	11	11	12	12	22	22	22	12	22	11	11	11	11	11	11	NA
X	102085581	A, G	ENOX2-ARHGAP36	intergenic_region	MODIFIER	.	0.551	0.449	47	0.032	0.968	3	11	NA	NA	11	11	11	NA	11	12	22	11	NA	22	11	12	NA	11	NA	NA	NA	12	11	11	12	12	22	22	22	12	NA	11	NA	11	11	11	NA	NA
X	102086328	C, T	ENOX2-ARHGAP36	intergenic_region	MODIFIER	.	0.656	0.344	8	0.138	0.862	4	11	11	11	11	11	11	11	11	12	22	11	11	22	11	12	11	11	11	11	11	12	11	11	12	12	22	22	22	12	22	11	11	11	11	11	11	22
X	102086851	C, T	ENOX2-ARHGAP36	intergenic_region	MODIFIER	.	0.607	0.393	53	0	1	8	11	NA	11	11	11	11	NA	11	12	22	11	NA	NA	11	12	NA	11	NA	NA	NA	12	NA	11	12	12	22	22	22	12	NA	11	NA	11	11	11	NA	NA
X	102087160	C, T	ENOX2-ARHGAP36	intergenic_region	MODIFIER	.	0.579	0.421	22	0.107	0.893	5	11	NA	12	11	11	11	12	12	12	22	11	NA	22	12	12	11	11	NA	11	NA	12	11	11	12	12	22	22	22	12	NA	11	11	NA	11	NA	NA	22
X	102088726	T, A	ENOX2-ARHGAP36	intergenic_region	MODIFIER	.	0.613	0.387	56	0.05	0.95	10	11	NA	11	NA	11	11	NA	11	12	22	11	NA	NA	11	12	NA	NA	NA	NA	NA	12	11	NA	NA	12	22	22	22	12	NA	11	11	11	NA	11	NA	22
X	102089628	AC, A	ENOX2-ARHGAP36	intergenic_region	MODIFIER	.	0.636	0.364	28	0.129	0.871	3	11	11	11	11	11	11	11	11	12	22	11	NA	22	11	12	NA	11	11	11	11	12	11	11	12	12	22	22	22	12	22	11	11	11	11	NA	11	NA
X	102089672	A, G	ENOX2-ARHGAP36	intergenic_region	MODIFIER	.	0.67	0.33	20	0.242	0.758	2	11	11	11	11	11	11	11	11	12	22	11	NA	22	11	12	NA	11	11	11	11	12	11	11	12	12	22	22	NA	12	22	11	11	11	11	11	11	22
X	102090152	C, A	ENOX2-ARHGAP36	intergenic_region	MODIFIER	.	0.635	0.365	43	0.071	0.929	5	11	NA	NA	11	NA	11	NA	11	12	22	11	NA	NA	11	12	11	11	NA	NA	NA	12	11	11	12	12	22	22	22	12	NA	11	11	11	11	11	11	22
X	102090346	T, A	ENOX2-ARHGAP36	intergenic_region	MODIFIER	.	0.646	0.354	8	0.069	0.931	4	11	NA	11	11	NA	11	11	11	12	22	11	11	22	11	12	11	11	11	11	11	12	11	11	12	12	22	22	22	12	22	11	11	11	11	11	11	22
X	102097077	C, T	ENOX2-ARHGAP36	intergenic_region	MODIFIER	.	0.634	0.366	21	0.061	0.939	1	11	NA	11	11	11	11	11	11	12	22	11	11	22	11	12	NA	11	11	11	NA	12	11	NA	12	12	22	22	22	12	22	11	NA	NA	11	11	11	22
X	102097766	G, T	ENOX2-ARHGAP36	intergenic_region	MODIFIER	.	0.658	0.342	29	0.071	0.929	5	11	11	NA	11	11	11	11	11	12	22	11	11	22	11	12	NA	11	11	11	NA	12	11	11	12	12	22	22	22	12	22	11	11	11	11	11	11	NA
X	102098072	T, C	ENOX2-ARHGAP36	intergenic_region	MODIFIER	.	0.63	0.37	22	0.077	0.923	6	11	11	11	11	11	11	11	11	12	22	11	11	22	11	12	11	11	NA	NA	11	12	11	11	12	12	22	22	22	12	22	11	11	11	12	11	11	22
X	102098126	G, A,C	ENOX2-ARHGAP36	intergenic_region	MODIFIER	.	0.634	0.366	20	0.071	0.929	5	11	NA	11	11	11	11	11	11	12	22	11	NA	22	11	12	11	11	11	11	11	12	11	11	NA	12	22	22	22	12	22	11	11	11	11	11	11	22
X	102099403	A, G	ENOX2-ARHGAP36	intergenic_region	MODIFIER	.	0.646	0.354	9	0.118	0.882	1	11	11	11	11	11	11	11	11	12	22	11	11	22	11	12	11	11	NA	11	11	12	11	11	12	12	22	22	22	12	22	11	11	11	11	11	11	NA
X	102099615	A, C	ENOX2-ARHGAP36	intergenic_region	MODIFIER	.	0.637	0.363	6	0.114	0.886	0	11	11	11	11	11	11	11	11	12	22	11	11	22	11	12	11	11	NA	11	11	12	11	11	12	12	22	22	22	12	22	11	11	11	11	11	11	22
X	102100210	A, G	ENOX2-ARHGAP36	intergenic_region	MODIFIER	.	0.65	0.35	19	0.065	0.935	2	11	NA	11	11	11	11	11	11	12	22	11	11	22	11	12	11	11	11	11	NA	12	11	11	12	12	22	22	22	12	22	11	11	11	11	11	11	NA
X	102100649	G, C	ENOX2-ARHGAP36	intergenic_region	MODIFIER	.	0.631	0.369	18	0.138	0.862	5	11	NA	11	11	11	11	11	11	12	22	11	NA	22	11	12	11	11	NA	11	NA	12	11	11	12	12	22	22	22	12	22	11	11	11	11	NA	NA	22
X	102101301	G, T	ENOX2-ARHGAP36	intergenic_region	MODIFIER	.	0.606	0.394	35	0.071	0.929	5	11	NA	11	NA	11	11	NA	11	12	22	11	NA	22	11	12	NA	11	NA	NA	NA	12	NA	11	12	12	22	22	22	12	NA	11	NA	11	11	11	NA	22
X	102101575	T, G	ENOX2-ARHGAP36	intergenic_region	MODIFIER	.	0.632	0.368	12	0.133	0.867	4	11	11	11	11	11	11	11	11	12	22	11	NA	22	11	12	11	11	NA	11	11	12	11	11	12	12	22	22	22	12	22	11	11	11	11	11	11	22
X	102101823	G, A	ENOX2-ARHGAP36	intergenic_region	MODIFIER	.	0.635	0.365	13	0.118	0.882	1	11	11	NA	11	11	11	11	11	12	22	11	NA	22	11	12	11	11	11	11	11	12	11	11	12	12	22	22	22	12	22	11	11	11	11	11	11	22
X	102102532	C, T	ENOX2-ARHGAP36	intergenic_region	MODIFIER	.	0.535	0.465	22	0.033	0.967	3	11	12	12	12	NA	11	12	12	12	22	NA	NA	22	11	12	NA	11	12	11	11	12	12	12	12	12	22	22	22	12	22	11	11	NA	11	11	11	22
X	102103180	G, T	ENOX2-ARHGAP36	intergenic_region	MODIFIER	.	0.64	0.36	24	0.118	0.882	1	11	NA	NA	11	11	11	11	11	12	22	11	NA	22	11	12	11	11	NA	11	11	12	11	11	12	12	22	22	22	12	22	11	11	11	11	11	NA	22
X	102103859	A, G	ENOX2-ARHGAP36	intergenic_region	MODIFIER	.	0.582	0.418	58	0.125	0.875	8	11	NA	NA	NA	NA	11	11	11	12	22	11	NA	NA	11	12	11	11	NA	11	11	12	NA	NA	12	12	22	22	22	12	NA	11	11	11	NA	NA	NA	22
X	102104596	A, AG	ENOX2-ARHGAP36	intergenic_region	MODIFIER	.	0.624	0.376	29	0.069	0.931	4	11	NA	11	11	11	11	11	11	12	22	11	NA	NA	11	12	11	11	NA	11	11	12	11	11	NA	12	22	22	22	12	22	11	11	11	11	11	NA	22
X	102104881	G, A	ENOX2-ARHGAP36	intergenic_region	MODIFIER	.	0.643	0.357	28	0.065	0.935	3	11	NA	NA	11	11	11	11	11	12	22	11	NA	22	11	12	11	11	11	NA	11	12	11	11	12	12	22	22	22	12	22	11	11	11	11	11	11	22
X	102105097	G, A	ENOX2-ARHGAP36	intergenic_region	MODIFIER	.	0.635	0.365	32	0.036	0.964	5	11	11	11	11	NA	11	11	11	12	22	11	11	22	11	12	11	11	11	NA	NA	12	11	11	12	12	22	22	22	12	NA	11	11	11	11	11	NA	22
X	102105544	G, T	ENOX2-ARHGAP36	intergenic_region	MODIFIER	.	0.634	0.366	26	0.133	0.867	4	11	NA	11	11	11	11	11	11	12	22	11	11	22	11	12	11	11	NA	NA	NA	12	NA	11	12	12	22	22	22	12	22	11	11	11	11	11	11	NA
X	102105812	A, T	ENOX2-ARHGAP36	intergenic_region	MODIFIER	.	0.636	0.364	31	0.074	0.926	6	11	11	11	11	11	11	11	11	12	22	11	12	22	11	12	NA	11	NA	11	11	12	11	11	12	12	22	22	22	12	22	11	11	11	11	11	11	NA
X	102106344	C, T	ENOX2-ARHGAP36	intergenic_region	MODIFIER	.	0.638	0.362	11	0.118	0.882	1	11	NA	11	11	11	11	NA	11	12	22	11	11	22	11	12	11	11	NA	11	11	12	11	11	12	12	22	22	22	12	22	11	11	11	11	11	11	NA
X	102106929	A, G,C	ENOX2-ARHGAP36	intergenic_region	MODIFIER	.	0.641	0.359	10	0.129	0.871	3	11	11	11	11	11	11	11	11	12	22	11	NA	22	11	12	11	11	NA	11	11	12	11	11	12	12	22	22	22	12	22	11	11	11	11	11	11	22
X	102107577	GTCAA, G,GCAA	ENOX2-ARHGAP36	intergenic_region	MODIFIER	.	0.506	0.494	87	0.357	0.643	13	NA	NA	NA	NA	NA	12	NA	12	12	NA	NA	NA	NA	12	12	NA	NA	NA	NA	NA	22	NA	NA	NA	NA	NA	12	11	12	NA	NA	NA	NA	22	12	NA	11
X	102107586	G, A	ENOX2-ARHGAP36	intergenic_region	MODIFIER	.	0.577	0.423	91	0.417	0.583	14	NA	NA	NA	NA	NA	12	NA	12	12	NA	NA	NA	NA	12	12	NA	NA	NA	NA	NA	NA	NA	NA	NA	NA	NA	12	NA	NA	NA	NA	NA	NA	22	NA	11	11
X	102107911	A, G	ENOX2-ARHGAP36	intergenic_region	MODIFIER	.	0.704	0.296	106	0.444	0.556	16	22	NA	11	NA	NA	12	11	NA	NA	NA	11	NA	NA	NA	NA	NA	NA	NA	NA	NA	NA	NA	NA	NA	NA	NA	12	12	NA	NA	NA	NA	NA	NA	NA	NA	NA
X	102107956	C, T	ENOX2-ARHGAP36	intergenic_region	MODIFIER	.	0.52	0.48	110	0.364	0.636	15	22	NA	NA	NA	NA	12	NA	NA	12	NA	NA	NA	NA	12	NA	NA	NA	NA	NA	NA	NA	NA	NA	NA	NA	NA	12	12	NA	NA	NA	NA	NA	NA	NA	NA	NA
X	102107977	G, A	ENOX2-ARHGAP36	intergenic_region	MODIFIER	.	0.629	0.371	100	0.462	0.538	14	22	NA	11	NA	NA	12	11	11	12	NA	NA	NA	NA	12	NA	NA	NA	NA	NA	NA	NA	NA	NA	NA	NA	NA	12	12	NA	NA	NA	NA	NA	NA	NA	12	11
X	102107990	G, C	ENOX2-ARHGAP36	intergenic_region	MODIFIER	.	0.636	0.364	97	0.333	0.667	16	22	NA	11	NA	NA	12	11	NA	12	NA	NA	NA	NA	12	NA	NA	NA	NA	NA	NA	NA	NA	NA	NA	NA	NA	12	12	NA	NA	NA	NA	NA	NA	NA	NA	NA
X	102109143	AG, A	ENOX2-ARHGAP36	intergenic_region	MODIFIER	.	0.64	0.36	24	0.129	0.871	3	11	NA	NA	11	NA	11	11	11	12	22	11	11	22	11	12	NA	11	11	11	NA	12	11	11	12	12	22	22	22	12	22	11	11	11	11	11	11	22
X	102112094	A, G	ENOX2-ARHGAP36	intergenic_region	MODIFIER	.	0.647	0.353	37	0.273	0.727	9	11	NA	NA	NA	11	11	11	11	12	22	11	NA	NA	11	12	NA	11	11	NA	11	12	11	11	12	12	22	22	22	12	NA	11	11	11	11	NA	11	NA
X	102112672	G, A	ENOX2-ARHGAP36	intergenic_region	MODIFIER	.	0.645	0.355	6	0.094	0.906	2	11	11	NA	11	11	11	11	11	12	22	11	11	22	11	12	11	11	11	11	NA	12	11	11	12	12	22	22	22	12	22	11	11	11	11	11	11	22
X	102114846	C, T	ENOX2-ARHGAP36	intergenic_region	MODIFIER	.	0.655	0.345	15	0.125	0.875	2	11	11	11	11	11	11	11	11	12	22	11	11	22	11	12	NA	11	11	11	NA	12	11	11	12	12	22	22	22	12	NA	11	11	11	11	11	11	NA
X	102114935	TGTGTGTGTGTGTGTGCGCGCGCGCGCATGC, T,TGCGCGCGCGCATGC	ENOX2-ARHGAP36	intergenic_region	MODIFIER	.	0.685	0.315	56	0.05	0.95	9	11	NA	11	NA	11	11	11	11	12	22	11	NA	22	11	12	NA	11	NA	11	NA	12	NA	11	NA	12	22	22	22	12	NA	12	11	11	11	11	11	NA
X	102116675	T, TA	ENOX2-ARHGAP36	intergenic_region	MODIFIER	.	0.648	0.352	5	0.062	0.938	2	11	11	11	11	11	11	11	11	12	22	11	11	22	11	12	11	11	NA	11	11	12	11	11	12	12	22	22	22	12	22	11	11	11	11	11	11	22
X	102116873	G, A	ENOX2-ARHGAP36	intergenic_region	MODIFIER	.	0.643	0.357	5	0.062	0.938	2	11	11	11	11	11	11	11	11	12	22	11	11	22	11	12	11	11	NA	11	11	12	11	11	12	12	22	22	22	12	22	11	11	11	11	11	11	NA
X	102118090	A, G	ENOX2-ARHGAP36	intergenic_region	MODIFIER	.	0.569	0.431	40	0.067	0.933	3	11	NA	11	11	11	11	11	11	12	22	11	NA	22	11	12	NA	11	NA	NA	11	12	NA	11	12	12	22	22	22	12	NA	11	NA	11	11	NA	NA	22
X	102118353	T, A	ENOX2-ARHGAP36	intergenic_region	MODIFIER	.	0.614	0.386	29	0.033	0.967	4	11	11	11	11	11	11	NA	11	12	22	11	NA	22	11	12	11	11	NA	NA	11	12	11	11	12	12	22	22	22	12	NA	11	11	11	11	NA	11	22
X	102118617	C, G	ENOX2-ARHGAP36	intergenic_region	MODIFIER	.	0.598	0.402	24	0.133	0.867	4	11	11	11	NA	11	11	11	11	12	22	11	NA	22	11	12	NA	11	NA	11	NA	12	11	11	12	12	22	22	22	12	NA	12	11	11	11	11	NA	22
X	102119428	T, C	ENOX2-ARHGAP36	intergenic_region	MODIFIER	.	0.633	0.367	18	0.1	0.9	4	11	11	11	11	11	11	11	11	12	22	11	11	22	11	12	11	11	11	11	NA	12	11	11	12	12	22	22	22	12	22	11	11	11	11	11	11	NA
X	102121406	T, G	ENOX2-ARHGAP36	intergenic_region	MODIFIER	.	0.647	0.353	11	0.114	0.886	0	11	NA	11	11	NA	11	11	11	12	22	11	11	22	11	12	11	11	NA	11	11	12	11	11	12	12	22	22	22	12	NA	11	11	11	11	11	11	NA
X	102122094	A, T	ENOX2-ARHGAP36	intergenic_region	MODIFIER	.	0.657	0.343	7	0.067	0.933	3	11	11	11	11	11	11	11	11	12	22	11	11	22	11	12	11	11	11	NA	11	12	11	11	12	12	22	22	22	12	22	11	11	11	11	11	11	22
X	102122206	A, G	ENOX2-ARHGAP36	intergenic_region	MODIFIER	.	0.657	0.343	14	0.071	0.929	4	11	11	NA	11	11	11	11	11	12	22	11	11	22	11	12	11	11	11	11	NA	12	11	11	12	12	22	22	22	12	NA	11	11	11	11	11	11	NA
X	102122289	G, A	ENOX2-ARHGAP36	intergenic_region	MODIFIER	.	0.644	0.356	9	0.138	0.862	4	11	NA	11	11	11	11	11	11	12	22	11	11	22	11	12	11	11	11	11	11	12	11	11	12	12	22	22	22	12	22	11	11	11	11	11	11	22
X	102124792	C, T	ENOX2-ARHGAP36	intergenic_region	MODIFIER	.	0.644	0.356	9	0.118	0.882	1	11	11	11	11	11	11	11	11	12	22	11	11	22	11	12	11	11	11	11	11	12	11	11	12	12	22	22	22	12	22	11	11	11	11	11	NA	NA
X	102125254	G, A	ENOX2-ARHGAP36	intergenic_region	MODIFIER	.	0.647	0.353	10	0.129	0.871	3	11	11	11	11	11	11	11	11	12	22	11	NA	22	11	12	11	11	NA	11	11	12	11	11	12	12	22	22	22	12	22	11	11	11	11	11	11	NA
X	102128106	A, G	ENOX2-ARHGAP36	intergenic_region	MODIFIER	.	0.646	0.354	20	0.133	0.867	4	11	11	11	11	11	11	11	11	12	22	11	NA	22	11	12	NA	11	11	11	11	12	11	11	12	12	22	22	22	12	22	11	11	11	11	11	11	22
X	102128968	T, TAGAAAGG	ENOX2-ARHGAP36	intergenic_region	MODIFIER	.	0.654	0.346	10	0.118	0.882	1	11	11	11	11	11	11	11	11	12	22	11	11	22	11	12	11	11	11	11	11	12	11	11	12	12	22	22	22	12	NA	11	11	11	11	11	11	22
X	102128969	C, G	ENOX2-ARHGAP36	intergenic_region	MODIFIER	.	0.648	0.352	8	0.118	0.882	1	11	11	11	11	11	11	11	11	12	22	11	11	22	11	12	11	11	11	11	11	12	11	11	12	12	22	22	22	12	NA	11	11	11	11	11	11	22
X	102128970	T, TAG	ENOX2-ARHGAP36	intergenic_region	MODIFIER	.	0.648	0.352	8	0.125	0.875	2	11	11	11	11	11	11	11	11	12	22	11	11	22	11	12	11	11	11	11	11	12	11	11	12	12	22	22	22	12	NA	11	11	11	11	11	11	22
X	102130691	C, T	ENOX2-ARHGAP36	intergenic_region	MODIFIER	.	0.643	0.357	8	0.125	0.875	2	11	11	NA	11	11	11	11	11	12	22	11	11	22	11	12	11	11	NA	11	11	12	11	11	12	12	22	22	22	12	22	11	11	11	11	11	11	22
X	102131308	A, G	ENOX2-ARHGAP36	intergenic_region	MODIFIER	.	0.65	0.35	10	0.129	0.871	3	11	11	11	11	11	11	11	11	12	22	11	NA	22	11	12	NA	11	NA	11	11	12	11	11	12	12	22	22	22	12	22	11	11	11	11	11	11	NA
X	102132162	C, A	ENOX2-ARHGAP36	intergenic_region	MODIFIER	.	0.654	0.346	4	0.121	0.879	1	11	11	11	11	11	11	11	11	12	22	11	11	22	11	12	11	11	11	11	11	12	11	11	12	12	22	22	22	12	NA	11	11	11	11	11	11	22
X	102133004	G, A,C	ENOX2-ARHGAP36	intergenic_region	MODIFIER	.	0.642	0.358	6	0.129	0.871	3	11	11	NA	11	11	11	11	11	12	22	11	11	22	11	12	11	11	NA	11	11	12	11	11	12	12	22	22	22	12	22	11	11	11	11	11	11	22
X	102134686	CAAAAACAGACAGTAAAAAAAAAAAAAAAAAA, C	ENOX2-ARHGAP36	intergenic_region	MODIFIER	.	0.769	0.231	53	0.154	0.846	13	11	NA	NA	11	11	11	NA	11	12	NA	11	NA	22	11	12	11	11	NA	NA	11	12	11	11	12	12	NA	NA	NA	12	NA	11	11	12	11	NA	11	NA
X	102138131	G, A	ENOX2-ARHGAP36	intergenic_region	MODIFIER	.	0.619	0.381	43	0.077	0.923	6	11	NA	NA	11	NA	11	NA	11	12	22	11	NA	NA	11	12	NA	11	NA	NA	NA	12	11	11	12	12	22	22	22	12	NA	11	11	11	NA	11	NA	22
X	102138261	A, T	ENOX2-ARHGAP36	intergenic_region	MODIFIER	.	0.652	0.348	13	0.067	0.933	3	11	11	11	11	11	11	NA	11	12	22	11	11	22	11	12	11	11	NA	11	11	12	11	11	12	12	22	22	22	12	22	11	11	11	11	11	11	22
X	102138522	T, A	ENOX2-ARHGAP36	intergenic_region	MODIFIER	.	0.641	0.359	7	0.094	0.906	3	11	11	11	11	11	11	11	11	12	22	11	11	22	11	12	11	11	11	11	NA	12	11	11	12	12	22	22	22	12	22	11	11	11	11	11	11	NA
X	102141512	G, A	ENOX2-ARHGAP36	intergenic_region	MODIFIER	.	0.646	0.354	5	0.121	0.879	2	11	11	11	11	11	11	11	11	12	22	11	11	22	11	12	11	11	11	11	11	12	11	11	12	12	22	22	22	12	22	11	11	11	11	11	11	22
X	102141690	A, G	ENOX2-ARHGAP36	intergenic_region	MODIFIER	.	0.648	0.352	8	0.129	0.871	3	11	11	11	11	11	11	11	11	12	22	11	11	22	11	12	11	11	11	11	11	12	11	11	12	12	22	22	22	12	22	11	11	11	11	11	11	NA
X	102142038	G, A	ENOX2-ARHGAP36	intergenic_region	MODIFIER	.	0.654	0.346	29	0.138	0.862	4	11	NA	NA	11	NA	11	11	11	12	22	11	11	22	11	12	11	11	NA	11	11	12	11	11	12	12	NA	22	22	12	22	11	11	11	11	11	NA	22
X	102143543	A, T	ENOX2-ARHGAP36	intergenic_region	MODIFIER	.	0.625	0.375	23	0.074	0.926	6	11	11	11	11	NA	11	NA	11	12	22	11	11	NA	11	12	11	11	NA	11	11	12	11	11	12	12	22	22	22	12	22	11	11	11	11	11	11	22
X	102144548	G, A	ENOX2-ARHGAP36	intergenic_region	MODIFIER	.	0.645	0.355	7	0.133	0.867	4	11	11	11	11	11	11	11	11	12	22	11	11	22	11	12	11	11	11	11	11	12	11	11	12	12	22	22	22	12	22	11	11	11	11	11	11	22
X	102145594	G, A	ENOX2-ARHGAP36	intergenic_region	MODIFIER	.	0.645	0.355	17	0.062	0.938	2	11	11	11	11	11	11	11	11	12	22	11	11	22	11	12	11	11	NA	NA	11	12	11	11	12	12	22	22	22	12	22	11	11	11	11	11	11	NA
X	102147329	C, T	ENOX2-ARHGAP36	intergenic_region	MODIFIER	.	0.646	0.354	6	0.125	0.875	2	11	11	11	11	11	11	11	11	12	22	11	11	22	11	12	11	11	11	11	11	12	11	11	12	12	22	22	22	12	22	11	11	11	11	11	11	22
X	102148799	A, G	ENOX2-ARHGAP36	intergenic_region	MODIFIER	.	0.643	0.357	8	0.114	0.886	0	11	NA	11	11	11	11	11	11	12	22	11	11	22	11	12	11	11	11	11	11	12	11	11	12	12	22	22	22	12	NA	11	11	11	11	11	11	22
X	102149490	T, G	ENOX2-ARHGAP36	intergenic_region	MODIFIER	.	0.639	0.361	9	0.129	0.871	3	11	11	NA	11	11	11	11	11	12	22	11	11	22	11	12	11	11	11	11	11	12	11	11	12	12	22	22	22	12	NA	11	11	11	11	11	11	22
X	102150513	CA, C	ENOX2-ARHGAP36	intergenic_region	MODIFIER	.	0.646	0.354	11	0.121	0.879	2	11	11	11	11	11	11	11	11	12	22	11	11	22	11	12	11	11	NA	NA	11	12	11	11	12	12	22	22	22	12	NA	11	11	11	11	11	11	22
X	102150910	TTAAACTTTAAGCCTCAAAAAAAAAAAAAATAAAAAAAATAAAAAAATAAAAAAAAAATAAAAAAAAAAAATAAA, T	ENOX2-ARHGAP36	intergenic_region	MODIFIER	.	0.637	0.363	22	0.08	0.92	6	11	22	11	11	11	11	11	11	12	22	11	22	NA	11	12	11	11	NA	11	11	12	11	11	22	12	22	22	22	12	22	11	11	11	11	11	11	NA
X	102152615	C, G	ENOX2-ARHGAP36	intergenic_region	MODIFIER	.	0.643	0.357	11	0.125	0.875	2	11	11	11	11	11	11	NA	11	12	22	11	11	22	11	12	11	11	NA	11	11	12	11	11	12	12	22	22	22	12	22	11	11	11	11	11	11	22
X	102153006	G, C	ENOX2-ARHGAP36	intergenic_region	MODIFIER	.	0.636	0.364	8	0.065	0.935	3	11	11	11	11	11	11	11	11	12	22	11	11	22	11	12	11	11	NA	11	11	12	11	11	12	12	22	22	22	12	22	11	11	11	11	11	11	22
X	102154843	TAA, TA,T	ENOX2-ARHGAP36	intergenic_region	MODIFIER	.	0.63	0.37	23	0.065	0.935	3	11	NA	11	11	11	11	11	11	12	22	11	NA	22	11	12	11	11	NA	11	NA	12	11	11	12	12	22	22	22	12	NA	11	11	11	11	NA	NA	22
X	102156089	A, G	ENOX2-ARHGAP36	intergenic_region	MODIFIER	.	0.657	0.343	11	0.138	0.862	4	11	11	NA	11	11	11	11	11	12	22	11	11	NA	11	12	11	11	NA	11	11	12	11	11	12	12	22	22	22	12	22	11	11	11	11	11	11	22
X	102157206	AT, A	ENOX2-ARHGAP36	intergenic_region	MODIFIER	.	0.636	0.364	10	0.069	0.931	4	11	11	NA	11	11	11	11	11	12	22	11	11	22	11	12	11	11	NA	11	NA	12	11	11	12	12	22	22	22	12	22	11	11	11	11	11	11	22
X	102158233	A, G	ENOX2-ARHGAP36	intergenic_region	MODIFIER	.	0.662	0.338	11	0.121	0.879	1	11	11	11	11	NA	11	11	11	12	22	11	11	NA	11	12	11	11	NA	11	11	12	11	11	12	12	22	22	22	12	22	11	11	11	11	11	11	22
X	102158360	T, C	ENOX2-ARHGAP36	intergenic_region	MODIFIER	.	0.638	0.362	11	0.125	0.875	2	11	11	11	11	NA	11	11	11	12	22	11	NA	22	11	12	11	11	NA	11	11	12	11	11	12	12	22	22	22	12	22	11	11	11	11	11	11	22
X	102158884	C, CT,T	ENOX2-ARHGAP36	intergenic_region	MODIFIER	.	0.595	0.405	44	0.042	0.958	7	11	NA	11	11	NA	11	NA	NA	12	22	11	11	NA	11	12	NA	11	NA	NA	11	12	NA	11	12	12	22	22	22	12	NA	11	NA	11	11	11	11	22
X	102159389	G, T	ENOX2-ARHGAP36	intergenic_region	MODIFIER	.	0.619	0.381	33	0.065	0.935	3	11	NA	11	11	11	11	11	NA	12	22	11	11	NA	11	12	NA	11	NA	11	NA	12	11	11	12	12	22	22	22	12	22	11	NA	11	11	11	NA	22
X	102160698	C, T	ENOX2-ARHGAP36	intergenic_region	MODIFIER	.	0.625	0.375	12	0.118	0.882	1	11	11	11	11	11	11	11	11	12	22	11	12	22	11	12	11	11	NA	11	11	12	11	11	12	12	22	22	22	12	NA	11	NA	11	11	11	11	22
X	102161249	A, C	ENOX2-ARHGAP36	intergenic_region	MODIFIER	.	0.662	0.338	15	0.071	0.929	5	11	11	11	11	11	11	11	11	12	22	11	11	NA	11	12	NA	11	NA	NA	11	12	11	11	12	12	22	22	22	12	22	11	11	11	11	11	11	22
X	102162042	T, C	ENOX2-ARHGAP36	intergenic_region	MODIFIER	.	0.643	0.357	10	0.097	0.903	3	11	NA	11	11	11	11	11	11	12	22	11	11	22	11	12	11	11	NA	11	11	12	11	11	12	12	22	22	22	12	NA	11	11	11	11	11	NA	22
X	102166145	T, G	ENOX2-ARHGAP36	intergenic_region	MODIFIER	.	0.644	0.356	10	0.121	0.879	1	11	NA	11	11	11	11	NA	11	12	22	11	11	22	11	12	11	11	11	11	11	12	11	11	12	12	22	22	22	12	NA	11	11	11	11	11	11	22
X	102169326	T, TA	ENOX2-ARHGAP36	intergenic_region	MODIFIER	.	0.641	0.359	17	0.125	0.875	3	11	11	11	11	11	11	11	11	12	22	11	11	22	11	12	11	11	NA	11	11	12	11	11	12	12	22	22	22	12	22	11	NA	11	11	11	11	NA
X	102170665	A, G	ENOX2-ARHGAP36	intergenic_region	MODIFIER	.	0.64	0.36	16	0.08	0.92	6	11	NA	11	11	11	11	11	11	12	22	11	11	NA	11	12	11	11	11	11	11	12	11	11	12	12	22	22	22	12	22	11	11	11	11	11	11	NA
X	102173082	C, T	ENOX2-ARHGAP36	intergenic_region	MODIFIER	.	0.646	0.354	9	0.03	0.97	1	11	11	11	11	11	11	11	11	12	22	11	11	22	11	12	11	11	11	11	11	12	11	11	12	12	22	22	22	12	NA	11	11	11	11	11	11	22
X	102174685	A, T	ENOX2-ARHGAP36	intergenic_region	MODIFIER	.	0.654	0.346	12	0.03	0.97	2	11	11	11	11	11	11	11	11	12	22	11	NA	22	11	12	11	11	11	11	11	12	11	11	12	12	22	22	22	12	NA	11	11	11	11	11	11	NA
X	102177676	G, C	ENOX2-ARHGAP36	intergenic_region	MODIFIER	.	0.645	0.355	6	0.03	0.97	1	11	11	11	11	11	11	11	11	12	22	11	11	22	11	12	11	11	11	11	11	12	11	11	12	12	22	22	22	12	22	11	11	11	11	11	11	22
X	102177680	C, A	ENOX2-ARHGAP36	intergenic_region	MODIFIER	.	0.646	0.354	8	0.031	0.969	2	11	11	11	11	11	11	11	11	12	22	11	11	22	11	12	11	11	11	11	11	12	11	11	12	12	22	22	22	12	22	11	11	11	11	11	11	22
X	102182046	CAA, C,CA	ENOX2-ARHGAP36	intergenic_region	MODIFIER	.	0.649	0.351	15	0.045	0.955	7	11	NA	11	11	11	11	11	11	12	22	11	11	22	11	12	11	11	NA	11	11	12	NA	11	12	12	22	22	22	12	22	11	11	11	11	11	11	NA
X	102182442	G, C	ENOX2-ARHGAP36	intergenic_region	MODIFIER	.	0.642	0.358	19	0	1	4	11	NA	11	11	11	11	11	11	12	22	11	11	22	11	12	11	11	11	11	NA	12	NA	11	12	12	22	22	22	12	22	11	11	11	11	11	11	22
X	102183606	A, T	ENOX2-ARHGAP36	intergenic_region	MODIFIER	.	0.66	0.34	15	0.03	0.97	2	11	11	11	11	11	11	11	11	12	22	11	11	22	11	12	11	11	11	11	11	12	11	11	12	12	22	22	22	12	NA	11	11	11	11	11	11	22
X	102183650	A, G	ENOX2-ARHGAP36	intergenic_region	MODIFIER	.	0.635	0.365	16	0.031	0.969	2	11	11	11	11	11	11	11	11	12	22	11	11	22	11	12	11	11	NA	11	11	12	11	11	12	12	22	22	22	12	NA	11	11	11	11	11	11	22
X	102185068	A, G	ENOX2-ARHGAP36	intergenic_region	MODIFIER	.	0.633	0.367	18	0	1	5	11	NA	11	11	NA	11	11	11	12	22	11	11	22	11	12	11	11	NA	11	11	12	11	11	12	12	22	22	22	12	22	11	NA	11	11	11	11	NA
X	102186544	G, A	ENOX2-ARHGAP36	intergenic_region	MODIFIER	.	0.65	0.35	14	0.032	0.968	3	11	11	11	11	NA	11	11	11	12	22	11	NA	22	11	12	11	11	11	11	11	12	11	11	12	12	22	22	NA	12	22	11	11	11	11	11	11	22
X	102186827	T, TG	ENOX2-ARHGAP36	intergenic_region	MODIFIER	.	0.658	0.342	18	0.031	0.969	2	11	NA	11	11	11	11	NA	11	12	22	11	11	NA	11	12	11	11	NA	11	11	12	11	11	NA	12	22	22	22	12	NA	11	11	11	11	11	11	NA
X	102187871	CA, C	ENOX2-ARHGAP36	intergenic_region	MODIFIER	.	0.642	0.358	5	0.031	0.969	2	11	11	11	11	NA	11	11	11	12	22	11	11	22	11	12	11	11	11	11	11	12	11	11	12	12	22	22	22	12	22	11	11	11	11	11	11	22
X	102189114	T, G	ENOX2-ARHGAP36	intergenic_region	MODIFIER	.	0.638	0.362	24	0.036	0.964	5	11	NA	NA	11	NA	11	11	11	12	22	11	11	22	11	12	NA	11	11	11	NA	12	11	11	12	12	22	22	22	12	NA	11	11	11	11	11	NA	22
X	102189262	AC, A	ENOX2-ARHGAP36	intergenic_region	MODIFIER	.	0.667	0.333	32	0.038	0.962	6	11	NA	NA	11	11	11	11	11	12	22	11	11	NA	11	12	NA	11	NA	11	NA	12	11	11	12	12	22	22	22	12	NA	11	11	11	11	NA	11	NA
X	102192969	G, GA	ARHGAP36	upstream_gene_variant	MODIFIER	.	0.64	0.36	25	0.032	0.968	3	11	NA	11	11	NA	11	11	11	12	22	11	NA	22	11	12	11	11	NA	11	NA	12	11	11	12	12	22	22	22	12	NA	11	11	11	11	11	11	NA
X	102194478	TA, T,TAA,CA	ARHGAP36	upstream_gene_variant	MODIFIER	.	0.538	0.462	62	0.053	0.947	10	11	NA	NA	NA	NA	12	NA	22	22	NA	12	22	NA	11	NA	NA	12	NA	NA	NA	22	NA	NA	22	NA	NA	NA	NA	NA	NA	12	11	NA	22	NA	NA	22
X	102195534	T, C	ARHGAP36	upstream_gene_variant	MODIFIER	.	0.618	0.382	27	0.034	0.966	4	11	NA	NA	11	NA	11	NA	11	12	22	11	11	NA	11	12	11	11	NA	11	NA	12	11	11	12	12	22	22	22	12	22	11	11	11	11	11	11	22
X	102199879	T, A	ARHGAP36	intron_variant	MODIFIER	.	0.644	0.356	2	0.031	0.969	2	11	11	11	11	11	11	11	11	12	22	11	11	22	11	12	11	11	NA	11	11	12	11	11	12	12	22	22	22	12	22	11	11	11	11	11	11	22
X	102201970	G, C	ARHGAP36	intron_variant	MODIFIER	.	0.66	0.34	25	0.036	0.964	5	11	11	NA	11	11	11	11	11	12	22	11	11	22	11	12	NA	11	11	NA	NA	12	11	11	12	12	22	22	22	12	22	11	11	11	11	11	11	NA
X	102201971	G, T	ARHGAP36	intron_variant	MODIFIER	.	0.656	0.344	24	0.036	0.964	5	11	11	NA	11	11	11	11	11	12	22	11	11	22	11	12	NA	11	11	NA	NA	12	11	11	12	12	22	22	22	12	22	11	11	11	11	11	11	22
X	102206797	A, C	ARHGAP36	intron_variant	MODIFIER	.	0.652	0.348	17	0.032	0.968	3	11	11	11	11	11	11	11	11	12	22	11	11	22	11	12	11	11	NA	NA	11	12	11	11	12	12	22	22	22	12	22	11	11	11	11	11	11	NA
X	102206811	T, C	ARHGAP36	intron_variant	MODIFIER	.	0.655	0.345	16	0.032	0.968	4	11	NA	11	11	11	11	11	11	12	22	11	11	22	11	12	11	11	NA	NA	11	12	11	11	12	12	22	22	22	12	22	11	11	11	11	11	11	NA
X	102207673	C, G	ARHGAP36	intron_variant	MODIFIER	.	0.642	0.358	11	0.032	0.968	3	11	11	11	11	11	11	11	11	12	22	11	11	22	11	12	11	11	11	11	11	12	11	11	12	12	22	22	22	12	22	11	11	11	11	11	11	22
X	102207977	A, G	ARHGAP36	intron_variant	MODIFIER	.	0.637	0.363	15	0.033	0.967	4	11	11	11	11	11	11	NA	11	12	22	11	NA	22	11	12	11	11	11	NA	NA	12	11	11	12	12	22	22	NA	12	NA	11	11	11	11	11	11	22
X	102208638	A, G	ARHGAP36	intron_variant	MODIFIER	.	0.645	0.355	13	0.031	0.969	2	11	11	11	11	11	11	11	11	12	22	11	11	22	11	12	11	11	11	11	11	12	11	11	12	12	22	22	22	12	22	11	11	11	11	NA	11	22
X	102209680	T, A	ARHGAP36	intron_variant	MODIFIER	.	0.67	0.33	14	0.033	0.967	4	11	11	NA	11	11	11	11	11	12	22	11	11	22	11	12	11	11	11	11	11	12	11	11	12	12	22	22	22	12	22	11	11	11	11	11	11	22
X	102210741	A, G	ARHGAP36	intron_variant	MODIFIER	.	0.642	0.358	26	0	1	6	11	11	11	11	11	11	11	11	12	22	11	11	22	11	12	11	11	11	NA	NA	12	11	11	12	12	22	22	22	12	NA	11	11	11	11	11	11	NA
X	102211731	G, A	ARHGAP36	intron_variant	MODIFIER	.	0.637	0.363	17	0.031	0.969	2	11	NA	11	11	11	11	11	11	12	22	11	11	22	11	12	11	11	NA	NA	11	12	11	11	12	12	22	22	22	12	NA	11	11	11	11	11	11	22
X	102212198	T, C	ARHGAP36	intron_variant	MODIFIER	.	0.642	0.358	16	0.033	0.967	3	11	11	11	11	NA	11	NA	11	12	22	11	NA	22	11	12	11	11	NA	11	11	12	11	11	12	12	22	22	22	12	22	11	11	11	11	11	11	22
X	102212242	C, T	ARHGAP36	intron_variant	MODIFIER	.	0.644	0.356	15	0.031	0.969	2	11	11	11	11	11	11	11	11	12	22	11	NA	22	11	12	NA	11	NA	NA	11	12	11	11	12	12	22	22	22	12	22	11	11	11	11	11	11	22
X	102213387	A, AT	ARHGAP36	intron_variant	MODIFIER	.	0.66	0.34	12	0.03	0.97	2	11	NA	11	11	11	11	11	11	12	22	11	NA	22	11	12	11	11	11	11	11	12	11	11	12	12	22	22	22	12	22	11	11	11	11	11	11	NA
X	102215451	A, AT	ARHGAP36	upstream_gene_variant	MODIFIER	.	0.62	0.38	37	0.036	0.964	5	11	NA	NA	11	NA	11	11	11	12	22	11	11	22	11	12	NA	11	NA	11	NA	12	11	11	12	12	22	22	22	12	NA	11	11	11	11	11	11	NA
X	102215753	A, G	ARHGAP36	upstream_gene_variant	MODIFIER	.	0.621	0.379	44	0	1	8	11	NA	NA	11	NA	11	NA	11	12	22	11	11	NA	11	12	NA	11	11	NA	NA	12	NA	11	12	12	22	22	NA	12	NA	11	11	11	11	11	11	22
X	102216182	G, T	ARHGAP36	upstream_gene_variant	MODIFIER	.	0.653	0.347	17	0.032	0.968	3	11	11	11	11	11	11	11	11	12	22	11	11	NA	11	12	11	11	11	11	11	12	11	11	12	12	22	22	22	12	22	11	11	11	11	11	11	22
X	102216511	G, A	ARHGAP36	upstream_gene_variant	MODIFIER	.	0.653	0.347	15	0.029	0.971	1	11	11	NA	11	11	11	11	11	12	22	11	11	22	11	12	11	11	11	11	NA	12	11	11	12	12	22	22	22	12	NA	11	11	11	11	11	11	NA
X	102217065	C, G	ARHGAP36	upstream_gene_variant	MODIFIER	.	0.62	0.38	23	0.031	0.969	2	11	11	11	11	11	11	NA	11	12	22	11	NA	22	11	12	11	11	NA	NA	NA	12	11	11	12	12	22	22	22	12	22	11	11	11	11	11	11	NA
X	102217066	T, G	ARHGAP36	upstream_gene_variant	MODIFIER	.	0.617	0.383	22	0.031	0.969	2	11	11	11	11	11	11	NA	11	12	22	11	NA	22	11	12	11	11	NA	NA	NA	12	11	11	12	12	22	22	22	12	22	11	11	11	11	11	11	NA
X	102217067	T, A	ARHGAP36	upstream_gene_variant	MODIFIER	.	0.617	0.383	22	0.033	0.967	3	11	11	11	11	11	11	NA	11	12	22	11	NA	22	11	12	11	11	NA	NA	NA	12	11	11	12	12	22	22	22	12	22	11	11	11	11	11	11	NA
X	102217079	T, G	ARHGAP36	upstream_gene_variant	MODIFIER	.	0.614	0.386	24	0.031	0.969	2	11	11	11	11	11	11	NA	11	12	22	11	11	22	11	12	NA	11	NA	NA	NA	12	11	11	12	12	22	22	22	12	22	11	11	11	11	11	11	NA
X	102217521	C, T	ARHGAP36	upstream_gene_variant	MODIFIER	.	0.636	0.364	20	0.031	0.969	2	11	NA	NA	11	11	11	NA	11	12	22	11	12	NA	11	12	11	11	NA	11	11	12	11	11	12	12	22	22	22	12	22	11	NA	11	11	11	11	NA
X	102217853	CCACT, C	ARHGAP36	upstream_gene_variant	MODIFIER	.	0.635	0.365	6	0.029	0.971	0	11	NA	11	11	11	11	11	11	12	22	11	NA	22	11	12	11	11	NA	11	11	12	11	11	12	12	22	22	22	12	22	11	11	11	11	11	11	22
X	102219103	T, C	ARHGAP36	upstream_gene_variant	MODIFIER	.	0.592	0.408	10	0.033	0.967	4	11	11	11	11	11	11	11	11	12	22	12	11	22	11	12	11	11	NA	11	11	12	11	11	12	12	22	22	22	12	22	11	11	11	11	11	11	22
X	102219444	T, C	ARHGAP36	upstream_gene_variant	MODIFIER	.	0.503	0.497	46	0.034	0.966	5	11	NA	NA	NA	NA	12	NA	NA	22	22	12	NA	NA	11	22	12	12	NA	11	NA	22	NA	NA	22	22	22	22	22	NA	22	12	11	NA	NA	11	NA	22
X	102221265	TC, T,CC	ARHGAP36	intron_variant	MODIFIER	.	0.562	0.438	55	0	1	10	NA	NA	NA	11	NA	11	11	NA	12	22	11	11	22	11	12	NA	11	NA	NA	NA	12	NA	NA	12	12	22	22	22	12	22	11	11	11	11	NA	NA	22
X	102221281	T, A	ARHGAP36	intron_variant	MODIFIER	.	0.64	0.36	24	0.036	0.964	5	11	NA	NA	11	11	11	11	11	12	22	11	11	22	11	12	NA	11	NA	NA	NA	12	11	11	12	12	22	22	22	12	NA	11	11	11	11	11	11	22
X	102222564	T, G	ARHGAP36	intron_variant	MODIFIER	.	0.637	0.363	23	0.03	0.97	2	11	11	11	11	11	11	NA	11	12	22	11	11	22	11	12	NA	11	11	11	NA	12	11	11	12	12	22	22	22	12	NA	11	11	11	11	11	11	NA
X	102222776	A, G	ARHGAP36	intron_variant	MODIFIER	.	0.618	0.382	33	0.032	0.968	3	11	NA	11	11	NA	11	NA	11	12	22	11	11	22	11	12	11	11	NA	NA	11	12	NA	NA	12	12	22	22	22	12	NA	11	11	11	11	NA	11	NA
X	102222998	T, C	ARHGAP36	intron_variant	MODIFIER	.	0.635	0.365	15	0.03	0.97	2	11	NA	11	11	NA	11	11	11	12	22	11	11	22	11	12	11	11	11	NA	11	12	11	11	12	12	22	22	22	12	22	11	11	11	11	11	11	22
X	102223722	T, C	ARHGAP36	intron_variant	MODIFIER	.	0.651	0.349	5	0.036	0.964	5	11	11	11	11	11	11	11	11	12	22	11	11	22	11	12	NA	11	NA	11	11	12	11	11	12	12	22	22	22	12	22	11	11	11	11	11	11	22
X	102224531	A, G	ARHGAP36	missense_variant	MODERATE	p.Gln471Arg	0.634	0.366	12	0.031	0.969	2	11	NA	11	11	11	11	11	11	12	22	11	11	22	11	12	11	11	11	NA	11	12	11	11	12	12	22	22	22	12	22	11	11	11	11	11	11	22
X	102224917	A, G	ARHGAP36	intron_variant	MODIFIER	.	0.645	0.355	4	0	1	3	11	NA	11	11	11	11	11	11	12	22	11	11	22	11	12	11	11	11	11	11	12	11	11	12	12	22	22	22	12	22	11	11	11	11	11	11	22
X	102225007	CAAG, C	ARHGAP36	inframe_deletion	MODERATE	p.Glu493del	0.648	0.352	8	0.032	0.968	3	11	11	11	11	11	11	11	11	12	22	11	11	22	11	12	11	11	11	11	11	12	11	11	12	12	22	22	22	12	22	11	11	11	11	11	11	22
X	102225018	A, G	ARHGAP36	synonymous_variant	LOW	p.Pro495Pro	0.649	0.351	10	0.03	0.97	2	11	11	11	11	11	11	11	11	12	22	11	11	22	11	12	11	11	11	NA	11	12	11	11	12	12	22	22	22	12	NA	11	11	11	11	11	11	22
X	102225695	C, A	ARHGAP36	intron_variant	MODIFIER	.	0.637	0.363	5	0.029	0.971	1	11	11	11	11	11	11	11	11	12	22	11	11	22	11	12	11	11	11	11	11	12	11	11	12	12	22	22	22	12	22	11	11	11	11	11	11	22
X	102226003	T, C	ARHGAP36	intron_variant	MODIFIER	.	0.63	0.37	14	0.03	0.97	1	11	11	11	11	11	11	11	11	12	22	11	11	22	11	12	11	11	11	11	NA	12	11	11	12	12	22	22	22	12	22	11	11	11	11	11	11	22
X	102227820	A, G	ARHGAP36	downstream_gene_variant	MODIFIER	.	0.641	0.359	19	0.031	0.969	2	11	NA	11	NA	11	11	11	11	12	22	11	11	22	11	12	11	11	11	11	11	12	11	11	12	12	22	22	22	12	22	11	11	11	11	NA	11	22
X	102228077	G, A	ARHGAP36	downstream_gene_variant	MODIFIER	.	0.632	0.368	22	0.036	0.964	5	11	NA	NA	NA	NA	11	11	11	12	22	11	NA	22	11	12	11	11	NA	11	11	12	11	11	12	12	22	22	22	12	NA	11	11	11	11	NA	11	22
X	102229017	G, A	ARHGAP36	downstream_gene_variant	MODIFIER	.	0.668	0.332	11	0	1	4	11	NA	11	11	11	11	11	11	12	22	11	11	22	11	12	11	11	11	11	11	12	11	11	12	12	22	22	22	12	NA	11	11	11	11	11	11	22
X	102229489	AT, A	ARHGAP36	downstream_gene_variant	MODIFIER	.	0.631	0.369	26	0.032	0.968	3	11	11	NA	11	11	11	NA	11	12	22	11	11	22	11	12	11	11	NA	11	11	12	11	11	12	12	22	22	22	12	22	11	11	11	11	12	11	22
X	102229491	T, C	ARHGAP36	downstream_gene_variant	MODIFIER	.	0.62	0.38	26	0.032	0.968	3	11	11	NA	11	11	11	NA	11	12	22	11	11	22	11	12	11	11	NA	11	11	12	11	11	12	12	22	22	22	12	22	11	11	11	11	12	11	22
X	102229816	G, A	ARHGAP36	downstream_gene_variant	MODIFIER	.	0.649	0.351	7	0.03	0.97	1	11	11	11	11	11	11	11	11	12	22	11	11	22	11	12	11	11	NA	11	11	12	11	11	12	12	22	22	22	12	NA	11	11	11	11	11	11	22
X	102229819	A, C	ARHGAP36	downstream_gene_variant	MODIFIER	.	0.648	0.352	8	0.03	0.97	1	11	11	11	11	11	11	11	11	12	22	11	11	22	11	12	11	11	NA	11	11	12	11	11	12	12	22	22	22	12	NA	11	11	11	11	11	11	22
X	102230547	T, C	ARHGAP36	downstream_gene_variant	MODIFIER	.	0.659	0.341	6	0.029	0.971	0	11	11	11	11	11	11	11	11	12	22	11	11	22	11	12	11	11	11	11	11	12	11	11	12	12	22	22	22	12	22	11	11	11	11	11	11	22
X	102230763	T, C	ARHGAP36	downstream_gene_variant	MODIFIER	.	0.645	0.355	7	0.031	0.969	2	11	11	11	11	11	11	11	11	12	22	11	NA	22	11	12	11	11	11	11	11	12	NA	11	12	12	22	22	22	12	22	11	11	11	11	11	11	22
X	102231506	TA, T	ARHGAP36	downstream_gene_variant	MODIFIER	.	0.649	0.351	26	0.031	0.969	2	11	11	NA	11	11	11	11	11	12	22	11	11	NA	11	12	11	11	NA	11	11	12	11	11	12	12	22	22	22	12	22	11	11	11	11	11	11	22
X	102232458	G, T	ARHGAP36	downstream_gene_variant	MODIFIER	.	0.635	0.365	18	0.03	0.97	2	11	11	11	11	NA	11	NA	11	12	22	11	11	22	11	12	11	11	NA	11	11	12	11	11	12	12	22	22	22	12	22	11	11	11	11	11	11	22
X	102233348	A, G	ARHGAP36-U6	intergenic_region	MODIFIER	.	0.637	0.363	6	0.029	0.971	0	11	11	11	11	11	11	11	11	12	22	11	11	22	11	12	11	11	11	11	11	12	11	11	12	12	22	22	22	12	22	11	11	11	11	11	11	22
X	102233361	A, G	ARHGAP36-U6	intergenic_region	MODIFIER	.	0.634	0.366	5	0.029	0.971	0	11	11	11	11	11	11	11	11	12	22	11	11	22	11	12	11	11	11	11	11	12	11	11	12	12	22	22	22	12	22	11	11	11	11	11	11	22
X	102233400	G, C	ARHGAP36-U6	intergenic_region	MODIFIER	.	0.657	0.343	5	0.03	0.97	1	11	11	11	11	11	11	11	11	12	22	11	11	22	11	12	11	11	11	11	11	12	11	11	12	12	22	22	22	12	22	11	11	11	11	11	11	22
X	102233722	C, CTCTG	ARHGAP36-U6	intergenic_region	MODIFIER	.	0.621	0.379	12	0.032	0.968	2	11	11	11	11	11	11	11	11	12	22	11	11	NA	11	12	11	11	NA	11	11	12	11	11	12	12	22	22	22	12	22	11	11	11	11	11	11	22
X	102234083	A, C	ARHGAP36-U6	intergenic_region	MODIFIER	.	0.647	0.353	15	0.034	0.966	4	11	NA	11	11	11	11	11	11	12	22	11	11	NA	11	12	11	11	NA	11	11	12	11	11	12	12	22	22	22	12	NA	11	NA	11	11	11	11	22
X	102234117	G, A	ARHGAP36-U6	intergenic_region	MODIFIER	.	0.644	0.356	14	0.03	0.97	1	11	NA	11	11	11	11	11	11	12	22	11	11	22	11	12	11	11	NA	11	11	12	11	11	12	12	22	22	22	12	NA	11	NA	11	11	11	11	22
X	102236788	T, C	ARHGAP36-U6	intergenic_region	MODIFIER	.	0.638	0.362	8	0.03	0.97	1	11	11	11	11	11	11	NA	11	12	22	11	11	NA	11	12	11	11	11	11	11	12	11	11	12	12	22	22	22	12	22	11	11	11	11	11	11	22
X	102237101	T, C	ARHGAP36-U6	intergenic_region	MODIFIER	.	0.631	0.369	14	0.03	0.97	2	11	11	11	11	11	11	11	11	12	22	11	11	22	11	12	11	11	NA	11	11	12	11	11	12	12	22	22	22	12	22	11	11	11	11	11	11	NA
X	102237356	A, ATTGTAATTGAAAT,ATT	ARHGAP36-U6	intergenic_region	MODIFIER	.	0.636	0.364	9	0.036	0.964	4	11	11	11	11	NA	11	11	11	12	22	11	11	22	11	12	11	11	NA	11	11	12	11	11	12	12	22	22	22	12	22	11	11	11	11	11	11	22
X	102237370	ATT, AT,GTT,A	ARHGAP36-U6	intergenic_region	MODIFIER	.	0.611	0.389	22	0.033	0.967	3	11	11	NA	11	NA	11	11	11	12	22	11	11	22	11	12	NA	11	NA	11	11	12	11	11	12	12	22	22	22	12	22	11	11	11	11	11	11	22
X	102238695	C, A	ARHGAP36-U6	intergenic_region	MODIFIER	.	0.629	0.371	12	0.033	0.967	3	11	NA	11	11	11	11	11	11	12	22	11	NA	22	11	12	11	11	NA	11	11	12	11	11	12	12	22	22	22	12	22	11	11	11	11	11	11	22
X	102238935	GAA, GA,G	ARHGAP36-U6	intergenic_region	MODIFIER	.	0.653	0.347	24	0.034	0.966	4	11	11	NA	11	11	11	11	11	12	22	11	11	22	11	12	11	11	NA	11	11	12	11	11	12	12	22	22	22	12	22	11	11	11	11	11	11	22
X	102239271	G, C	ARHGAP36-U6	intergenic_region	MODIFIER	.	0.655	0.345	11	0.029	0.971	1	11	11	11	11	11	11	11	11	12	22	11	11	22	11	12	11	11	11	11	11	12	11	11	12	12	22	22	22	12	NA	11	11	11	11	11	11	22
X	102240458	G, A	ARHGAP36-U6	intergenic_region	MODIFIER	.	0.643	0.357	8	0.032	0.968	3	11	11	11	11	11	11	11	11	12	22	11	11	22	11	12	11	11	NA	11	11	12	11	11	12	12	22	22	22	12	22	11	11	11	11	11	11	22
X	102240591	G, A	ARHGAP36-U6	intergenic_region	MODIFIER	.	0.649	0.351	7	0.033	0.967	4	11	11	11	11	11	11	11	11	12	22	11	11	22	11	12	11	11	11	11	11	12	11	11	12	12	22	22	22	12	22	11	11	11	11	11	11	22
X	102241306	C, G	ARHGAP36-U6	intergenic_region	MODIFIER	.	0.637	0.363	6	0.03	0.97	1	11	11	11	11	11	11	11	11	12	22	11	11	22	11	12	11	11	11	11	11	12	11	11	12	12	22	22	22	12	22	11	11	11	11	11	11	22
X	102241406	T, C	ARHGAP36-U6	intergenic_region	MODIFIER	.	0.65	0.35	12	0.029	0.971	1	11	11	11	11	11	11	11	11	12	22	11	11	22	11	12	11	11	11	11	11	12	11	11	12	12	22	22	22	12	22	11	NA	11	11	11	11	22
X	102241871	T, TTTTTTTTC,TTTTTTTTTC	ARHGAP36-U6	intergenic_region	MODIFIER	.	0.641	0.359	39	0.034	0.966	4	12	NA	NA	11	NA	11	NA	11	12	22	11	11	22	11	12	11	11	NA	NA	NA	12	11	11	12	12	22	22	22	12	NA	11	NA	11	NA	11	NA	22
X	102242076	GT, G,AT	ARHGAP36-U6	intergenic_region	MODIFIER	.	0.639	0.361	31	0.034	0.966	4	11	NA	NA	11	NA	11	NA	11	12	22	11	11	22	11	12	11	11	NA	NA	11	12	11	11	12	12	22	22	22	12	22	12	NA	11	11	11	11	22
X	102242827	A, G	ARHGAP36-U6	intergenic_region	MODIFIER	.	0.642	0.358	5	0.029	0.971	1	11	11	11	11	11	11	11	11	12	22	11	11	22	11	12	11	11	11	11	11	12	11	11	12	12	22	22	22	12	22	11	NA	11	11	11	11	NA
X	102243088	A, G	ARHGAP36-U6	intergenic_region	MODIFIER	.	0.639	0.361	8	0.03	0.97	1	11	11	11	11	11	11	11	11	12	22	11	11	22	11	12	11	11	11	11	NA	12	11	11	12	12	22	22	22	12	22	11	NA	11	11	11	11	22
X	102244208	T, C	ARHGAP36-U6	intergenic_region	MODIFIER	.	0.629	0.371	12	0.033	0.967	4	11	NA	11	11	11	11	11	11	12	22	11	NA	22	11	12	11	11	NA	11	11	12	11	11	12	12	22	22	22	12	22	11	NA	11	11	11	11	22
X	102244246	T, C	ARHGAP36-U6	intergenic_region	MODIFIER	.	0.659	0.341	11	0.03	0.97	2	11	NA	11	11	11	11	11	11	12	22	11	NA	22	11	12	11	11	NA	11	11	12	11	11	12	12	22	22	22	12	22	11	NA	11	11	11	11	22
X	102244360	T, TGTA,A	ARHGAP36-U6	intergenic_region	MODIFIER	.	0.642	0.358	6	0.03	0.97	1	11	11	11	11	11	11	11	11	12	22	11	11	22	11	12	11	11	NA	11	11	12	11	11	12	12	22	22	22	12	22	11	NA	11	11	11	11	22
X	102245000	T, A	ARHGAP36-U6	intergenic_region	MODIFIER	.	0.615	0.385	20	0.034	0.966	4	11	11	NA	11	11	11	11	11	12	22	11	11	22	11	12	11	11	NA	11	11	12	11	11	12	12	22	22	22	12	22	11	NA	11	11	11	NA	22
X	102245001	T, A	ARHGAP36-U6	intergenic_region	MODIFIER	.	0.624	0.376	19	0.034	0.966	4	11	11	NA	11	11	11	11	11	12	22	11	11	22	11	12	11	11	NA	11	11	12	11	11	12	12	22	22	22	12	22	11	NA	11	11	11	NA	22
X	102245740	G, C	ARHGAP36-U6	intergenic_region	MODIFIER	.	0.576	0.424	34	0	1	5	11	NA	NA	11	NA	11	NA	11	12	22	11	11	22	11	12	NA	11	NA	NA	11	12	11	11	12	12	22	22	22	12	NA	11	NA	11	11	11	11	22
X	102246536	A, T	ARHGAP36-U6	intergenic_region	MODIFIER	.	0.627	0.373	15	0.031	0.969	2	11	NA	11	11	11	11	11	11	12	22	11	11	22	11	12	11	11	NA	11	11	12	NA	11	12	12	22	22	22	12	22	11	11	11	11	11	NA	22
X	102246793	T, G	ARHGAP36-U6	intergenic_region	MODIFIER	.	0.635	0.365	6	0.03	0.97	2	11	11	11	11	NA	11	11	11	12	22	11	11	22	11	12	11	11	NA	11	11	12	11	11	12	12	22	22	22	12	22	11	11	11	11	11	11	22
X	102248728	G, T	ARHGAP36-U6	intergenic_region	MODIFIER	.	0.637	0.363	5	0.03	0.97	2	11	11	11	11	11	11	11	11	12	22	11	11	22	11	12	11	11	11	11	11	12	11	11	12	12	22	22	22	12	22	11	11	11	11	11	11	22
X	102249820	AT, ATT,A	ARHGAP36-U6	intergenic_region	MODIFIER	.	0.643	0.357	17	0.03	0.97	2	11	11	NA	11	11	11	11	11	12	22	11	11	22	11	12	11	11	NA	11	11	12	11	11	12	12	22	22	22	12	22	11	NA	11	11	11	11	NA
X	102250352	A, T	ARHGAP36-U6	intergenic_region	MODIFIER	.	0.649	0.351	10	0.031	0.969	3	11	11	11	11	11	11	11	11	12	22	11	11	22	11	12	NA	11	11	11	11	12	11	11	12	12	22	22	22	12	22	11	11	11	11	11	11	NA
X	102250704	T, C	ARHGAP36-U6	intergenic_region	MODIFIER	.	0.628	0.372	20	0.031	0.969	2	11	11	11	11	11	11	11	11	12	22	11	11	22	11	12	11	11	NA	11	11	12	11	11	12	12	22	22	22	12	22	11	NA	11	11	11	11	22
X	102251453	G, A	ARHGAP36-U6	intergenic_region	MODIFIER	.	0.623	0.377	23	0	1	2	11	NA	11	11	11	11	NA	11	12	22	11	11	22	11	12	NA	11	11	11	NA	12	11	11	12	12	22	22	22	12	22	11	11	11	11	11	11	22
X	102251711	C, T	ARHGAP36-U6	intergenic_region	MODIFIER	.	0.648	0.352	84	0	1	12	11	NA	NA	11	NA	11	NA	NA	12	22	11	NA	NA	11	12	NA	11	NA	NA	NA	12	NA	11	12	12	22	22	22	12	NA	11	11	11	NA	NA	11	NA
X	102252445	G, A	ARHGAP36-U6	intergenic_region	MODIFIER	.	0.63	0.37	9	0.033	0.967	3	11	11	11	11	11	11	11	11	12	22	11	11	22	11	12	11	11	NA	11	11	12	11	11	12	12	22	22	22	12	22	11	11	11	NA	11	11	22
X	102252534	C, T	ARHGAP36-U6	intergenic_region	MODIFIER	.	0.64	0.36	4	0.03	0.97	1	11	11	11	11	11	11	11	11	12	22	11	11	22	11	12	11	11	NA	11	11	12	11	11	12	12	22	22	22	12	22	11	11	11	11	11	11	22
X	102254641	G, C	ARHGAP36-U6	intergenic_region	MODIFIER	.	0.655	0.345	14	0.031	0.969	2	11	NA	11	11	11	11	11	11	12	22	11	11	22	11	12	11	11	11	11	11	12	11	11	12	12	22	22	22	12	NA	11	11	11	11	11	11	22
X	102254897	A, G	ARHGAP36-U6	intergenic_region	MODIFIER	.	0.643	0.357	4	0.034	0.966	4	11	11	11	11	11	11	11	11	12	22	11	11	22	11	12	11	11	NA	11	11	12	11	11	12	12	22	22	22	12	22	11	11	11	11	11	11	22
X	102255162	G, A	ARHGAP36-U6	intergenic_region	MODIFIER	.	0.659	0.341	12	0.033	0.967	4	11	11	NA	11	11	11	11	11	12	22	11	11	22	11	12	11	11	11	11	11	12	11	11	12	12	22	22	22	12	22	11	11	11	11	11	11	22
X	102256269	T, C	ARHGAP36-U6	intergenic_region	MODIFIER	.	0.654	0.346	10	0.031	0.969	2	11	NA	11	11	11	11	11	11	12	22	11	11	22	11	12	11	11	NA	11	11	12	11	11	12	12	22	22	22	12	NA	11	11	11	11	11	11	NA
X	102257339	C, G	ARHGAP36-U6	intergenic_region	MODIFIER	.	0.657	0.343	8	0.03	0.97	1	11	11	11	11	11	11	11	11	12	22	11	11	NA	11	12	11	11	11	11	11	12	11	11	12	12	22	22	22	12	22	11	11	11	11	11	11	22
X	102258392	C, G	ARHGAP36-U6	intergenic_region	MODIFIER	.	0.646	0.354	46	0.037	0.963	5	11	NA	NA	11	11	11	NA	11	12	22	11	11	NA	11	12	NA	11	NA	11	11	12	11	11	12	12	22	22	22	12	22	11	11	11	11	NA	NA	NA
X	102258626	G, A	ARHGAP36-U6	intergenic_region	MODIFIER	.	0.637	0.363	12	0.032	0.968	3	11	11	11	11	11	11	11	11	12	22	11	11	22	11	12	NA	11	NA	11	11	12	11	11	12	12	22	22	22	12	22	11	11	11	11	11	11	22
X	102259474	C, T	ARHGAP36-U6	intergenic_region	MODIFIER	.	0.646	0.354	23	0.032	0.968	3	11	NA	11	NA	NA	11	11	11	12	22	11	11	22	11	12	11	11	NA	11	NA	12	11	11	12	12	22	22	22	12	NA	11	NA	11	11	11	11	NA
X	102259549	A, T	ARHGAP36-U6	intergenic_region	MODIFIER	.	0.638	0.362	7	0.029	0.971	1	11	11	11	11	11	11	11	11	12	22	11	11	22	11	12	11	11	NA	11	11	12	11	11	12	12	22	22	22	12	22	11	11	11	11	11	11	22
X	102259647	G, A	ARHGAP36-U6	intergenic_region	MODIFIER	.	0.646	0.354	9	0.033	0.967	4	11	11	11	11	11	11	11	11	12	22	11	11	22	11	12	11	11	NA	11	11	12	11	11	12	12	22	22	22	12	22	11	11	11	11	11	11	NA
X	102260235	G, T	ARHGAP36-U6	intergenic_region	MODIFIER	.	0.646	0.354	9	0.03	0.97	2	11	11	11	11	11	11	11	11	12	22	11	11	22	11	12	11	11	11	11	11	12	11	11	12	12	22	22	22	12	22	11	11	11	11	11	11	22
X	102260631	G, A	ARHGAP36-U6	intergenic_region	MODIFIER	.	0.634	0.366	5	0.029	0.971	1	11	11	NA	11	11	11	11	11	12	22	11	11	22	11	12	11	11	NA	NA	11	12	11	11	12	12	22	22	22	12	22	11	11	11	11	11	11	22
X	102260748	A, G	ARHGAP36-U6	intergenic_region	MODIFIER	.	0.645	0.355	7	0.029	0.971	1	11	11	11	11	11	11	11	11	12	22	11	11	22	11	12	11	11	11	11	11	12	11	11	12	12	22	22	22	12	22	11	11	11	11	11	11	22
X	102260884	C, T	ARHGAP36-U6	intergenic_region	MODIFIER	.	0.649	0.351	9	0.03	0.97	1	11	11	11	11	11	11	11	11	12	22	11	11	22	11	12	11	11	NA	NA	11	12	11	11	12	12	22	22	22	12	22	11	11	11	11	11	11	22
X	102261153	C, G	ARHGAP36-U6	intergenic_region	MODIFIER	.	0.652	0.348	11	0.03	0.97	1	11	11	NA	11	11	11	11	11	12	22	11	11	22	11	12	11	11	NA	NA	11	12	11	11	12	12	22	22	22	12	22	11	11	11	11	11	11	22
X	102261593	C, T	ARHGAP36-U6	intergenic_region	MODIFIER	.	0.647	0.353	15	0.032	0.968	3	11	11	11	11	11	11	11	11	12	22	11	11	22	11	12	NA	11	11	11	11	12	11	11	12	12	22	22	22	12	NA	11	11	11	11	11	11	NA
X	102261710	A, T	ARHGAP36-U6	intergenic_region	MODIFIER	.	0.644	0.356	9	0.029	0.971	1	11	11	11	11	11	11	11	11	12	22	11	11	22	11	12	11	11	NA	11	11	12	11	11	12	12	22	22	22	12	22	11	11	11	11	11	11	NA
X	102263358	C, G	ARHGAP36-U6	intergenic_region	MODIFIER	.	0.65	0.35	4	0.029	0.971	0	11	11	11	11	11	11	11	11	12	22	11	11	22	11	12	11	11	NA	11	11	12	11	11	12	12	22	22	22	12	22	11	11	11	11	11	11	22
X	102264209	G, A	ARHGAP36-U6	intergenic_region	MODIFIER	.	0.633	0.367	7	0.032	0.968	3	11	11	NA	11	11	11	11	11	12	22	11	11	22	11	12	11	11	11	11	NA	12	11	11	12	12	22	22	22	12	22	11	11	11	11	11	11	22
X	102265731	C, T	ARHGAP36-U6	intergenic_region	MODIFIER	.	0.654	0.346	22	0.036	0.964	5	11	11	11	11	NA	11	NA	11	12	22	11	11	NA	11	12	11	11	NA	NA	11	12	11	11	12	12	22	22	22	12	22	11	11	11	11	11	11	22
X	102266641	G, C	ARHGAP36-U6	intergenic_region	MODIFIER	.	0.652	0.348	14	0.034	0.966	4	11	NA	11	11	11	11	NA	11	12	22	11	11	NA	11	12	11	11	NA	11	11	12	11	11	12	12	22	22	22	12	22	11	11	11	11	11	11	22
X	102266673	G, T	ARHGAP36-U6	intergenic_region	MODIFIER	.	0.636	0.364	12	0.036	0.964	5	11	11	11	11	NA	11	11	11	12	22	11	11	NA	11	12	11	11	NA	11	11	12	11	11	12	12	22	22	22	12	22	11	11	11	11	11	11	22
X	102266818	G, A	ARHGAP36-U6	intergenic_region	MODIFIER	.	0.639	0.361	9	0.031	0.969	2	11	11	11	11	NA	11	11	11	12	22	11	11	22	11	12	11	11	NA	11	11	12	11	11	12	12	22	22	22	12	22	11	11	11	11	11	NA	22
X	102269259	CT, C	ARHGAP36-U6	intergenic_region	MODIFIER	.	0.635	0.365	9	0.034	0.966	4	11	11	11	11	NA	11	11	11	12	22	11	11	22	11	12	11	11	NA	11	11	12	11	11	12	12	22	22	22	12	22	11	11	11	11	11	11	22
X	102270737	A, C	ARHGAP36-U6	intergenic_region	MODIFIER	.	0.634	0.366	24	0.032	0.968	3	11	NA	NA	11	11	11	11	11	12	22	11	11	22	11	12	11	11	11	11	NA	12	11	11	12	12	22	22	22	12	22	11	11	11	11	11	11	22
X	102271532	C, T	ARHGAP36-U6	intergenic_region	MODIFIER	.	0.648	0.352	16	0.031	0.969	2	11	11	11	11	11	11	11	11	12	22	11	11	22	11	12	11	11	11	11	11	12	11	11	12	12	22	22	22	12	22	11	11	11	11	11	11	NA
X	102275486	C, A	ARHGAP36-U6	intergenic_region	MODIFIER	.	0.667	0.333	14	0.034	0.966	4	11	NA	11	11	11	11	11	11	12	22	11	11	22	11	12	11	11	11	11	11	12	11	11	12	12	22	22	22	12	NA	11	11	11	11	11	11	22
X	102275695	ATTTTTTAAAAATAAATT, A	ARHGAP36-U6	intergenic_region	MODIFIER	.	0.642	0.358	27	0.037	0.963	6	NA	11	NA	11	11	11	NA	11	12	22	11	11	NA	11	12	11	11	11	12	11	12	11	11	12	12	22	22	22	12	22	11	11	11	11	11	11	NA
X	102275950	GA, G	ARHGAP36-U6	intergenic_region	MODIFIER	.	0.605	0.395	71	0.04	0.96	7	11	NA	NA	NA	NA	12	NA	NA	NA	22	12	NA	NA	11	NA	12	12	NA	NA	NA	NA	NA	NA	NA	NA	22	22	22	NA	NA	12	11	NA	NA	11	NA	NA
X	102275952	GAGAGAGAGAGAGAGAGAGA, G	ARHGAP36-U6	intergenic_region	MODIFIER	.	0.592	0.408	70	0.042	0.958	8	11	NA	NA	NA	NA	12	NA	NA	NA	22	12	NA	NA	11	NA	12	12	NA	NA	NA	NA	NA	NA	NA	NA	22	22	22	NA	NA	12	NA	NA	NA	11	NA	NA
X	102275975	A, G	ARHGAP36-U6	intergenic_region	MODIFIER	.	0.557	0.443	63	0.04	0.96	7	11	NA	NA	NA	NA	12	NA	NA	NA	22	12	NA	22	11	NA	12	12	NA	NA	NA	NA	NA	NA	NA	NA	22	22	22	NA	NA	12	NA	NA	NA	11	NA	NA
X	102276609	G, T,A	ARHGAP36-U6	intergenic_region	MODIFIER	.	0.643	0.357	9	0.032	0.968	3	11	11	11	11	11	11	11	11	12	22	11	11	22	11	12	11	11	11	11	11	12	11	11	12	12	22	22	22	12	22	11	11	11	11	NA	11	22
X	102276952	C, T	ARHGAP36-U6	intergenic_region	MODIFIER	.	0.732	0.268	9	0.355	0.645	2	11	11	11	11	11	11	11	11	12	22	11	11	22	11	12	11	11	11	11	11	11	11	11	11	11	22	12	11	12	NA	11	11	11	11	11	11	22
X	102277010	G, A	ARHGAP36-U6	intergenic_region	MODIFIER	.	0.639	0.361	15	0.033	0.967	3	11	11	11	11	11	11	11	11	12	22	11	NA	NA	11	12	11	11	NA	11	11	12	11	11	12	12	22	22	22	12	NA	11	11	11	11	11	11	22
X	102278242	A, G	ARHGAP36-U6	intergenic_region	MODIFIER	.	0.659	0.341	4	0.097	0.903	2	11	11	11	11	11	11	11	11	12	22	11	11	22	11	12	11	11	11	11	11	12	11	11	12	12	22	22	22	12	22	11	11	11	11	11	11	22
X	102278809	T, A	ARHGAP36-U6	intergenic_region	MODIFIER	.	0.632	0.368	8	0.034	0.966	4	11	11	11	11	11	11	11	11	12	22	11	11	22	11	12	11	11	NA	11	11	12	11	11	12	12	22	22	22	12	22	11	11	11	11	11	11	22
X	102278922	G, A	ARHGAP36-U6	intergenic_region	MODIFIER	.	0.641	0.359	8	0.033	0.967	3	11	NA	11	11	11	11	11	11	12	22	11	11	22	11	12	NA	11	NA	11	11	12	11	11	12	12	22	22	22	12	22	11	11	11	11	11	11	22
X	102279204	T, G	ARHGAP36-U6	intergenic_region	MODIFIER	.	0.638	0.362	7	0.034	0.966	4	11	11	11	11	11	11	11	11	12	22	11	11	22	11	12	NA	11	11	11	11	12	11	11	12	12	22	22	22	12	22	11	11	11	11	11	11	22
X	102279242	T, TTTGC	ARHGAP36-U6	intergenic_region	MODIFIER	.	0.634	0.366	11	0	1	5	11	11	11	11	11	11	NA	11	12	22	11	NA	22	11	12	NA	11	11	11	11	12	11	11	12	12	22	22	22	12	22	11	11	11	11	11	11	22
X	102279324	T, C	ARHGAP36-U6	intergenic_region	MODIFIER	.	0.646	0.354	11	0.036	0.964	5	11	11	11	11	11	11	11	11	12	22	11	11	22	11	12	NA	11	11	11	11	12	11	11	12	12	22	22	22	12	22	11	11	11	11	11	11	NA
X	102280336	C, T	ARHGAP36-U6	intergenic_region	MODIFIER	.	0.653	0.347	14	0.033	0.967	3	11	11	11	11	11	11	11	11	12	22	11	11	22	11	12	11	11	11	11	11	12	11	11	12	12	22	22	22	12	22	11	11	11	11	11	11	NA
X	102280343	A, T	ARHGAP36-U6	intergenic_region	MODIFIER	.	0.653	0.347	17	0.034	0.966	4	11	11	11	11	11	11	11	11	12	22	11	NA	22	11	12	11	11	11	NA	11	12	11	11	12	12	22	22	22	12	22	11	11	11	11	11	11	NA
X	102280372	CAAA, C	ARHGAP36-U6	intergenic_region	MODIFIER	.	0.65	0.35	12	0.034	0.966	4	11	11	11	11	11	11	11	11	12	22	NA	11	22	11	12	11	11	11	11	11	12	11	11	12	12	22	22	22	12	22	11	11	11	11	11	11	22
X	102280376	A, ACC	ARHGAP36-U6	intergenic_region	MODIFIER	.	0.657	0.343	14	0.034	0.966	4	11	11	11	11	11	11	11	11	12	22	NA	11	22	11	12	11	11	11	11	11	12	11	11	12	12	22	22	22	12	22	11	11	11	11	11	11	22
X	102281434	T, C	ARHGAP36-U6	intergenic_region	MODIFIER	.	0.635	0.365	14	0	1	5	11	11	11	11	11	11	11	11	12	22	11	11	22	11	12	NA	11	NA	11	11	12	11	11	12	12	22	22	22	12	22	11	11	11	11	11	11	22
X	102281860	A, G	ARHGAP36-U6	intergenic_region	MODIFIER	.	0.641	0.359	8	0.032	0.968	2	11	11	11	11	11	11	11	11	12	22	11	11	22	11	12	11	11	11	11	11	12	11	11	12	12	22	22	22	12	22	11	11	11	11	11	11	22
X	102282002	C, T	ARHGAP36-U6	intergenic_region	MODIFIER	.	0.633	0.367	7	0.033	0.967	3	11	11	11	11	11	11	11	11	12	22	11	11	22	11	12	11	11	NA	11	11	12	11	11	12	12	22	22	22	12	22	11	11	11	11	11	11	22
X	102283555	G, A	ARHGAP36-U6	intergenic_region	MODIFIER	.	0.635	0.365	10	0.034	0.966	4	11	NA	11	11	NA	11	11	11	12	22	11	11	22	11	12	11	11	NA	11	11	12	11	11	12	12	22	22	22	12	22	11	11	11	11	11	11	22
X	102283984	G, A	ARHGAP36-U6	intergenic_region	MODIFIER	.	0.59	0.41	57	0	1	7	11	NA	11	11	NA	11	NA	11	12	22	11	NA	22	11	12	NA	11	NA	NA	NA	12	11	11	NA	12	22	22	NA	12	NA	11	11	11	11	11	NA	22
X	102285605	C, A	ARHGAP36-U6	intergenic_region	MODIFIER	.	0.627	0.373	15	0.033	0.967	4	11	NA	11	11	NA	11	11	11	12	22	11	11	22	11	12	11	11	NA	11	11	12	11	11	12	12	22	22	22	12	22	11	11	11	11	NA	11	NA
X	102286597	C, A	U6	upstream_gene_variant	MODIFIER	.	0.629	0.371	17	0.034	0.966	4	11	11	NA	11	11	11	11	11	12	22	11	11	22	11	12	11	11	NA	11	11	12	11	11	12	12	22	22	22	12	22	11	11	11	11	11	11	22
X	102289744	TCG, T	U6	upstream_gene_variant	MODIFIER	.	0.635	0.365	14	0.033	0.967	3	11	11	NA	11	11	11	NA	11	12	22	11	11	22	11	12	11	11	NA	11	11	12	11	11	12	12	22	22	22	12	22	NA	11	11	11	11	11	22
X	102289748	T, TTG	U6	upstream_gene_variant	MODIFIER	.	0.634	0.366	12	0.033	0.967	3	11	11	NA	11	11	11	NA	11	12	22	11	11	22	11	12	11	11	NA	11	11	12	11	11	12	12	22	22	22	12	22	NA	11	11	11	11	11	22
X	102291818	T, C	U6	downstream_gene_variant	MODIFIER	.	0.646	0.354	8	0.032	0.968	3	11	11	11	11	11	11	11	11	12	22	11	11	22	11	12	11	11	NA	11	11	12	11	11	12	12	22	22	22	12	22	11	11	11	11	11	11	22
X	102292529	T, C	U6	downstream_gene_variant	MODIFIER	.	0.649	0.351	14	0.029	0.971	1	11	NA	11	11	11	11	11	11	12	22	11	11	22	11	12	11	11	NA	11	11	12	11	11	12	12	22	22	22	12	22	11	11	11	11	11	11	22
X	102293763	A, G	U6	downstream_gene_variant	MODIFIER	.	0.654	0.346	8	0.031	0.969	2	11	11	11	11	11	11	11	11	12	22	11	11	22	11	12	11	11	11	11	11	12	11	11	12	12	22	22	22	12	22	11	11	NA	11	11	11	NA
X	102294102	C, T	U6	downstream_gene_variant	MODIFIER	.	0.663	0.337	10	0.031	0.969	2	11	11	11	11	11	11	11	11	12	22	11	11	NA	11	12	NA	11	11	11	11	12	11	11	12	12	22	22	22	12	22	11	NA	11	11	11	11	NA
X	102294173	C, T	U6	downstream_gene_variant	MODIFIER	.	0.649	0.351	7	0.036	0.964	5	11	11	11	11	11	11	11	11	12	22	11	11	22	11	12	11	11	11	11	11	12	11	11	12	12	22	22	22	12	22	11	11	11	11	11	11	NA
X	102294429	C, T	U6	downstream_gene_variant	MODIFIER	.	0.643	0.357	4	0.036	0.964	5	11	11	11	11	11	11	11	11	12	22	11	11	22	11	12	11	11	11	11	11	12	11	11	12	12	22	22	22	12	22	11	11	11	11	11	11	22
X	102295200	TA, T	U6	downstream_gene_variant	MODIFIER	.	0.648	0.352	15	0.029	0.971	1	11	11	11	11	11	11	11	11	12	22	11	11	22	11	12	NA	11	11	11	NA	12	11	11	12	12	22	22	22	12	22	11	11	11	11	11	NA	22
X	102295202	A, T	U6	downstream_gene_variant	MODIFIER	.	0.526	0.474	45	0.031	0.969	2	11	NA	NA	NA	NA	12	NA	NA	NA	22	12	NA	22	11	NA	NA	12	NA	11	NA	NA	NA	NA	NA	NA	22	22	22	NA	22	12	11	NA	NA	11	NA	22
X	102295349	C, CG	U6	downstream_gene_variant	MODIFIER	.	0.633	0.367	34	0	1	5	11	11	NA	11	11	11	11	11	12	22	11	NA	NA	11	12	NA	11	NA	11	11	12	11	11	12	12	22	22	22	12	NA	11	NA	11	11	11	NA	NA
X	102295689	A, G	U6	downstream_gene_variant	MODIFIER	.	0.657	0.343	33	0.042	0.958	7	11	NA	NA	NA	11	11	11	11	12	22	11	11	NA	11	12	11	11	NA	11	11	12	11	11	12	12	22	22	22	12	22	11	11	11	11	11	11	NA
X	102296030	T, TA	U6	downstream_gene_variant	MODIFIER	.	0.6	0.4	129	0	1	20	NA	NA	NA	NA	NA	NA	NA	11	NA	22	11	NA	NA	11	NA	NA	NA	NA	NA	NA	NA	NA	NA	12	NA	NA	NA	NA	12	NA	NA	NA	NA	NA	NA	NA	NA
X	102296508	T, C	U6-IGSF1	intergenic_region	MODIFIER	.	0.565	0.435	93	0	1	12	11	NA	NA	NA	NA	11	NA	NA	12	22	NA	NA	NA	11	12	NA	11	NA	NA	NA	12	NA	11	12	12	22	22	22	12	NA	11	NA	NA	NA	11	NA	NA
X	102296605	T, TA	U6-IGSF1	intergenic_region	MODIFIER	.	0.578	0.422	56	0.038	0.962	6	11	NA	11	11	NA	11	NA	11	12	22	11	NA	NA	11	12	NA	11	NA	NA	11	12	NA	11	NA	12	22	22	22	12	22	11	NA	11	11	11	NA	NA
X	102297598	AC, A	U6-IGSF1	intergenic_region	MODIFIER	.	0.65	0.35	4	0.032	0.968	3	11	11	11	11	11	11	11	11	12	22	11	11	22	11	12	11	11	11	11	11	12	11	11	12	12	22	22	22	12	NA	11	11	11	11	11	11	22
X	102298104	G, A	U6-IGSF1	intergenic_region	MODIFIER	.	0.641	0.359	12	0.031	0.969	2	11	NA	11	11	11	11	11	11	12	22	11	NA	22	11	12	11	11	11	11	11	12	11	11	12	12	22	22	22	12	22	11	NA	11	11	11	11	NA
X	102300230	A, G	U6-IGSF1	intergenic_region	MODIFIER	.	0.647	0.353	16	0.033	0.967	3	11	11	11	11	11	11	11	11	12	22	11	11	22	11	12	11	11	NA	11	11	12	11	11	12	12	22	22	22	12	22	11	11	11	11	11	11	NA
X	102300265	C, A	U6-IGSF1	intergenic_region	MODIFIER	.	0.647	0.353	11	0.036	0.964	5	11	11	11	11	11	11	11	11	12	22	11	11	22	11	12	11	11	NA	11	11	12	11	11	12	12	22	22	22	12	22	11	11	11	11	11	11	NA
X	102300416	A, G	U6-IGSF1	intergenic_region	MODIFIER	.	0.639	0.361	11	0	1	4	11	NA	11	11	11	11	11	11	12	22	11	11	22	11	12	11	11	11	NA	11	12	11	11	12	12	22	22	22	12	22	11	11	11	11	11	11	22
X	102302138	C, T	U6-IGSF1	intergenic_region	MODIFIER	.	0.643	0.357	10	0.031	0.969	2	11	11	11	11	11	11	11	11	12	22	11	11	22	11	12	11	11	NA	11	11	12	11	11	12	12	22	22	22	12	22	11	11	11	11	11	11	NA
X	102302365	GGGAGATGGAGCAT, G	U6-IGSF1	intergenic_region	MODIFIER	.	0.637	0.363	16	0.031	0.969	2	11	NA	11	11	11	11	11	11	12	22	11	11	22	11	12	11	11	NA	11	11	12	11	11	12	12	22	22	22	12	22	11	11	11	11	11	11	22
X	102302814	A, G	U6-IGSF1	intergenic_region	MODIFIER	.	0.651	0.349	6	0.034	0.966	4	11	11	11	11	11	11	11	11	12	22	11	11	22	11	12	11	11	11	11	11	12	11	11	12	12	22	22	22	12	22	11	11	11	11	11	11	22
X	102302929	A, AT	U6-IGSF1	intergenic_region	MODIFIER	.	0.644	0.356	10	0.031	0.969	2	11	11	11	11	11	11	11	11	12	22	11	11	22	11	12	11	11	11	11	11	12	11	11	12	12	22	22	22	12	22	11	11	11	11	11	11	22
X	102310038	C, T	U6-IGSF1	intergenic_region	MODIFIER	.	0.643	0.357	9	0.031	0.969	2	11	11	11	11	11	11	11	11	12	22	11	11	22	11	12	11	11	11	11	11	12	11	11	12	12	22	22	22	12	22	11	11	11	11	11	11	22
X	102310070	T, C	U6-IGSF1	intergenic_region	MODIFIER	.	0.646	0.354	9	0.032	0.968	3	11	NA	11	11	11	11	11	NA	12	22	11	11	22	11	12	11	11	11	11	11	12	11	11	12	12	22	22	22	12	22	11	11	11	11	11	11	22
X	102310079	A, G	U6-IGSF1	intergenic_region	MODIFIER	.	0.647	0.353	13	0.034	0.966	4	11	11	11	11	11	11	11	NA	12	22	11	11	22	11	12	11	11	11	11	11	12	11	11	12	12	22	22	22	12	22	11	11	11	11	11	NA	22
X	102310784	C, T	U6-IGSF1	intergenic_region	MODIFIER	.	0.644	0.356	9	0.03	0.97	2	11	11	11	11	11	11	11	11	12	22	11	11	NA	11	12	11	11	NA	11	11	12	11	11	12	12	22	22	22	12	22	11	11	11	11	11	11	22
X	102311532	A, AT,ATT	U6-IGSF1	intergenic_region	MODIFIER	.	0.632	0.368	24	0.038	0.962	6	11	11	11	11	11	11	11	11	12	22	11	11	22	11	12	11	11	11	11	11	12	11	11	12	12	22	22	22	12	22	11	11	11	11	11	11	22
X	102312182	C, G	U6-IGSF1	intergenic_region	MODIFIER	.	0.639	0.361	9	0.031	0.969	2	11	NA	11	11	11	11	11	11	12	22	11	11	22	11	12	11	11	NA	11	11	12	11	11	12	12	22	22	22	12	22	11	11	11	11	11	11	22
X	102312280	C, CT	U6-IGSF1	intergenic_region	MODIFIER	.	0.641	0.359	12	0.029	0.971	1	11	NA	11	11	NA	11	NA	11	12	22	11	11	NA	11	12	11	11	11	NA	11	12	11	11	12	12	22	22	22	12	22	11	11	11	11	11	11	22
X	102312285	A, G	U6-IGSF1	intergenic_region	MODIFIER	.	0.641	0.359	9	0.03	0.97	1	11	NA	11	11	NA	11	NA	11	12	22	11	11	NA	11	12	11	11	11	NA	11	12	11	11	12	12	22	22	22	12	22	11	11	11	11	11	11	22
X	102312490	A, G	U6-IGSF1	intergenic_region	MODIFIER	.	0.64	0.36	6	0.03	0.97	2	11	11	11	11	11	11	11	11	12	22	11	11	22	11	12	NA	11	NA	11	11	12	11	11	12	12	22	22	22	12	22	11	11	11	11	11	11	22
X	102313909	A, G	U6-IGSF1	intergenic_region	MODIFIER	.	0.649	0.351	7	0.03	0.97	1	11	11	11	11	11	11	11	11	12	22	11	NA	22	11	12	11	11	11	11	11	12	11	11	12	12	22	22	22	12	22	11	11	11	11	11	11	22
X	102314348	T, A	U6-IGSF1	intergenic_region	MODIFIER	.	0.509	0.491	43	0	1	3	11	NA	NA	NA	NA	12	NA	NA	NA	22	12	NA	22	11	NA	12	12	NA	11	NA	NA	NA	NA	NA	NA	22	22	22	NA	22	12	11	NA	NA	11	NA	22
X	102314349	T, A	U6-IGSF1	intergenic_region	MODIFIER	.	0.525	0.475	41	0	1	3	11	NA	NA	NA	NA	12	NA	NA	NA	22	12	22	22	11	NA	12	12	NA	11	NA	NA	NA	NA	NA	NA	22	22	22	NA	22	12	11	NA	NA	11	NA	22
X	102315418	T, TA,TAA	U6-IGSF1	intergenic_region	MODIFIER	.	0.639	0.361	14	0.029	0.971	0	11	NA	11	11	11	11	11	11	12	22	11	NA	22	11	12	11	11	NA	11	NA	12	11	11	12	12	22	22	22	12	22	11	11	11	11	11	11	22
X	102316219	G, A	U6-IGSF1	intergenic_region	MODIFIER	.	0.626	0.374	18	0.033	0.967	4	11	11	11	11	11	11	11	11	12	22	11	NA	22	11	12	11	11	NA	NA	NA	12	11	11	12	12	22	22	22	12	22	11	11	11	11	11	11	NA
X	102320274	C, CT	U6-IGSF1	intergenic_region	MODIFIER	.	0.638	0.362	15	0.032	0.968	3	11	11	11	11	11	11	11	11	12	22	11	11	22	11	12	NA	11	NA	11	11	12	11	11	12	12	22	22	22	12	NA	11	11	11	11	11	11	22
X	102320759	G, A	U6-IGSF1	intergenic_region	MODIFIER	.	0.634	0.366	15	0.032	0.968	3	11	11	11	11	11	11	11	11	12	22	11	11	22	11	12	11	11	NA	11	11	12	NA	11	12	12	22	22	22	12	22	11	11	11	11	11	11	NA
X	102322855	G, GAAAC	U6-IGSF1	intergenic_region	MODIFIER	.	0.636	0.364	30	0.032	0.968	3	11	NA	11	11	11	11	11	11	12	22	11	NA	22	11	12	NA	11	NA	NA	11	12	11	11	12	12	22	22	22	12	22	11	11	11	11	11	11	NA
X	102323181	T, C	U6-IGSF1	intergenic_region	MODIFIER	.	0.638	0.362	20	0.038	0.962	6	11	NA	11	11	11	11	NA	11	12	22	11	11	22	11	12	11	11	NA	11	11	12	11	11	12	12	22	22	22	12	22	11	11	11	11	11	NA	NA
X	102323385	C, A	U6-IGSF1	intergenic_region	MODIFIER	.	0.636	0.364	10	0.033	0.967	3	11	11	11	11	11	11	11	11	12	22	11	11	22	11	12	11	11	NA	11	11	12	11	11	12	12	22	22	22	12	22	11	11	11	11	11	11	22
X	102323911	A, G	U6-IGSF1	intergenic_region	MODIFIER	.	0.662	0.338	9	0.032	0.968	3	11	11	11	11	11	11	11	11	12	22	11	11	22	11	12	11	11	NA	11	11	12	11	11	12	12	22	22	22	12	NA	11	11	11	11	11	11	22
X	102324614	G, A	U6-IGSF1	intergenic_region	MODIFIER	.	0.634	0.366	13	0.036	0.964	4	11	11	11	11	11	11	NA	11	12	22	11	11	22	11	12	11	11	11	11	11	12	11	11	12	12	22	22	22	12	22	11	11	11	11	11	11	22
X	102324686	A, G	U6-IGSF1	intergenic_region	MODIFIER	.	0.638	0.362	20	0.034	0.966	4	11	NA	11	11	NA	11	NA	11	12	22	11	11	22	11	12	11	11	11	11	11	12	11	11	12	12	22	22	22	12	22	11	11	11	11	11	11	22
X	102325159	A, G	U6-IGSF1	intergenic_region	MODIFIER	.	0.659	0.341	4	0.03	0.97	2	11	11	11	11	11	11	11	11	12	22	11	11	22	11	12	11	11	11	11	11	12	11	11	12	12	22	22	22	12	22	11	11	11	11	11	11	NA
X	102326327	T, C	U6-IGSF1	intergenic_region	MODIFIER	.	0.632	0.368	15	0.034	0.966	4	11	11	11	11	NA	11	11	11	12	22	11	11	22	11	12	11	11	11	NA	11	12	11	11	12	12	22	22	22	12	22	11	11	11	11	NA	11	22
X	102326783	A, T	U6-IGSF1	intergenic_region	MODIFIER	.	0.638	0.362	11	0.032	0.968	3	11	11	11	11	11	11	11	11	12	22	11	NA	22	11	12	11	11	11	11	11	12	11	11	12	12	22	22	22	12	22	11	11	11	11	11	11	22
X	102327752	A, G	U6-IGSF1	intergenic_region	MODIFIER	.	0.652	0.348	8	0.03	0.97	2	11	11	11	11	11	11	11	11	12	22	11	11	22	11	12	11	11	11	11	11	12	11	11	12	12	22	22	22	12	22	11	11	11	11	11	11	22
X	102328510	C, T	U6-IGSF1	intergenic_region	MODIFIER	.	0.647	0.353	11	0.032	0.968	3	11	NA	11	11	11	11	11	11	12	22	11	11	22	11	12	11	11	11	11	11	12	11	11	12	12	22	22	22	12	22	11	11	11	11	11	11	22
X	102328656	C, T	U6-IGSF1	intergenic_region	MODIFIER	.	0.644	0.356	10	0.036	0.964	4	11	11	11	11	11	11	11	11	12	22	11	11	22	11	12	11	11	11	11	11	12	11	11	12	12	22	22	22	12	22	11	11	11	11	11	11	NA
X	102328786	A, T	U6-IGSF1	intergenic_region	MODIFIER	.	0.643	0.357	5	0.029	0.971	1	11	11	11	11	11	11	11	11	12	22	11	11	22	11	12	11	11	11	11	11	12	11	11	12	12	22	22	22	12	22	11	11	11	11	11	11	22
X	102332754	G, A	U6-IGSF1	intergenic_region	MODIFIER	.	0.649	0.351	12	0.029	0.971	1	11	11	NA	11	NA	11	11	11	12	22	11	11	22	11	12	11	11	NA	11	11	12	11	11	12	12	22	22	22	12	NA	11	11	11	11	11	11	NA
X	102333672	T, C	U6-IGSF1	intergenic_region	MODIFIER	.	0.654	0.346	13	0.032	0.968	3	11	NA	NA	11	11	11	11	11	12	22	11	11	22	11	12	11	11	11	11	11	12	11	11	12	12	22	22	22	12	22	11	11	11	11	11	11	22
X	102334151	G, A	U6-IGSF1	intergenic_region	MODIFIER	.	0.649	0.351	9	0.033	0.967	4	11	11	11	11	11	11	11	11	12	22	11	11	22	11	12	11	11	11	11	11	12	11	11	12	12	22	22	22	12	22	11	11	11	11	11	11	NA
X	102334788	G, A	U6-IGSF1	intergenic_region	MODIFIER	.	0.646	0.354	12	0	1	4	11	11	11	11	11	11	11	11	12	22	11	NA	NA	11	12	11	11	NA	11	11	12	11	11	12	12	22	22	22	12	22	11	11	11	11	11	11	22
X	102334821	T, C	U6-IGSF1	intergenic_region	MODIFIER	.	0.655	0.345	17	0.031	0.969	3	11	11	11	11	NA	11	NA	11	12	22	11	NA	NA	11	12	11	11	NA	11	11	12	11	11	12	12	22	22	22	12	22	11	11	11	11	11	11	22
X	102338086	ATT, AT,A,ATTT	U6-IGSF1	intergenic_region	MODIFIER	.	0.629	0.371	20	0.033	0.967	3	11	NA	NA	11	NA	11	11	11	12	22	11	11	22	11	12	11	11	NA	11	NA	12	11	11	12	12	22	22	22	12	22	11	11	11	11	11	NA	22
X	102339199	T, C	U6-IGSF1	intergenic_region	MODIFIER	.	0.646	0.354	11	0	1	2	11	11	11	11	11	11	11	11	12	22	11	11	22	11	12	11	11	NA	11	11	12	11	11	12	12	22	22	22	12	NA	11	11	11	11	11	11	22
X	102339740	T, G	U6-IGSF1	intergenic_region	MODIFIER	.	0.627	0.373	20	0.031	0.969	2	11	11	11	11	NA	11	11	11	12	22	11	11	22	11	12	11	11	NA	11	11	12	11	11	12	12	22	22	22	12	22	11	11	11	11	11	11	22
X	102340228	C, T	U6-IGSF1	intergenic_region	MODIFIER	.	0.633	0.367	15	0.034	0.966	4	11	NA	11	11	11	11	11	11	12	22	11	11	22	11	12	NA	11	NA	11	11	12	11	11	12	12	22	22	22	12	22	11	11	11	11	11	NA	22
X	102340940	TGG, TG,T	U6-IGSF1	intergenic_region	MODIFIER	.	0.638	0.362	24	0.03	0.97	2	11	NA	NA	11	11	11	11	11	12	22	11	11	22	11	12	NA	11	NA	11	NA	12	11	11	12	12	22	22	22	12	22	11	11	11	11	11	11	22
X	102341826	T, C	U6-IGSF1	intergenic_region	MODIFIER	.	0.639	0.361	11	0.029	0.971	1	11	NA	11	11	11	11	11	11	12	22	11	11	22	11	12	11	11	NA	11	11	12	11	11	12	12	22	22	22	12	NA	11	11	11	11	11	11	22
X	102341943	A, G	U6-IGSF1	intergenic_region	MODIFIER	.	0.645	0.355	7	0.029	0.971	1	11	11	11	11	11	11	11	11	12	22	11	11	22	11	12	11	11	NA	11	11	12	11	11	12	12	22	22	22	12	22	11	11	11	11	11	11	22
X	102342776	T, C	U6-IGSF1	intergenic_region	MODIFIER	.	0.662	0.338	12	0.03	0.97	2	11	11	11	11	11	11	11	11	12	22	11	11	22	11	12	11	11	11	11	11	12	11	11	12	12	22	22	22	12	22	11	11	11	11	11	11	NA
X	102343880	ACC, A	U6-IGSF1	intergenic_region	MODIFIER	.	0.632	0.368	21	0.032	0.968	2	11	11	11	11	11	11	11	11	12	22	11	NA	NA	11	12	11	11	NA	11	11	12	11	11	12	12	22	22	22	12	22	11	11	11	11	11	NA	22
X	102343882	C, CAATTTTAAATTGAA,A	U6-IGSF1	intergenic_region	MODIFIER	.	0.632	0.368	21	0.032	0.968	2	11	11	11	11	11	11	11	11	12	22	11	NA	NA	11	12	11	11	NA	11	11	12	11	11	12	12	22	22	22	12	22	11	11	11	11	11	NA	22
X	102344076	G, T	U6-IGSF1	intergenic_region	MODIFIER	.	0.665	0.335	19	0.032	0.968	3	11	NA	NA	11	11	11	NA	11	12	22	11	11	22	11	12	11	11	11	11	11	12	11	11	12	12	22	22	22	12	NA	11	11	11	11	11	11	NA
X	102344837	C, T	U6-IGSF1	intergenic_region	MODIFIER	.	0.646	0.354	11	0.032	0.968	3	11	11	NA	11	11	11	11	11	12	22	11	11	NA	11	12	11	11	NA	11	11	12	11	11	12	12	22	22	22	12	22	11	11	11	11	11	11	NA
X	102344974	T, A	U6-IGSF1	intergenic_region	MODIFIER	.	0.629	0.371	11	0.036	0.964	5	11	11	NA	11	11	11	11	11	12	22	11	11	22	11	12	11	11	NA	11	11	12	11	11	12	12	22	22	22	12	22	11	11	11	11	11	11	NA
X	102345499	A, G	U6-IGSF1	intergenic_region	MODIFIER	.	0.728	0.272	15	0.393	0.607	5	11	NA	11	11	11	11	11	11	12	22	11	11	22	11	12	11	11	11	NA	11	11	11	11	11	11	22	12	11	12	22	11	11	11	11	11	11	NA
X	102345594	A, AT	U6-IGSF1	intergenic_region	MODIFIER	.	0.602	0.398	34	0.034	0.966	4	11	NA	NA	11	11	11	11	11	12	22	11	11	22	11	12	11	11	NA	11	11	12	NA	11	12	12	22	22	22	12	NA	11	NA	11	11	11	11	22
X	102346762	C, A	U6-IGSF1	intergenic_region	MODIFIER	.	0.633	0.367	18	0.036	0.964	4	11	11	11	11	11	11	11	11	12	22	11	11	22	11	12	11	11	11	11	11	12	11	11	12	12	22	22	22	12	NA	11	11	11	11	11	11	NA
X	102347017	A, G	U6-IGSF1	intergenic_region	MODIFIER	.	0.621	0.379	12	0.03	0.97	1	11	11	11	11	NA	11	11	11	12	22	11	11	22	11	12	11	11	NA	11	11	12	11	11	12	12	22	22	22	12	22	11	11	11	11	11	11	22
X	102348657	T, C,TTC	U6-IGSF1	intergenic_region	MODIFIER	.	0.647	0.353	15	0.032	0.968	3	11	11	11	11	11	11	11	11	12	22	11	11	22	11	12	11	11	NA	11	11	12	11	11	12	12	22	22	22	12	22	11	11	11	11	11	11	22
X	102348689	A, G	U6-IGSF1	intergenic_region	MODIFIER	.	0.648	0.352	18	0.032	0.968	3	11	11	11	11	11	11	11	11	12	22	11	11	22	11	12	11	11	NA	11	11	12	11	11	12	12	22	22	22	12	22	11	11	11	11	11	NA	NA
X	102348811	C, T	U6-IGSF1	intergenic_region	MODIFIER	.	0.647	0.353	15	0.036	0.964	4	11	11	11	11	11	11	11	11	12	22	11	11	22	11	12	NA	11	NA	11	11	12	11	11	12	12	22	22	22	12	22	11	11	11	11	11	11	22
X	102350744	A, AGT	U6-IGSF1	intergenic_region	MODIFIER	.	0.687	0.313	15	0.394	0.606	2	11	11	NA	11	NA	11	11	11	12	22	11	11	22	11	12	11	11	11	11	11	12	11	11	12	12	22	22	22	12	22	11	11	11	11	11	11	NA
X	102354249	A, G	U6-IGSF1	intergenic_region	MODIFIER	.	0.654	0.346	9	0.03	0.97	1	11	11	11	11	11	11	11	11	12	22	11	11	22	11	12	11	11	11	11	11	12	11	11	12	12	22	22	22	12	22	11	11	11	11	11	11	NA
X	102354762	A, G	U6-IGSF1	intergenic_region	MODIFIER	.	0.632	0.368	15	0.033	0.967	3	11	11	11	11	11	12	11	11	12	22	11	NA	22	11	12	NA	11	NA	NA	11	12	11	11	12	12	22	22	22	12	NA	11	11	11	11	11	11	NA
X	102354993	A, C	IGSF1	downstream_gene_variant	MODIFIER	.	0.656	0.344	9	0.031	0.969	2	11	11	11	11	11	11	11	11	12	22	11	11	22	11	12	11	11	11	11	11	12	11	11	12	12	22	22	22	12	NA	11	11	11	11	11	11	22
X	102356590	T, A	IGSF1	downstream_gene_variant	MODIFIER	.	0.649	0.351	16	0.034	0.966	3	11	NA	11	11	NA	11	11	11	12	22	11	11	NA	11	12	11	11	11	11	11	12	11	11	12	12	22	22	22	12	NA	11	11	11	11	11	11	22
X	102357210	T, C	IGSF1	downstream_gene_variant	MODIFIER	.	0.647	0.353	14	0.032	0.968	3	11	NA	11	11	11	11	11	11	12	22	11	11	22	11	12	11	11	NA	11	11	12	11	11	12	12	22	22	22	12	NA	11	11	11	11	11	11	22
X	102357430	C, A	IGSF1	downstream_gene_variant	MODIFIER	.	0.647	0.353	13	0.032	0.968	3	11	11	11	11	11	11	11	11	12	22	11	11	22	11	12	11	11	11	11	11	12	11	11	12	12	22	22	22	12	22	11	11	11	11	11	11	22
X	102360204	C, T	IGSF1	3_prime_UTR_variant	MODIFIER	.	0.636	0.364	9	0.032	0.968	3	11	11	11	11	11	11	11	11	12	22	11	11	22	11	12	11	11	NA	11	11	12	11	11	12	12	22	22	22	12	22	11	11	11	11	11	11	22
X	102360497	G, T	IGSF1	intron_variant	MODIFIER	.	0.657	0.343	13	0.03	0.97	2	11	11	11	11	11	11	11	11	12	22	11	11	22	11	12	11	11	NA	11	NA	12	11	11	12	12	22	22	NA	12	22	11	11	11	11	11	11	22
X	102362263	C, T	IGSF1	intron_variant	MODIFIER	.	0.654	0.346	7	0.031	0.969	3	11	11	11	11	11	11	11	11	12	22	11	11	22	11	12	11	11	11	NA	11	12	11	11	12	12	22	22	22	12	22	11	11	11	11	11	11	NA
X	102362402	A, T	IGSF1	intron_variant	MODIFIER	.	0.646	0.354	11	0.036	0.964	5	11	NA	11	11	11	11	11	11	12	22	11	11	22	11	12	NA	11	11	11	11	12	11	11	12	12	22	22	22	12	22	11	11	11	11	11	11	22
X	102364864	A, C	IGSF1	missense_variant	MODERATE	p.Asp768Glu	0.654	0.346	12	0.03	0.97	2	11	11	11	11	11	11	11	11	12	22	11	11	22	11	12	11	11	11	11	11	12	11	11	12	12	22	22	22	12	NA	11	11	11	11	11	11	22
X	102365235	C, A	IGSF1	intron_variant	MODIFIER	.	0.647	0.353	13	0.03	0.97	1	11	11	11	11	11	11	11	11	12	22	11	NA	22	11	12	NA	11	11	11	11	12	11	11	12	12	22	22	22	12	22	11	11	11	11	11	11	NA
X	102365296	A, G	IGSF1	intron_variant	MODIFIER	.	0.652	0.348	17	0	1	3	11	NA	11	11	11	11	11	11	12	22	11	11	22	11	12	11	11	11	NA	11	12	11	11	12	12	22	22	22	12	22	11	11	11	11	11	11	NA
X	102367772	T, G	IGSF1	intron_variant	MODIFIER	.	0.655	0.345	12	0.029	0.971	1	11	NA	11	11	11	11	11	11	12	22	11	11	22	11	12	11	11	11	11	NA	12	11	11	12	12	22	22	22	12	22	11	11	11	11	11	11	NA
X	102368263	A, G	IGSF1	synonymous_variant	LOW	p.Leu513Leu	0.643	0.357	17	0.033	0.967	3	11	NA	11	11	11	11	11	11	12	22	11	11	NA	11	12	11	11	11	11	11	12	11	11	12	12	22	22	22	12	NA	11	11	11	11	11	11	NA
X	102368595	A, C	IGSF1	intron_variant	MODIFIER	.	0.653	0.347	18	0.167	0.833	4	11	NA	11	11	11	11	11	11	12	22	11	11	22	11	12	11	11	NA	NA	11	12	11	11	12	12	22	22	22	12	22	11	11	11	11	11	11	NA
X	102368726	A, G	IGSF1	synonymous_variant	LOW	p.Ser474Ser	0.643	0.357	11	0.034	0.966	5	11	11	11	11	11	11	11	11	12	22	11	NA	22	11	12	11	11	11	11	11	12	11	11	12	12	22	22	22	12	22	11	11	11	11	11	11	NA
X	102370346	G, A	IGSF1	intron_variant	MODIFIER	.	0.652	0.348	10	0.034	0.966	5	11	11	NA	11	11	11	NA	11	12	22	11	11	22	11	12	11	11	NA	11	11	12	11	11	12	12	22	22	22	12	22	11	11	11	11	11	11	22
X	102376967	A, C	IGSF1	upstream_gene_variant	MODIFIER	.	0.64	0.36	6	0.031	0.969	2	11	11	11	11	11	11	11	11	12	22	11	11	22	11	12	NA	11	11	11	11	12	11	11	12	12	22	22	22	12	22	11	11	11	11	11	11	22
X	102378794	G, A	IGSF1	upstream_gene_variant	MODIFIER	.	0.639	0.361	10	0.029	0.971	1	11	NA	11	11	11	11	NA	11	12	22	11	11	22	11	12	11	11	NA	11	11	12	11	11	12	12	22	22	22	12	NA	11	11	11	11	11	11	22
X	102380136	TA, T,TAA	IGSF1-ENSCAFG00000018811	intergenic_region	MODIFIER	.	0.649	0.351	21	0.032	0.968	3	11	11	11	11	NA	11	11	11	12	22	11	11	NA	11	12	11	11	11	11	11	12	11	11	12	12	22	22	22	12	22	11	11	11	11	11	11	22
X	102380412	A, C	IGSF1-ENSCAFG00000018811	intergenic_region	MODIFIER	.	0.656	0.344	9	0.034	0.966	4	11	11	11	11	11	11	11	11	12	22	11	11	22	11	12	11	11	11	11	11	12	11	11	12	12	22	22	22	12	22	11	11	11	11	11	11	22
X	102381223	G, A	IGSF1-ENSCAFG00000018811	intergenic_region	MODIFIER	.	0.643	0.357	10	0.031	0.969	2	11	11	11	11	NA	11	11	11	12	22	11	11	22	11	12	11	11	11	11	11	12	11	11	12	12	22	22	22	12	22	11	11	11	11	11	11	22
X	102381590	C, A	IGSF1-ENSCAFG00000018811	intergenic_region	MODIFIER	.	0.643	0.357	5	0.032	0.968	3	11	11	11	11	11	11	11	11	12	22	11	11	22	11	12	11	11	11	11	11	12	11	11	12	12	22	22	22	12	22	11	11	11	11	11	11	NA
X	102383049	T, C	IGSF1-ENSCAFG00000018811	intergenic_region	MODIFIER	.	0.654	0.346	8	0.156	0.844	2	11	NA	NA	11	11	11	11	11	12	22	11	11	22	11	12	11	11	11	11	NA	12	11	11	12	12	22	22	22	12	22	11	11	11	11	11	11	22
X	102384044	G, A	IGSF1-ENSCAFG00000018811	intergenic_region	MODIFIER	.	0.652	0.348	16	0.03	0.97	2	11	11	11	11	11	11	11	11	12	22	11	11	22	11	12	11	11	NA	11	11	12	11	11	12	12	22	22	22	12	22	11	11	11	11	11	11	22
X	102385019	T, C	IGSF1-ENSCAFG00000018811	intergenic_region	MODIFIER	.	0.582	0.418	55	0	1	8	11	NA	NA	11	NA	11	NA	NA	12	22	11	NA	NA	11	12	NA	11	NA	NA	NA	12	NA	11	12	12	22	22	22	12	NA	11	11	11	11	NA	NA	22
X	102385398	T, C	IGSF1-ENSCAFG00000018811	intergenic_region	MODIFIER	.	0.652	0.348	14	0.032	0.968	2	11	11	11	11	11	11	11	11	12	22	11	11	22	11	12	11	11	NA	11	11	12	11	11	12	12	22	22	22	12	22	11	11	11	11	11	11	22
X	102385409	G, A	IGSF1-ENSCAFG00000018811	intergenic_region	MODIFIER	.	0.654	0.346	13	0.033	0.967	3	11	11	11	11	11	11	11	11	12	22	11	11	22	11	12	11	11	NA	11	11	12	11	11	12	12	22	22	22	12	22	11	11	11	11	11	11	22
X	102385593	GGA, G	IGSF1-ENSCAFG00000018811	intergenic_region	MODIFIER	.	0.645	0.355	14	0.032	0.968	3	11	11	11	11	11	11	11	11	12	22	11	NA	22	11	12	11	11	11	11	11	12	11	11	12	12	22	22	22	12	22	11	11	11	11	11	11	22
X	102385597	CA, C	IGSF1-ENSCAFG00000018811	intergenic_region	MODIFIER	.	0.642	0.358	13	0.031	0.969	2	11	11	11	11	11	11	11	11	12	22	11	NA	22	11	12	11	11	11	11	11	12	11	11	12	12	22	22	22	12	22	11	11	11	11	11	11	22
X	102385599	CTTGCTG, C	IGSF1-ENSCAFG00000018811	intergenic_region	MODIFIER	.	0.635	0.365	12	0.031	0.969	2	11	11	11	11	11	11	11	11	12	22	11	NA	22	11	12	11	11	11	11	11	12	11	11	12	12	22	22	22	12	22	11	11	11	11	11	11	22
X	102385709	T, C	IGSF1-ENSCAFG00000018811	intergenic_region	MODIFIER	.	0.649	0.351	11	0.029	0.971	1	11	NA	11	11	11	11	11	11	12	22	11	11	22	11	12	11	11	11	11	11	12	11	11	12	12	22	22	22	12	22	11	11	11	11	11	11	NA
X	102388954	G, A	IGSF1-ENSCAFG00000018811	intergenic_region	MODIFIER	.	0.644	0.356	10	0.032	0.968	3	11	11	11	11	11	11	NA	11	12	22	11	11	22	11	12	11	11	NA	11	11	12	11	11	12	12	22	22	22	12	22	11	11	11	11	11	11	NA
X	102389365	C, T	IGSF1-ENSCAFG00000018811	intergenic_region	MODIFIER	.	0.62	0.38	23	0.036	0.964	5	11	NA	NA	11	NA	11	NA	11	12	22	11	11	NA	11	12	11	11	NA	11	11	12	11	11	12	12	22	22	22	12	22	11	11	11	11	11	11	22
X	102389449	C, A	IGSF1-ENSCAFG00000018811	intergenic_region	MODIFIER	.	0.612	0.388	34	0.038	0.962	6	11	NA	NA	11	NA	11	NA	11	12	22	11	11	NA	11	12	11	11	NA	11	11	12	11	11	12	12	22	22	22	12	22	11	11	11	NA	11	NA	22
X	102391204	T, A	IGSF1-ENSCAFG00000018811	intergenic_region	MODIFIER	.	0.619	0.381	17	0.03	0.97	2	11	11	11	11	11	11	NA	11	12	22	11	11	22	11	12	11	11	NA	11	11	12	11	11	12	12	22	22	22	12	22	11	11	11	11	NA	11	22
X	102391616	A, G	IGSF1-ENSCAFG00000018811	intergenic_region	MODIFIER	.	0.643	0.357	8	0.034	0.966	4	11	11	11	11	11	11	11	11	12	22	11	11	22	11	12	11	11	NA	11	11	12	11	11	12	12	22	22	22	12	22	11	11	11	11	11	11	22
X	102392168	T, C	IGSF1-ENSCAFG00000018811	intergenic_region	MODIFIER	.	0.624	0.376	18	0.033	0.967	4	11	11	11	11	NA	11	NA	11	12	22	11	11	22	11	12	NA	11	11	NA	11	12	11	11	12	12	22	22	22	12	NA	11	11	11	11	11	11	NA
X	102392751	A, G	IGSF1-ENSCAFG00000018811	intergenic_region	MODIFIER	.	0.646	0.354	9	0.03	0.97	1	11	11	11	11	11	11	11	11	12	22	11	NA	22	11	12	11	11	11	11	11	12	11	11	12	12	22	22	22	12	22	11	11	11	11	11	11	NA
X	102396286	ATT, AT,A	IGSF1-ENSCAFG00000018811	intergenic_region	MODIFIER	.	0.66	0.34	24	0.029	0.971	1	11	11	11	11	11	11	11	11	12	22	11	11	22	11	12	11	11	NA	11	11	12	11	11	12	12	22	22	22	NA	NA	11	11	11	11	11	11	22
X	102397050	T, C	IGSF1-ENSCAFG00000018811	intergenic_region	MODIFIER	.	0.627	0.373	13	0.029	0.971	1	11	11	11	11	NA	11	11	11	12	22	11	11	22	11	12	11	11	11	11	11	12	11	11	12	12	22	22	22	12	22	11	11	11	11	11	11	22
X	102397176	C, T	IGSF1-ENSCAFG00000018811	intergenic_region	MODIFIER	.	0.618	0.382	12	0.034	0.966	4	11	NA	11	11	11	11	11	11	12	22	11	11	22	11	12	NA	11	11	11	11	12	11	11	12	12	22	22	22	12	22	11	11	11	11	11	11	22
X	102397965	G, A	IGSF1-ENSCAFG00000018811	intergenic_region	MODIFIER	.	0.642	0.358	6	0.029	0.971	1	11	11	11	11	11	11	11	11	12	22	11	11	22	11	12	11	11	NA	11	11	12	11	11	12	12	22	22	22	12	22	11	11	11	11	11	11	22
X	102398378	CTT, C	IGSF1-ENSCAFG00000018811	intergenic_region	MODIFIER	.	0.635	0.365	9	0.031	0.969	3	11	11	11	11	11	11	11	11	12	22	11	NA	22	11	12	11	11	NA	11	11	12	11	11	12	12	22	22	22	12	22	11	11	11	11	11	11	22
X	102398383	T, TGAC	IGSF1-ENSCAFG00000018811	intergenic_region	MODIFIER	.	0.638	0.362	10	0.031	0.969	3	11	11	11	11	11	11	11	11	12	22	11	NA	22	11	12	11	11	NA	11	11	12	11	11	12	12	22	22	22	12	22	11	11	11	11	11	11	22
X	102399316	GAA, CAA,G	IGSF1-ENSCAFG00000018811	intergenic_region	MODIFIER	.	0.636	0.364	4	0.031	0.969	2	11	11	11	11	11	11	11	11	12	22	11	11	22	11	12	11	11	NA	11	11	12	11	11	12	12	22	22	22	12	22	11	11	11	11	11	11	22
X	102400546	AAT, A	IGSF1-ENSCAFG00000018811	intergenic_region	MODIFIER	.	0.652	0.348	10	0.033	0.967	4	11	11	11	11	11	11	11	11	12	22	11	11	22	11	12	11	11	NA	11	11	12	11	11	12	12	22	22	22	12	22	11	11	11	11	11	11	22
X	102400862	T, C	IGSF1-ENSCAFG00000018811	intergenic_region	MODIFIER	.	0.649	0.351	9	0.032	0.968	3	11	11	11	11	NA	11	11	11	12	22	11	11	22	11	12	11	11	NA	11	11	12	11	11	12	12	22	22	22	12	22	11	11	11	11	11	11	22
X	102403646	A, C	IGSF1-ENSCAFG00000018811	intergenic_region	MODIFIER	.	0.636	0.364	8	0.032	0.968	2	11	11	11	11	11	11	11	11	12	22	11	11	22	11	12	11	11	NA	11	11	12	11	11	12	12	22	22	22	12	22	11	11	11	11	NA	11	22
X	102403917	T, TA	IGSF1-ENSCAFG00000018811	intergenic_region	MODIFIER	.	0.632	0.368	16	0.034	0.966	4	11	11	11	11	11	11	11	11	12	22	11	11	22	11	12	11	11	NA	11	11	12	11	11	12	12	22	22	22	12	22	11	11	11	11	11	11	22
X	102403986	G, A	IGSF1-ENSCAFG00000018811	intergenic_region	MODIFIER	.	0.633	0.367	9	0.029	0.971	0	11	11	11	11	11	11	11	11	12	22	11	11	22	11	12	11	11	NA	11	11	12	11	11	12	12	22	22	22	12	22	11	11	11	11	11	11	22
X	102404459	G, A	IGSF1-ENSCAFG00000018811	intergenic_region	MODIFIER	.	0.649	0.351	14	0	1	4	11	11	11	11	11	11	NA	11	12	22	11	11	22	11	12	NA	11	11	11	11	12	11	11	12	12	22	22	22	12	22	11	11	11	11	11	11	22
X	102404579	C, T	IGSF1-ENSCAFG00000018811	intergenic_region	MODIFIER	.	0.648	0.352	5	0.029	0.971	0	11	11	11	11	11	11	11	11	12	22	11	11	22	11	12	11	11	NA	11	11	12	11	11	12	12	22	22	22	12	22	11	11	11	11	11	11	22
X	102404646	T, C	IGSF1-ENSCAFG00000018811	intergenic_region	MODIFIER	.	0.639	0.361	9	0.03	0.97	2	11	11	11	11	11	11	11	11	12	22	11	11	22	11	12	11	11	NA	11	11	12	11	11	12	12	22	22	22	12	22	11	11	11	11	11	11	22
X	102404652	TA, T	IGSF1-ENSCAFG00000018811	intergenic_region	MODIFIER	.	0.648	0.352	17	0.029	0.971	1	11	11	11	11	11	11	11	11	12	22	11	11	NA	11	12	11	11	11	11	11	12	11	11	12	12	22	22	22	12	22	11	11	11	11	11	11	22
X	102404788	C, CTTGT	IGSF1-ENSCAFG00000018811	intergenic_region	MODIFIER	.	0.644	0.356	9	0.032	0.968	3	11	11	11	11	11	11	11	11	12	22	11	11	22	11	12	11	11	NA	11	11	12	11	11	12	12	22	22	22	12	22	11	11	11	11	11	11	NA
X	102407441	A, T	IGSF1-ENSCAFG00000018811	intergenic_region	MODIFIER	.	0.664	0.336	7	0.242	0.758	2	11	11	11	11	11	11	11	11	12	22	11	11	22	11	12	11	11	NA	11	11	12	11	11	12	12	22	22	22	12	22	11	11	11	11	11	11	NA
X	102408610	G, GGTA	IGSF1-ENSCAFG00000018811	intergenic_region	MODIFIER	.	0.653	0.347	19	0.029	0.971	1	11	11	11	11	11	11	11	11	12	22	11	11	22	11	12	NA	11	NA	NA	11	12	11	11	12	12	22	22	22	12	NA	11	11	11	11	11	11	22
X	102410909	C, T	IGSF1-ENSCAFG00000018811	intergenic_region	MODIFIER	.	0.667	0.333	65	0	1	13	11	NA	11	NA	NA	11	11	NA	12	NA	12	NA	NA	11	12	NA	11	NA	11	NA	12	NA	11	NA	12	22	22	22	12	22	11	11	11	NA	11	NA	22
X	102411529	C, T	IGSF1-ENSCAFG00000018811	intergenic_region	MODIFIER	.	0.652	0.348	10	0.03	0.97	2	11	NA	11	11	11	11	11	11	12	22	11	11	22	11	12	11	11	NA	11	11	12	11	11	12	12	22	22	22	12	22	11	11	11	11	11	11	NA
X	102411612	A, T	IGSF1-ENSCAFG00000018811	intergenic_region	MODIFIER	.	0.527	0.473	51	0.034	0.966	4	11	NA	NA	NA	NA	12	NA	NA	NA	22	12	NA	NA	11	NA	NA	12	NA	11	NA	NA	NA	NA	NA	NA	22	22	22	NA	NA	12	11	NA	NA	11	NA	22
X	102414164	T, A	IGSF1-ENSCAFG00000018811	intergenic_region	MODIFIER	.	0.652	0.348	7	0.031	0.969	2	11	11	11	11	11	11	11	11	12	22	11	11	22	11	12	11	11	NA	11	11	12	11	11	12	12	22	22	22	12	22	11	11	11	11	11	11	22
X	102415126	G, A	IGSF1-ENSCAFG00000018811	intergenic_region	MODIFIER	.	0.648	0.352	18	0.034	0.966	4	11	NA	11	11	11	11	11	11	12	22	11	11	22	11	12	NA	11	11	11	11	12	11	11	12	12	22	22	22	12	22	11	11	11	11	NA	11	22
X	102415621	G, T	IGSF1-ENSCAFG00000018811	intergenic_region	MODIFIER	.	0.656	0.344	8	0.032	0.968	3	11	11	11	11	11	11	11	11	12	22	11	11	22	11	12	11	11	NA	11	11	12	11	11	12	12	22	22	22	12	NA	11	11	11	11	11	11	22
X	102415863	C, T	IGSF1-ENSCAFG00000018811	intergenic_region	MODIFIER	.	0.649	0.351	26	0.031	0.969	3	11	11	NA	11	11	11	NA	11	12	22	11	11	22	11	12	11	11	NA	11	11	12	11	11	12	12	22	22	22	12	22	11	NA	11	11	NA	11	NA
X	102416706	A, AC	IGSF1-ENSCAFG00000018811	intergenic_region	MODIFIER	.	0.646	0.354	12	0.029	0.971	0	11	11	11	11	11	11	11	11	12	22	11	11	22	11	12	11	11	NA	11	11	12	11	11	12	12	22	22	22	12	22	11	11	11	11	11	11	22
X	102417471	T, A	IGSF1-ENSCAFG00000018811	intergenic_region	MODIFIER	.	0.648	0.352	7	0.029	0.971	0	11	11	11	11	11	11	11	11	12	22	11	11	22	11	12	11	11	NA	11	11	12	11	11	12	12	22	22	22	12	22	11	11	11	11	11	11	22
X	102418146	TAA, T,TA	IGSF1-ENSCAFG00000018811	intergenic_region	MODIFIER	.	0.639	0.361	13	0.03	0.97	2	11	NA	NA	11	11	11	11	11	12	22	11	11	22	11	12	11	11	11	11	11	12	11	11	12	12	22	22	22	12	NA	11	11	11	11	11	11	22
X	102420043	C, T	IGSF1-ENSCAFG00000018811	intergenic_region	MODIFIER	.	0.644	0.356	10	0.029	0.971	1	11	11	11	11	11	11	11	11	12	22	11	11	22	11	12	11	11	NA	11	11	12	11	11	12	12	22	22	22	12	22	11	11	11	11	11	11	22
X	102420307	G, A	IGSF1-ENSCAFG00000018811	intergenic_region	MODIFIER	.	0.619	0.381	15	0	1	2	11	11	NA	11	NA	11	11	11	12	22	11	11	22	11	12	11	11	NA	11	11	12	11	11	12	12	22	22	22	12	22	11	11	11	11	11	11	22
X	102420915	A, C	IGSF1-ENSCAFG00000018811	intergenic_region	MODIFIER	.	0.649	0.351	12	0.029	0.971	1	11	11	11	11	NA	11	11	11	12	22	11	11	22	11	12	11	11	NA	11	NA	12	11	11	12	12	22	22	22	12	22	11	11	11	11	11	11	NA
X	102421137	T, C	IGSF1-ENSCAFG00000018811	intergenic_region	MODIFIER	.	0.652	0.348	16	0.032	0.968	3	11	11	11	11	NA	11	11	11	12	22	11	11	22	11	12	11	11	NA	11	11	12	11	11	12	12	22	22	22	12	NA	11	11	11	11	11	11	NA
X	102421408	CA, C	IGSF1-ENSCAFG00000018811	intergenic_region	MODIFIER	.	0.64	0.36	18	0.032	0.968	3	11	11	11	11	NA	11	11	11	12	22	11	11	22	11	12	11	11	NA	11	11	12	11	11	12	12	22	22	22	12	22	11	11	11	11	11	11	NA
X	102421879	C, A	IGSF1-ENSCAFG00000018811	intergenic_region	MODIFIER	.	0.652	0.348	17	0.03	0.97	1	11	NA	NA	11	11	11	11	11	12	22	NA	11	NA	11	12	NA	11	11	11	11	12	11	11	12	12	22	22	22	12	NA	11	11	11	11	11	11	22
X	102422144	T, A	IGSF1-ENSCAFG00000018811	intergenic_region	MODIFIER	.	0.557	0.443	37	0.036	0.964	4	11	NA	NA	11	NA	12	NA	22	22	22	11	22	NA	11	12	NA	11	NA	11	22	12	22	22	22	22	22	22	22	12	22	12	11	11	11	11	11	NA
X	102422464	T, C	IGSF1-ENSCAFG00000018811	intergenic_region	MODIFIER	.	0.65	0.35	15	0.036	0.964	5	11	NA	11	11	11	11	11	11	12	22	11	NA	22	11	12	11	11	NA	NA	11	12	11	11	12	12	22	22	22	12	NA	11	11	11	11	11	11	NA
X	102422624	G, C	IGSF1-ENSCAFG00000018811	intergenic_region	MODIFIER	.	0.663	0.337	20	0.037	0.963	5	11	NA	11	11	11	11	11	11	12	22	11	NA	22	11	12	11	11	NA	11	NA	12	11	11	12	12	22	22	22	12	NA	11	11	11	11	11	11	NA
X	102423378	A, T	IGSF1-ENSCAFG00000018811	intergenic_region	MODIFIER	.	0.637	0.363	12	0.032	0.968	3	11	NA	11	11	11	11	11	11	12	22	11	11	22	11	12	11	11	NA	11	11	12	11	11	12	12	22	22	22	12	22	11	11	11	11	11	11	NA
X	102423829	A, G	IGSF1-ENSCAFG00000018811	intergenic_region	MODIFIER	.	0.629	0.371	11	0.031	0.969	2	11	NA	11	11	11	11	11	11	12	22	11	11	22	11	12	11	11	11	11	11	12	11	11	12	12	22	22	22	12	22	11	11	11	11	11	11	22
X	102424034	GT, G	IGSF1-ENSCAFG00000018811	intergenic_region	MODIFIER	.	0.62	0.38	12	0.031	0.969	2	11	11	11	11	11	11	11	11	12	22	11	11	22	11	12	11	11	NA	11	11	12	11	11	12	12	22	22	22	12	22	11	11	11	11	11	11	22
X	102425174	A, G	IGSF1-ENSCAFG00000018811	intergenic_region	MODIFIER	.	0.64	0.36	18	0.032	0.968	3	11	11	11	11	11	11	11	11	12	22	11	11	22	11	12	11	11	NA	11	11	12	11	11	12	12	22	22	22	12	NA	11	11	11	11	NA	11	22
X	102425906	T, TA	IGSF1-ENSCAFG00000018811	intergenic_region	MODIFIER	.	0.64	0.36	7	0.031	0.969	2	11	11	11	11	NA	11	11	11	12	22	11	11	22	11	12	11	11	NA	11	11	12	11	11	12	12	22	22	22	12	22	11	11	11	11	11	11	22
X	102426455	G, A	IGSF1-ENSCAFG00000018811	intergenic_region	MODIFIER	.	0.635	0.365	7	0.029	0.971	1	11	11	11	11	NA	11	11	11	12	22	11	11	22	11	12	11	11	NA	11	11	12	11	11	12	12	22	22	22	12	22	11	11	11	11	11	11	22
X	102429030	GT, G	IGSF1-ENSCAFG00000018811	intergenic_region	MODIFIER	.	0.636	0.364	12	0.029	0.971	1	11	11	11	11	11	11	11	11	12	22	11	NA	22	11	12	11	11	11	11	11	12	11	11	12	12	22	22	22	12	22	11	11	11	11	11	11	22
X	102429165	G, A	IGSF1-ENSCAFG00000018811	intergenic_region	MODIFIER	.	0.638	0.362	11	0.032	0.968	3	11	11	NA	11	11	11	11	11	12	22	11	11	NA	11	12	11	11	NA	11	11	12	11	11	12	12	22	22	22	12	22	11	11	11	11	11	11	22
X	102429728	A, G	IGSF1-ENSCAFG00000018811	intergenic_region	MODIFIER	.	0.638	0.362	5	0.029	0.971	1	11	11	NA	11	11	11	11	11	12	22	11	11	22	11	12	11	11	11	11	11	12	11	11	12	12	22	22	22	12	22	11	11	11	11	11	11	22
X	102429959	T, G	IGSF1-ENSCAFG00000018811	intergenic_region	MODIFIER	.	0.636	0.364	12	0.029	0.971	0	11	11	NA	11	11	11	NA	11	12	22	11	11	22	11	12	11	11	NA	NA	11	12	11	11	12	12	22	22	22	12	22	11	11	11	11	11	11	22
X	102430256	T, G	IGSF1-ENSCAFG00000018811	intergenic_region	MODIFIER	.	0.607	0.393	24	0.033	0.967	3	11	NA	11	11	11	11	NA	11	12	22	11	11	22	11	12	11	11	NA	NA	11	12	11	11	12	12	22	22	22	12	22	11	11	11	11	11	11	22
X	102431001	C, T	IGSF1-ENSCAFG00000018811	intergenic_region	MODIFIER	.	0.643	0.357	10	0.032	0.968	3	11	11	11	11	11	11	11	11	12	22	11	11	22	11	12	11	11	11	11	NA	12	11	11	12	12	22	22	22	12	22	11	11	11	11	11	11	22
X	102432276	A, C	IGSF1-ENSCAFG00000018811	intergenic_region	MODIFIER	.	0.636	0.364	3	0.029	0.971	1	11	11	11	11	11	11	11	11	12	22	11	11	22	11	12	11	11	11	11	11	12	11	11	12	12	22	22	22	12	22	11	11	11	11	11	11	22
X	102432277	C, A	IGSF1-ENSCAFG00000018811	intergenic_region	MODIFIER	.	0.636	0.364	3	0.029	0.971	1	11	11	11	11	11	11	11	11	12	22	11	11	22	11	12	11	11	11	11	11	12	11	11	12	12	22	22	22	12	22	11	11	11	11	11	11	22
X	102432669	T, C	IGSF1-ENSCAFG00000018811	intergenic_region	MODIFIER	.	0.638	0.362	8	0.029	0.971	0	11	11	11	11	11	11	11	11	12	22	11	11	22	11	12	11	11	NA	11	11	12	11	11	12	12	22	22	22	12	22	11	11	11	11	11	11	22
X	102433012	A, G,T	IGSF1-ENSCAFG00000018811	intergenic_region	MODIFIER	.	0.638	0.362	11	0.032	0.968	3	11	11	11	11	11	11	11	11	12	22	11	11	22	11	12	11	11	NA	11	11	12	11	11	12	12	22	22	22	12	22	11	11	11	11	11	11	22
X	102433749	C, A	IGSF1-ENSCAFG00000018811	intergenic_region	MODIFIER	.	0.628	0.372	69	0	1	9	11	NA	NA	11	NA	11	NA	11	12	22	11	NA	NA	11	12	NA	11	NA	NA	NA	12	NA	11	12	12	22	22	22	12	NA	11	11	11	11	NA	NA	NA
X	102434715	G, A	IGSF1-ENSCAFG00000018811	intergenic_region	MODIFIER	.	0.654	0.346	6	0.121	0.879	2	11	11	11	11	11	11	11	11	12	22	11	11	22	11	12	NA	11	NA	11	11	12	11	11	12	12	22	22	22	12	22	11	11	11	11	11	11	22
X	102434828	C, T	IGSF1-ENSCAFG00000018811	intergenic_region	MODIFIER	.	0.636	0.364	9	0.034	0.966	4	11	11	11	11	11	11	11	11	12	22	11	11	22	11	12	11	11	11	11	11	12	11	11	12	12	22	22	22	12	22	11	11	11	11	11	11	22
X	102434865	T, TA	IGSF1-ENSCAFG00000018811	intergenic_region	MODIFIER	.	0.635	0.365	21	0.033	0.967	3	11	11	11	11	11	11	11	11	12	22	11	11	22	11	12	11	11	NA	11	11	12	11	11	12	12	22	22	22	12	22	11	11	11	11	11	NA	NA
X	102435494	A, G	IGSF1-ENSCAFG00000018811	intergenic_region	MODIFIER	.	0.58	0.42	53	0.042	0.958	7	11	11	12	11	12	11	11	NA	12	22	11	11	22	11	12	NA	11	11	NA	NA	12	11	11	12	12	22	22	22	12	NA	11	11	NA	NA	NA	NA	NA
X	102435734	T, G	IGSF1-ENSCAFG00000018811	intergenic_region	MODIFIER	.	0.656	0.344	43	0.036	0.964	5	11	11	11	11	11	11	11	11	12	22	11	11	22	11	12	NA	11	NA	NA	NA	12	11	11	12	12	22	22	NA	12	NA	11	11	11	11	11	NA	NA
X	102435787	T, G	IGSF1-ENSCAFG00000018811	intergenic_region	MODIFIER	.	0.643	0.357	48	0.038	0.962	6	11	NA	NA	NA	11	11	11	NA	12	22	11	11	NA	11	12	NA	11	NA	NA	NA	12	NA	11	12	12	22	22	22	12	NA	11	11	11	11	11	NA	NA
X	102435819	G, A	IGSF1-ENSCAFG00000018811	intergenic_region	MODIFIER	.	0.633	0.367	53	0	1	7	11	NA	NA	NA	11	11	11	11	12	22	11	11	NA	11	12	NA	NA	NA	NA	11	12	11	11	12	12	22	22	22	12	22	11	11	11	11	11	11	NA
X	102435869	C, A	IGSF1-ENSCAFG00000018811	intergenic_region	MODIFIER	.	0.626	0.374	33	0	1	6	11	11	11	11	11	11	NA	11	12	22	11	11	22	11	12	NA	11	11	NA	NA	12	11	11	12	12	22	22	22	12	22	11	11	11	11	11	12	22
X	102436045	G, T	IGSF1-ENSCAFG00000018811	intergenic_region	MODIFIER	.	0.635	0.365	22	0.03	0.97	1	11	NA	11	11	11	11	11	11	12	22	11	11	22	11	12	11	11	NA	11	11	12	11	11	12	12	22	22	22	12	22	11	11	11	11	11	11	NA
X	102436156	C, T	IGSF1-ENSCAFG00000018811	intergenic_region	MODIFIER	.	0.634	0.366	23	0.033	0.967	4	11	NA	11	11	NA	11	11	11	12	22	11	NA	22	11	12	11	11	NA	11	11	12	11	11	12	12	22	22	22	12	22	11	11	11	11	11	11	NA
X	102436440	T, TA	IGSF1-ENSCAFG00000018811	intergenic_region	MODIFIER	.	0.649	0.351	10	0.029	0.971	0	11	11	11	11	11	11	11	11	12	22	11	11	22	11	12	11	11	NA	11	11	12	11	11	12	12	22	22	22	12	22	11	11	11	11	11	11	NA
X	102436447	T, G	IGSF1-ENSCAFG00000018811	intergenic_region	MODIFIER	.	0.649	0.351	10	0.029	0.971	0	11	11	11	11	11	11	11	11	12	22	11	11	22	11	12	11	11	NA	11	11	12	11	11	12	12	22	22	22	12	22	11	11	11	11	11	11	NA
X	102437837	G, C	IGSF1-ENSCAFG00000018811	intergenic_region	MODIFIER	.	0.632	0.368	15	0.032	0.968	3	11	11	NA	11	11	11	11	11	12	22	11	NA	22	11	12	NA	11	NA	11	11	12	11	11	12	12	22	22	22	12	NA	11	11	11	11	11	11	22
X	102438391	C, A	IGSF1-ENSCAFG00000018811	intergenic_region	MODIFIER	.	0.503	0.497	47	0.043	0.957	8	11	NA	NA	NA	NA	12	NA	NA	22	22	11	NA	22	11	22	NA	12	NA	11	NA	22	NA	NA	22	22	22	22	22	22	NA	12	11	NA	NA	11	NA	22
X	102438776	C, T	IGSF1-ENSCAFG00000018811	intergenic_region	MODIFIER	.	0.504	0.496	67	0	1	9	11	NA	NA	NA	NA	11	NA	NA	22	22	NA	NA	22	11	NA	NA	11	NA	11	NA	22	NA	NA	22	NA	22	22	22	22	NA	11	11	NA	NA	11	NA	NA
X	102439144	G, T	IGSF1-ENSCAFG00000018811	intergenic_region	MODIFIER	.	0.538	0.462	33	0.032	0.968	3	11	NA	NA	NA	NA	11	NA	NA	22	22	11	NA	22	11	22	NA	11	NA	11	NA	22	NA	NA	22	22	22	22	22	22	22	11	NA	NA	NA	11	NA	NA
X	102439167	C, T	IGSF1-ENSCAFG00000018811	intergenic_region	MODIFIER	.	0.532	0.468	34	0.029	0.971	1	11	NA	NA	NA	NA	11	NA	NA	22	22	11	NA	22	11	22	NA	11	NA	11	NA	22	NA	NA	22	22	22	22	22	22	22	11	11	NA	NA	11	NA	NA
X	102439706	T, A	IGSF1-ENSCAFG00000018811	intergenic_region	MODIFIER	.	0.518	0.482	39	0.032	0.968	3	11	NA	NA	NA	NA	11	NA	NA	22	22	11	NA	22	11	22	NA	11	NA	11	NA	22	NA	NA	22	22	22	22	22	22	22	11	NA	NA	NA	11	NA	22
X	102439944	G, A	IGSF1-ENSCAFG00000018811	intergenic_region	MODIFIER	.	0.517	0.483	49	0.038	0.962	6	11	NA	NA	NA	NA	11	NA	NA	22	22	11	NA	22	11	22	NA	11	NA	11	NA	22	NA	NA	22	22	22	22	22	22	NA	11	11	NA	NA	11	NA	NA
X	102440123	C, G	IGSF1-ENSCAFG00000018811	intergenic_region	MODIFIER	.	0.514	0.486	51	0.034	0.966	4	11	NA	NA	NA	NA	11	NA	NA	22	22	11	NA	22	11	22	NA	11	NA	11	NA	22	NA	NA	22	22	22	22	22	22	NA	11	11	NA	NA	11	NA	22
X	102440313	C, T	IGSF1-ENSCAFG00000018811	intergenic_region	MODIFIER	.	0.51	0.49	44	0.031	0.969	2	NA	NA	NA	NA	NA	11	NA	NA	22	22	11	NA	22	11	22	NA	11	NA	11	NA	22	NA	NA	22	22	22	22	22	22	NA	11	11	NA	NA	11	NA	22
X	102441979	T, C	IGSF1-ENSCAFG00000018811	intergenic_region	MODIFIER	.	0.636	0.364	17	0.032	0.968	3	11	11	11	11	NA	11	11	11	12	22	11	11	NA	11	12	11	11	NA	11	11	12	11	11	12	12	22	22	22	12	NA	11	11	11	11	11	11	22
X	102442024	A, G	IGSF1-ENSCAFG00000018811	intergenic_region	MODIFIER	.	0.643	0.357	15	0.033	0.967	4	11	NA	11	11	11	11	11	11	12	22	11	11	NA	11	12	11	11	NA	11	11	12	11	11	12	12	22	22	22	12	22	11	11	11	11	11	11	22
X	102442066	G, T	IGSF1-ENSCAFG00000018811	intergenic_region	MODIFIER	.	0.634	0.366	18	0.033	0.967	4	11	NA	11	11	11	11	11	11	12	22	11	11	NA	11	12	11	11	NA	11	11	12	11	11	12	12	22	22	22	12	22	11	11	11	11	11	11	22
X	102444927	T, C	IGSF1-ENSCAFG00000018811	intergenic_region	MODIFIER	.	0.644	0.356	8	0.03	0.97	2	11	11	11	11	NA	11	11	11	12	22	11	11	22	11	12	11	11	11	11	11	12	11	11	12	12	22	22	22	12	22	11	11	11	11	11	11	22
X	102445002	T, C	IGSF1-ENSCAFG00000018811	intergenic_region	MODIFIER	.	0.646	0.354	8	0.03	0.97	2	11	11	11	11	11	11	11	11	12	22	11	11	22	11	12	11	11	11	11	11	12	11	11	12	12	22	22	22	12	22	11	11	11	11	11	11	NA
X	102445094	A, T	IGSF1-ENSCAFG00000018811	intergenic_region	MODIFIER	.	0.641	0.359	9	0.031	0.969	2	11	11	11	11	NA	11	11	11	12	22	11	NA	22	11	12	NA	11	11	11	11	12	11	11	12	12	22	22	22	12	22	11	11	11	11	11	11	NA
X	102446627	A, ATG,ATGTG	IGSF1-ENSCAFG00000018811	intergenic_region	MODIFIER	.	0.573	0.427	50	0	1	6	11	NA	NA	11	NA	11	NA	NA	12	22	NA	11	NA	NA	12	11	11	NA	NA	NA	12	11	11	12	12	22	22	22	12	22	11	11	11	11	NA	11	NA
X	102446675	A, T	IGSF1-ENSCAFG00000018811	intergenic_region	MODIFIER	.	0.619	0.381	19	0.032	0.968	3	11	NA	NA	11	11	11	11	11	12	22	11	11	NA	11	12	11	11	NA	11	11	12	11	11	12	12	22	22	22	12	22	11	11	11	11	11	12	22
X	102446676	A, T	IGSF1-ENSCAFG00000018811	intergenic_region	MODIFIER	.	0.621	0.379	18	0.03	0.97	2	11	NA	NA	11	11	11	11	11	22	22	11	11	NA	11	12	11	11	NA	11	11	12	11	11	12	12	22	22	22	12	22	11	11	11	11	11	11	22
X	102447367	C, G	IGSF1-ENSCAFG00000018811	intergenic_region	MODIFIER	.	0.636	0.364	10	0.029	0.971	1	11	11	11	11	11	11	11	11	12	22	11	11	NA	11	12	NA	11	NA	11	11	12	11	11	12	12	22	22	22	12	22	11	11	11	11	11	11	22
X	102447564	G, GC	IGSF1-ENSCAFG00000018811	intergenic_region	MODIFIER	.	0.643	0.357	10	0.03	0.97	2	11	NA	11	11	11	11	11	11	12	22	11	NA	22	11	12	11	11	NA	11	11	12	11	11	12	12	22	22	22	12	22	11	11	11	11	11	11	22
X	102448110	T, C	IGSF1-ENSCAFG00000018811	intergenic_region	MODIFIER	.	0.644	0.356	15	0.03	0.97	2	11	11	11	11	11	11	NA	11	12	22	11	11	22	11	12	11	11	11	11	11	12	11	11	12	12	22	22	22	12	22	11	11	11	11	11	11	22
X	102448528	C, T	IGSF1-ENSCAFG00000018811	intergenic_region	MODIFIER	.	0.636	0.364	11	0.03	0.97	1	11	11	11	11	11	11	11	11	12	22	11	11	22	11	12	11	11	11	11	11	12	11	11	12	12	22	22	22	12	22	11	11	11	11	11	11	22
X	102449686	G, A	IGSF1-ENSCAFG00000018811	intergenic_region	MODIFIER	.	0.637	0.363	14	0.032	0.968	3	11	11	11	11	11	11	11	11	12	22	11	11	22	11	12	NA	11	11	11	11	12	11	11	12	12	22	22	22	12	22	11	11	11	11	11	11	NA
X	102450244	T, A	IGSF1-ENSCAFG00000018811	intergenic_region	MODIFIER	.	0.634	0.366	30	0.042	0.958	7	11	11	NA	11	NA	11	NA	11	12	22	11	11	NA	11	12	11	11	NA	11	11	12	11	11	12	12	22	22	22	12	22	11	11	11	11	NA	11	NA
X	102450389	T, C	IGSF1-ENSCAFG00000018811	intergenic_region	MODIFIER	.	0.566	0.434	29	0.037	0.963	6	11	11	12	11	12	11	11	11	12	22	11	11	22	11	12	NA	11	NA	11	11	12	11	11	12	12	22	22	22	12	22	11	11	11	11	12	12	NA
X	102450402	T, C	IGSF1-ENSCAFG00000018811	intergenic_region	MODIFIER	.	0.574	0.426	32	0.038	0.962	6	11	11	12	11	12	11	NA	11	12	22	11	11	22	11	12	NA	11	NA	NA	11	12	11	11	12	12	22	22	22	12	22	11	11	11	11	12	12	NA
X	102450665	C, T	IGSF1-ENSCAFG00000018811	intergenic_region	MODIFIER	.	0.637	0.363	12	0.03	0.97	1	11	11	11	11	11	11	11	11	12	22	11	11	22	11	12	11	11	NA	11	11	12	11	11	12	12	22	22	22	12	22	11	11	11	11	11	11	22
X	102450857	T, G	IGSF1-ENSCAFG00000018811	intergenic_region	MODIFIER	.	0.634	0.366	12	0.031	0.969	2	11	11	11	11	11	11	11	11	12	22	11	11	22	11	12	11	11	NA	11	11	12	11	11	12	12	22	22	22	12	22	11	11	11	11	11	11	22
X	102452465	G, A	IGSF1-ENSCAFG00000018811	intergenic_region	MODIFIER	.	0.649	0.351	11	0.029	0.971	1	11	11	11	11	11	11	11	11	12	22	11	11	22	11	12	11	11	NA	11	11	12	11	11	12	12	22	22	22	12	22	11	11	11	11	11	11	22
X	102453592	G, A	IGSF1-ENSCAFG00000018811	intergenic_region	MODIFIER	.	0.635	0.365	9	0.029	0.971	1	11	11	11	11	11	11	11	11	12	22	11	11	22	11	12	11	11	NA	11	11	12	11	11	12	12	22	22	22	12	22	11	11	11	11	11	11	22
X	102453717	A, G	IGSF1-ENSCAFG00000018811	intergenic_region	MODIFIER	.	0.623	0.377	23	0.031	0.969	2	11	NA	11	11	11	11	11	11	12	22	11	11	22	11	12	11	11	11	11	NA	12	11	11	12	12	22	22	22	12	22	11	11	11	11	11	11	NA
X	102455197	C, T	IGSF1-ENSCAFG00000018811	intergenic_region	MODIFIER	.	0.644	0.356	9	0.032	0.968	3	11	11	11	11	11	11	NA	11	12	22	11	11	22	11	12	11	11	11	11	11	12	11	11	12	12	22	22	22	12	NA	11	11	11	11	11	11	22
X	102456319	C, A	IGSF1-ENSCAFG00000018811	intergenic_region	MODIFIER	.	0.636	0.364	24	0.03	0.97	1	11	11	11	11	11	11	11	11	12	22	11	11	NA	11	12	NA	11	11	11	11	12	11	11	12	12	22	22	22	12	NA	11	11	11	11	11	11	22
X	102456462	A, G	IGSF1-ENSCAFG00000018811	intergenic_region	MODIFIER	.	0.597	0.403	27	0	1	4	11	NA	NA	11	NA	11	11	11	12	22	11	11	22	11	12	11	11	11	NA	NA	12	11	11	12	12	22	22	22	12	22	11	11	11	11	11	11	22
X	102456688	A, C	IGSF1-ENSCAFG00000018811	intergenic_region	MODIFIER	.	0.625	0.375	20	0.033	0.967	3	11	11	11	11	NA	11	NA	11	12	22	11	11	22	11	12	11	11	11	NA	11	12	11	11	12	12	22	22	22	12	22	11	11	11	11	NA	11	22
X	102456825	TCC, TC,T	IGSF1-ENSCAFG00000018811	intergenic_region	MODIFIER	.	0.605	0.395	26	0.038	0.962	6	11	NA	NA	11	11	11	11	11	12	22	11	11	NA	11	12	NA	11	NA	11	NA	12	11	11	12	12	22	22	22	12	22	11	NA	11	11	11	11	NA
X	102457680	T, C	IGSF1-ENSCAFG00000018811	intergenic_region	MODIFIER	.	0.63	0.37	22	0.031	0.969	2	NA	NA	11	11	NA	11	11	11	12	22	11	NA	NA	11	12	11	11	11	11	11	12	11	11	12	12	22	22	22	12	22	11	11	11	11	11	11	22
X	102458539	A, G	IGSF1-ENSCAFG00000018811	intergenic_region	MODIFIER	.	0.636	0.364	10	0.029	0.971	0	11	11	11	11	NA	11	11	11	12	22	11	11	22	11	12	11	11	NA	11	11	12	11	11	12	12	22	22	22	12	22	11	11	11	11	11	11	22
X	102458553	C, A	IGSF1-ENSCAFG00000018811	intergenic_region	MODIFIER	.	0.638	0.362	9	0.031	0.969	2	11	11	11	11	11	11	11	11	12	22	11	11	22	11	12	11	11	NA	11	11	12	11	11	12	12	22	22	22	12	22	11	11	11	11	11	11	22
X	102459288	T, A	IGSF1-ENSCAFG00000018811	intergenic_region	MODIFIER	.	0.626	0.374	33	0.033	0.967	3	11	NA	11	11	NA	11	11	11	12	22	11	11	22	11	12	11	11	11	11	NA	12	11	11	12	12	22	22	22	12	22	11	11	11	11	11	NA	22
X	102459492	C, T	IGSF1-ENSCAFG00000018811	intergenic_region	MODIFIER	.	0.646	0.354	18	0.033	0.967	3	11	NA	11	11	11	11	11	11	12	22	11	11	NA	11	12	11	11	NA	11	11	12	11	11	12	12	22	22	22	12	22	11	11	11	11	11	11	22
X	102459903	G, A,C	IGSF1-ENSCAFG00000018811	intergenic_region	MODIFIER	.	0.626	0.374	17	0.033	0.967	4	11	NA	11	11	NA	11	NA	11	12	22	11	11	22	11	12	11	11	NA	11	11	12	11	11	12	12	22	22	22	12	22	11	11	11	11	NA	11	22
X	102462056	T, C	IGSF1-ENSCAFG00000018811	intergenic_region	MODIFIER	.	0.639	0.361	20	0.036	0.964	5	11	11	11	NA	11	11	11	11	12	22	11	NA	NA	11	12	11	11	NA	11	11	12	11	11	12	12	22	22	22	12	NA	11	11	11	11	11	NA	22
X	102464103	C, T	IGSF1-ENSCAFG00000018811	intergenic_region	MODIFIER	.	0.613	0.387	24	0.03	0.97	2	11	11	NA	11	11	11	11	11	12	22	11	11	22	11	12	11	11	NA	11	11	12	11	11	12	12	22	22	22	12	22	11	11	11	11	11	11	22
X	102464112	A, G	IGSF1-ENSCAFG00000018811	intergenic_region	MODIFIER	.	0.612	0.388	23	0.032	0.968	3	11	11	11	11	11	11	11	11	12	22	11	11	22	11	12	11	11	NA	11	11	12	11	11	12	12	22	22	22	12	22	11	11	11	11	11	11	22
X	102464751	T, C	IGSF1-ENSCAFG00000018811	intergenic_region	MODIFIER	.	0.642	0.358	12	0.032	0.968	3	11	NA	11	11	11	11	11	11	12	22	11	11	22	11	12	11	11	NA	11	11	12	11	11	12	12	22	22	22	12	22	11	11	11	11	11	11	22
X	102464955	G, A	IGSF1-ENSCAFG00000018811	intergenic_region	MODIFIER	.	0.64	0.36	14	0.036	0.964	4	11	NA	11	11	11	11	11	11	12	22	11	11	22	11	12	11	11	NA	11	11	12	11	11	12	12	22	22	22	12	22	11	11	11	11	11	11	22
X	102465102	C, T	IGSF1-ENSCAFG00000018811	intergenic_region	MODIFIER	.	0.618	0.382	17	0.034	0.966	4	11	NA	NA	11	NA	11	11	11	12	22	11	11	22	11	12	11	11	NA	11	11	12	11	11	12	12	22	22	22	12	22	11	11	11	11	11	11	22
X	102465547	A, C	IGSF1-ENSCAFG00000018811	intergenic_region	MODIFIER	.	0.66	0.34	16	0.031	0.969	2	11	11	11	11	NA	11	11	11	12	22	11	11	22	11	12	11	11	NA	11	11	12	11	11	12	12	22	22	22	12	22	11	11	11	11	11	11	NA
X	102465878	GC, G	IGSF1-ENSCAFG00000018811	intergenic_region	MODIFIER	.	0.64	0.36	14	0	1	4	11	11	11	11	11	11	11	11	12	22	11	11	22	11	12	11	11	NA	11	11	12	11	11	12	12	22	22	22	12	22	11	11	11	11	11	11	22
X	102467455	C, G	IGSF1-ENSCAFG00000018811	intergenic_region	MODIFIER	.	0.635	0.365	15	0.034	0.966	4	11	11	11	11	11	11	11	11	12	22	11	11	22	11	12	NA	11	NA	11	11	12	11	11	12	12	22	22	22	12	NA	11	11	11	11	11	11	22
X	102468262	C, T	IGSF1-ENSCAFG00000018811	intergenic_region	MODIFIER	.	0.635	0.365	24	0.036	0.964	5	11	11	NA	11	11	11	11	11	12	22	11	11	22	11	12	11	11	NA	11	11	12	11	11	12	12	22	22	22	12	NA	11	11	11	11	11	11	22
X	102469147	T, C	IGSF1-ENSCAFG00000018811	intergenic_region	MODIFIER	.	0.635	0.365	9	0.03	0.97	1	11	11	11	11	11	11	11	11	12	22	11	11	22	11	12	11	11	11	NA	11	12	11	11	12	12	22	22	22	12	22	11	11	11	11	11	11	22
X	102470366	C, T	IGSF1-ENSCAFG00000018811	intergenic_region	MODIFIER	.	0.641	0.359	8	0.029	0.971	1	11	11	11	11	11	11	11	11	12	22	11	11	22	11	12	11	11	NA	11	11	12	11	11	12	12	22	22	22	12	22	11	11	11	11	11	11	22
X	102470983	A, G	IGSF1-ENSCAFG00000018811	intergenic_region	MODIFIER	.	0.64	0.36	25	0.034	0.966	4	11	11	11	11	11	11	11	11	12	22	11	11	22	11	12	11	11	NA	11	NA	12	11	11	12	12	22	22	22	12	NA	11	11	11	11	11	11	22
X	102471521	T, C	IGSF1-ENSCAFG00000018811	intergenic_region	MODIFIER	.	0.631	0.369	11	0.029	0.971	1	11	NA	11	11	11	11	11	11	12	22	11	11	22	11	12	11	11	NA	11	11	12	11	11	12	12	22	22	22	12	22	11	11	11	11	11	11	22
X	102473374	A, T	IGSF1-ENSCAFG00000018811	intergenic_region	MODIFIER	.	0.633	0.367	10	0.033	0.967	3	11	11	11	11	11	11	11	11	12	22	11	11	22	11	12	11	11	NA	11	11	12	11	11	12	12	22	22	22	12	22	11	11	11	11	11	11	22
X	102473391	C, A	IGSF1-ENSCAFG00000018811	intergenic_region	MODIFIER	.	0.627	0.373	13	0.03	0.97	1	11	11	11	11	11	11	11	11	12	22	11	11	22	11	12	11	11	NA	11	11	12	11	11	12	12	22	22	22	12	22	11	11	11	11	11	11	22
X	102473510	C, T	IGSF1-ENSCAFG00000018811	intergenic_region	MODIFIER	.	0.641	0.359	11	0.029	0.971	1	11	11	11	11	NA	11	11	11	12	22	11	11	22	11	12	11	11	NA	11	11	12	11	11	12	12	22	22	22	12	22	11	11	11	11	11	11	NA
X	102473588	C, CT	IGSF1-ENSCAFG00000018811	intergenic_region	MODIFIER	.	0.642	0.358	13	0.031	0.969	2	11	11	NA	11	11	11	11	11	12	22	11	11	22	11	12	11	11	NA	11	11	12	11	11	12	12	22	22	22	12	22	11	11	11	11	11	11	NA
X	102474605	A, G	IGSF1-ENSCAFG00000018811	intergenic_region	MODIFIER	.	0.645	0.355	13	0.031	0.969	2	11	11	11	11	11	11	11	11	12	22	11	11	22	11	12	11	11	NA	11	11	12	11	11	12	12	22	22	22	12	22	11	11	11	11	11	11	NA
X	102475343	G, A	IGSF1-ENSCAFG00000018811	intergenic_region	MODIFIER	.	0.623	0.377	23	0.032	0.968	3	11	NA	11	11	11	11	11	11	12	22	11	11	22	11	12	11	11	NA	11	NA	12	11	11	12	12	22	22	22	12	22	11	11	11	11	11	11	22
X	102476370	A, G	IGSF1-ENSCAFG00000018811	intergenic_region	MODIFIER	.	0.622	0.378	15	0.033	0.967	4	11	11	11	11	11	11	NA	11	12	22	11	11	22	11	12	11	11	NA	11	11	12	11	11	12	12	22	22	22	12	22	11	11	11	11	11	11	22
X	102476445	G, A	IGSF1-ENSCAFG00000018811	intergenic_region	MODIFIER	.	0.634	0.366	21	0.034	0.966	4	11	NA	11	11	11	11	11	11	12	22	11	11	22	11	12	11	11	NA	11	11	12	11	11	12	12	22	22	22	12	22	11	NA	11	11	11	11	22
X	102477404	C, T	IGSF1-ENSCAFG00000018811	intergenic_region	MODIFIER	.	0.624	0.376	19	0.03	0.97	1	11	NA	NA	11	11	11	NA	11	12	22	11	NA	22	11	12	NA	11	11	11	11	12	11	11	12	12	22	22	22	12	22	11	11	11	11	11	11	NA
X	102477705	C, G	IGSF1-ENSCAFG00000018811	intergenic_region	MODIFIER	.	0.64	0.36	14	0.034	0.966	4	11	11	11	11	11	11	NA	11	12	22	11	11	22	11	12	11	11	11	11	11	12	11	11	12	12	22	22	22	12	22	11	11	11	11	11	11	22
X	102478093	C, T	IGSF1-ENSCAFG00000018811	intergenic_region	MODIFIER	.	0.636	0.364	8	0.031	0.969	2	11	11	11	11	11	11	11	11	12	22	11	NA	22	11	12	11	11	NA	11	11	12	11	11	12	12	22	22	22	12	22	11	11	11	11	11	11	22
X	102483078	C, T	IGSF1-ENSCAFG00000018811	intergenic_region	MODIFIER	.	0.626	0.374	17	0.03	0.97	2	11	NA	11	11	11	11	NA	11	12	22	11	11	22	11	12	11	11	NA	11	NA	12	11	11	12	12	22	22	22	12	22	11	11	11	11	11	11	NA
X	102483798	T, C	IGSF1-ENSCAFG00000018811	intergenic_region	MODIFIER	.	0.641	0.359	11	0.029	0.971	0	11	11	11	11	NA	11	11	11	12	22	11	11	22	11	12	11	11	NA	11	11	12	11	11	12	12	22	22	22	12	22	11	11	11	11	11	11	22
X	102484786	A, G	IGSF1-ENSCAFG00000018811	intergenic_region	MODIFIER	.	0.644	0.356	22	0.036	0.964	5	11	NA	11	11	11	11	11	11	12	22	11	11	22	11	12	11	11	11	11	11	12	11	11	12	12	22	22	22	12	NA	11	11	11	11	11	11	NA
X	102485003	G, A	IGSF1-ENSCAFG00000018811	intergenic_region	MODIFIER	.	0.635	0.365	14	0.036	0.964	5	11	NA	11	11	11	11	11	11	12	22	11	11	22	11	12	11	11	NA	11	11	12	11	11	12	12	22	22	22	12	NA	11	11	11	11	11	11	22
X	102486029	T, C	IGSF1-ENSCAFG00000018811	intergenic_region	MODIFIER	.	0.639	0.361	30	0.037	0.963	5	11	NA	NA	11	NA	11	11	11	12	22	11	11	NA	11	12	NA	11	NA	11	11	12	11	11	12	12	22	22	22	12	22	11	11	11	11	11	11	22
X	102486471	A, G	IGSF1-ENSCAFG00000018811	intergenic_region	MODIFIER	.	0.66	0.34	19	0.031	0.969	2	11	11	11	11	11	11	11	11	12	22	11	11	22	11	12	11	11	NA	11	11	12	11	11	12	12	22	22	22	12	22	11	11	11	11	11	11	22
X	102486815	C, T	IGSF1-ENSCAFG00000018811	intergenic_region	MODIFIER	.	0.635	0.365	9	0.03	0.97	1	11	11	11	11	11	11	NA	11	12	22	11	11	22	11	12	11	11	NA	11	11	12	11	11	12	12	22	22	22	12	22	11	11	11	11	11	11	22
X	102488484	A, G	IGSF1-ENSCAFG00000018811	intergenic_region	MODIFIER	.	0.639	0.361	11	0.029	0.971	1	11	11	11	11	11	11	NA	11	12	22	11	11	22	11	12	11	11	NA	11	NA	12	11	11	12	12	22	22	22	12	22	11	11	11	11	11	11	22
X	102489203	G, T	IGSF1-ENSCAFG00000018811	intergenic_region	MODIFIER	.	0.633	0.367	10	0.034	0.966	4	11	NA	11	11	11	11	11	11	12	22	11	11	22	11	12	11	11	NA	11	11	12	11	11	12	12	22	22	22	12	22	11	11	11	11	11	11	22
X	102489562	C, T	IGSF1-ENSCAFG00000018811	intergenic_region	MODIFIER	.	0.631	0.369	10	0.034	0.966	4	11	NA	NA	11	11	11	11	11	12	22	11	11	22	11	12	11	11	NA	11	11	12	11	11	12	12	22	22	22	12	22	11	11	11	11	11	11	22
X	102489720	A, AT,ATT	IGSF1-ENSCAFG00000018811	intergenic_region	MODIFIER	.	0.617	0.383	36	0.034	0.966	4	11	NA	NA	11	NA	11	NA	11	12	22	11	11	22	11	12	NA	11	NA	11	11	12	11	11	12	12	22	22	22	12	22	11	11	11	11	11	11	22
X	102489727	A, T	IGSF1-ENSCAFG00000018811	intergenic_region	MODIFIER	.	0.617	0.383	33	0.034	0.966	4	11	NA	NA	11	NA	11	NA	11	12	22	11	11	22	11	12	NA	11	NA	11	11	12	11	11	12	12	22	22	22	12	22	11	11	11	11	11	11	22
X	102489859	G, T	IGSF1-ENSCAFG00000018811	intergenic_region	MODIFIER	.	0.621	0.379	31	0.037	0.963	6	11	NA	NA	11	NA	11	NA	11	12	22	11	11	22	11	12	NA	11	NA	11	11	12	11	11	12	12	22	22	22	12	NA	11	11	11	11	11	11	22
X	102490585	A, G	IGSF1-ENSCAFG00000018811	intergenic_region	MODIFIER	.	0.632	0.368	12	0.031	0.969	2	11	11	11	11	11	11	11	11	12	22	11	11	22	11	12	11	11	NA	11	11	12	11	11	12	12	22	22	22	12	22	11	11	11	11	11	11	22
X	102490882	G, C	IGSF1-ENSCAFG00000018811	intergenic_region	MODIFIER	.	0.559	0.441	29	0.033	0.967	4	11	NA	NA	NA	NA	11	NA	11	12	22	11	NA	22	11	12	11	11	NA	NA	NA	12	11	11	12	12	22	22	22	12	NA	11	12	NA	12	12	12	22
X	102492480	G, C	IGSF1-ENSCAFG00000018811	intergenic_region	MODIFIER	.	0.627	0.373	15	0.03	0.97	2	11	11	11	11	NA	11	11	11	12	22	11	11	22	11	12	11	11	NA	11	11	12	11	11	12	12	22	22	22	12	22	11	11	11	11	11	11	22
X	102492506	TACA, T	IGSF1-ENSCAFG00000018811	intergenic_region	MODIFIER	.	0.632	0.368	15	0.029	0.971	0	11	11	11	11	NA	11	11	11	12	22	11	11	NA	11	12	11	11	NA	11	11	12	11	11	12	12	22	22	22	12	22	11	11	11	11	11	11	22
X	102495792	A, G	IGSF1-ENSCAFG00000018811	intergenic_region	MODIFIER	.	0.641	0.359	10	0.037	0.963	5	11	11	11	11	NA	11	11	11	12	22	11	NA	22	11	12	11	11	NA	11	11	12	11	11	12	12	22	22	22	12	22	11	11	11	11	11	11	22
X	102495900	C, CAAAT	IGSF1-ENSCAFG00000018811	intergenic_region	MODIFIER	.	0.633	0.367	9	0.033	0.967	3	11	NA	11	11	11	11	11	11	12	22	11	11	22	11	12	11	11	NA	11	11	12	11	11	12	12	22	22	22	12	NA	11	11	11	11	11	11	22
X	102496634	T, G	IGSF1-ENSCAFG00000018811	intergenic_region	MODIFIER	.	0.681	0.319	22	0.031	0.969	2	11	NA	11	11	11	11	NA	11	12	22	11	11	22	11	12	11	11	11	11	11	12	11	11	12	12	22	22	22	12	22	11	11	11	11	11	11	22
X	102497023	A, T	IGSF1-ENSCAFG00000018811	intergenic_region	MODIFIER	.	0.657	0.343	31	0.032	0.968	3	11	NA	11	11	NA	11	11	11	12	22	11	NA	NA	11	12	11	11	NA	11	11	12	11	11	12	12	22	22	22	12	22	11	11	11	NA	11	11	22
X	102497031	T, TA,TAAAAAAAATAATAATAATAATA	IGSF1-ENSCAFG00000018811	intergenic_region	MODIFIER	.	0.642	0.358	25	0.032	0.968	3	11	11	11	11	NA	11	11	11	12	22	11	NA	NA	11	12	11	11	NA	11	11	12	11	11	12	12	22	22	22	12	22	11	11	11	11	11	11	22
X	102497697	TA, T	IGSF1-ENSCAFG00000018811	intergenic_region	MODIFIER	.	0.671	0.329	49	0	1	10	11	NA	NA	11	11	11	NA	11	12	22	11	11	NA	11	12	11	11	NA	11	NA	12	NA	11	NA	12	22	22	NA	12	22	11	11	11	11	11	11	NA
X	102497778	G, T	IGSF1-ENSCAFG00000018811	intergenic_region	MODIFIER	.	0.643	0.357	25	0.036	0.964	5	11	NA	11	11	NA	11	NA	11	12	22	11	11	NA	11	12	NA	11	11	11	NA	12	11	11	12	12	22	22	22	12	22	11	11	11	11	11	11	NA
X	102497899	G, GA,GAA	IGSF1-ENSCAFG00000018811	intergenic_region	MODIFIER	.	0.646	0.354	29	0.038	0.962	6	11	NA	11	NA	NA	11	11	11	12	22	11	NA	22	11	12	NA	11	NA	11	NA	12	11	11	12	12	22	22	22	NA	22	11	11	11	11	11	11	NA
X	102497904	T, A	IGSF1-ENSCAFG00000018811	intergenic_region	MODIFIER	.	0.654	0.346	26	0.037	0.963	6	11	NA	11	NA	NA	11	11	11	12	22	11	11	NA	11	12	NA	11	NA	11	NA	12	11	11	12	12	22	22	22	NA	22	11	11	11	11	11	11	22
X	102497982	A, G	IGSF1-ENSCAFG00000018811	intergenic_region	MODIFIER	.	0.646	0.354	21	0.032	0.968	3	11	NA	NA	11	11	11	11	11	12	22	11	11	22	11	12	11	11	11	11	NA	12	11	11	12	12	22	22	22	12	NA	11	11	11	11	11	11	22
X	102498271	A, G	IGSF1-ENSCAFG00000018811	intergenic_region	MODIFIER	.	0.668	0.332	28	0.043	0.957	8	11	11	NA	11	NA	11	11	11	12	22	11	11	22	11	12	NA	11	NA	11	NA	12	11	11	12	12	22	22	NA	12	22	11	11	11	11	11	NA	NA
X	102498613	G, A	IGSF1-ENSCAFG00000018811	intergenic_region	MODIFIER	.	0.649	0.351	14	0.034	0.966	4	11	11	11	11	NA	11	11	11	12	22	11	11	22	11	12	11	11	11	11	11	12	11	11	12	12	22	22	22	12	NA	11	11	11	11	11	11	22
X	102500383	T, G	IGSF1-ENSCAFG00000018811	intergenic_region	MODIFIER	.	0.645	0.355	6	0.033	0.967	3	11	11	11	11	11	11	11	11	12	22	11	NA	NA	11	12	11	11	11	11	11	12	11	11	12	12	22	22	22	12	22	11	11	11	11	11	11	22
X	102501068	C, T	IGSF1-ENSCAFG00000018811	intergenic_region	MODIFIER	.	0.638	0.362	4	0.03	0.97	2	11	11	11	11	11	11	11	11	12	22	11	11	22	11	12	11	11	NA	11	11	12	11	11	12	12	22	22	22	12	22	11	11	11	11	11	11	22
X	102501219	C, T	IGSF1-ENSCAFG00000018811	intergenic_region	MODIFIER	.	0.638	0.362	5	0.031	0.969	3	11	11	11	11	11	11	11	11	12	22	11	11	22	11	12	11	11	NA	11	11	12	11	11	12	12	22	22	22	12	22	11	11	11	11	11	11	22
X	102501672	T, A	IGSF1-ENSCAFG00000018811	intergenic_region	MODIFIER	.	0.655	0.345	9	0.03	0.97	2	11	11	11	11	NA	11	11	11	12	22	11	11	22	11	12	11	11	NA	11	11	12	11	11	12	12	22	22	22	12	22	11	11	11	11	11	11	22
X	102502101	A, G	IGSF1-ENSCAFG00000018811	intergenic_region	MODIFIER	.	0.782	0.218	111	0	1	18	NA	NA	NA	NA	NA	NA	NA	NA	NA	22	NA	NA	NA	11	NA	NA	11	NA	NA	NA	22	NA	NA	NA	NA	22	NA	NA	NA	NA	11	NA	NA	NA	NA	NA	NA
X	102502396	A, G	IGSF1-ENSCAFG00000018811	intergenic_region	MODIFIER	.	0.652	0.348	17	0.032	0.968	3	11	11	11	11	NA	11	11	11	12	22	11	NA	22	11	12	11	11	NA	11	NA	12	11	11	12	12	22	22	22	12	22	11	11	11	11	11	11	22
X	102502578	G, A	IGSF1-ENSCAFG00000018811	intergenic_region	MODIFIER	.	0.639	0.361	12	0.032	0.968	3	11	NA	11	11	11	11	11	11	12	22	11	11	22	11	12	11	11	NA	11	11	12	11	11	12	12	22	22	22	12	22	11	11	11	11	11	11	22
X	102503642	T, G	IGSF1-ENSCAFG00000018811	intergenic_region	MODIFIER	.	0.568	0.432	117	0.333	0.667	9	NA	NA	NA	NA	NA	NA	NA	NA	12	12	NA	NA	NA	NA	NA	NA	11	NA	NA	NA	12	NA	NA	NA	12	NA	12	12	NA	NA	NA	NA	NA	NA	NA	NA	NA
X	102508708	A, G	IGSF1-ENSCAFG00000018811	intergenic_region	MODIFIER	.	0.507	0.493	105	0.077	0.923	13	11	NA	NA	NA	NA	11	NA	NA	12	22	NA	NA	NA	11	NA	NA	11	NA	NA	NA	12	NA	NA	NA	NA	22	22	22	NA	NA	11	NA	NA	NA	NA	NA	NA
X	102508747	A, G	IGSF1-ENSCAFG00000018811	intergenic_region	MODIFIER	.	0.541	0.459	109	0	1	15	11	NA	NA	NA	NA	NA	NA	NA	12	NA	NA	NA	NA	11	NA	NA	11	NA	NA	NA	12	NA	NA	12	12	22	22	22	NA	NA	11	NA	NA	NA	NA	NA	NA
X	102508877	ATTATT, A	IGSF1-ENSCAFG00000018811	intergenic_region	MODIFIER	.	0.629	0.371	19	0.034	0.966	4	11	11	11	11	NA	11	11	11	12	22	11	NA	22	11	12	11	11	NA	NA	11	12	11	11	12	12	22	22	22	12	22	11	11	11	11	11	11	22
X	102508884	CCTATAAATCAT, C	IGSF1-ENSCAFG00000018811	intergenic_region	MODIFIER	.	0.629	0.371	20	0.034	0.966	4	11	11	11	11	NA	11	11	11	12	22	11	NA	22	11	12	11	11	NA	NA	11	12	11	11	12	12	22	22	22	12	22	11	11	11	11	11	11	22
X	102509039	C, T	IGSF1-ENSCAFG00000018811	intergenic_region	MODIFIER	.	0.639	0.361	16	0.033	0.967	3	11	NA	NA	11	NA	11	11	11	12	22	11	11	22	11	12	11	11	11	NA	11	12	11	11	12	12	22	22	22	12	22	11	11	11	11	11	11	NA
X	102509166	A, T	IGSF1-ENSCAFG00000018811	intergenic_region	MODIFIER	.	0.648	0.352	8	0.029	0.971	0	11	NA	11	11	11	11	11	11	12	22	11	11	22	11	12	11	11	NA	11	11	12	11	11	12	12	22	22	22	12	NA	11	11	11	11	11	11	22
X	102509183	C, G	IGSF1-ENSCAFG00000018811	intergenic_region	MODIFIER	.	0.636	0.364	9	0.03	0.97	1	11	NA	11	11	11	11	11	11	12	22	11	11	22	11	12	11	11	NA	11	11	12	11	11	12	12	22	22	22	12	22	11	11	11	11	11	11	22
X	102510054	C, G	IGSF1-ENSCAFG00000018811	intergenic_region	MODIFIER	.	0.636	0.364	9	0.029	0.971	1	11	11	NA	11	NA	11	11	11	12	22	11	11	22	11	12	11	11	NA	11	11	12	11	11	12	12	22	22	22	12	22	11	11	11	11	11	11	22
X	102510368	T, TA	IGSF1-ENSCAFG00000018811	intergenic_region	MODIFIER	.	0.628	0.372	9	0.033	0.967	3	11	NA	11	11	11	11	11	11	12	22	11	11	22	11	12	11	11	11	11	11	12	11	11	12	12	22	22	22	12	22	11	11	11	11	11	11	22
X	102510374	G, A	IGSF1-ENSCAFG00000018811	intergenic_region	MODIFIER	.	0.63	0.37	8	0.031	0.969	2	11	NA	11	11	11	11	11	11	12	22	11	11	22	11	12	11	11	11	11	11	12	11	11	12	12	22	22	22	12	22	11	11	11	11	11	11	22
X	102511228	G, C	IGSF1-ENSCAFG00000018811	intergenic_region	MODIFIER	.	0.642	0.358	45	0.04	0.96	7	11	NA	11	11	NA	11	NA	11	12	22	11	NA	NA	11	12	NA	11	11	NA	NA	12	11	11	12	12	22	22	22	12	NA	11	11	11	11	NA	NA	22
X	102512356	TA, T	IGSF1-ENSCAFG00000018811	intergenic_region	MODIFIER	.	0.621	0.379	22	0.034	0.966	4	11	NA	11	11	11	11	11	11	12	22	11	NA	22	11	12	NA	11	11	11	NA	12	11	11	12	12	22	22	22	12	22	11	11	11	11	11	11	22
X	102512671	CA, CAA,C	IGSF1-ENSCAFG00000018811	intergenic_region	MODIFIER	.	0.626	0.374	20	0.032	0.968	3	11	11	11	11	11	11	11	11	12	22	11	NA	22	11	22	11	11	NA	NA	11	12	11	11	12	12	22	22	22	12	22	11	NA	11	11	11	11	22
X	102512982	G, T	IGSF1-ENSCAFG00000018811	intergenic_region	MODIFIER	.	0.64	0.36	6	0.033	0.967	4	11	11	11	11	11	11	11	11	12	22	11	11	22	11	12	11	11	NA	11	11	12	11	11	12	12	22	22	22	12	22	11	11	11	11	11	11	22
X	102513460	G, T	IGSF1-ENSCAFG00000018811	intergenic_region	MODIFIER	.	0.637	0.363	15	0.029	0.971	1	11	11	11	11	11	11	11	11	12	22	11	11	22	11	12	NA	11	11	11	11	12	11	11	12	12	22	22	22	12	22	11	11	11	11	11	11	22
X	102513576	A, G	IGSF1-ENSCAFG00000018811	intergenic_region	MODIFIER	.	0.639	0.361	20	0.03	0.97	2	11	11	11	NA	11	11	11	11	12	22	11	NA	22	11	12	11	11	NA	NA	11	12	11	11	NA	12	22	22	22	12	22	11	11	11	11	11	NA	NA
X	102513625	TA, T	IGSF1-ENSCAFG00000018811	intergenic_region	MODIFIER	.	0.623	0.377	16	0.033	0.967	3	11	11	11	11	11	11	11	11	12	22	11	11	22	11	12	11	11	NA	11	NA	12	11	11	12	12	22	22	22	12	22	11	11	11	11	11	11	NA
X	102513655	T, A	IGSF1-ENSCAFG00000018811	intergenic_region	MODIFIER	.	0.635	0.365	10	0.031	0.969	2	11	11	11	11	11	11	11	11	12	22	11	11	22	11	12	11	11	11	11	11	12	11	11	12	12	22	22	22	12	22	11	11	11	11	11	11	NA
X	102513751	G, A	IGSF1-ENSCAFG00000018811	intergenic_region	MODIFIER	.	0.64	0.36	14	0.031	0.969	2	11	11	11	11	11	11	11	11	12	22	11	11	22	11	12	NA	11	11	11	11	12	11	11	12	12	22	22	22	12	NA	11	11	11	11	11	11	22
X	102514003	G, GA,GAA	IGSF1-ENSCAFG00000018811	intergenic_region	MODIFIER	.	0.637	0.363	14	0.032	0.968	3	11	11	NA	11	11	11	NA	11	12	22	11	11	22	11	12	11	11	NA	11	11	12	11	11	12	12	22	22	22	12	NA	11	NA	11	11	11	11	22
X	102514716	G, A	IGSF1-ENSCAFG00000018811	intergenic_region	MODIFIER	.	0.648	0.352	16	0.03	0.97	1	11	NA	11	11	11	11	11	11	12	22	11	11	22	11	12	11	11	NA	11	11	12	11	11	12	12	22	22	22	12	22	11	11	11	11	11	11	22
X	102514809	A, T	IGSF1-ENSCAFG00000018811	intergenic_region	MODIFIER	.	0.632	0.368	15	0.031	0.969	2	11	NA	11	11	11	11	11	11	12	22	11	NA	22	11	12	11	11	NA	11	11	12	11	11	12	12	22	22	22	12	22	11	11	11	11	11	11	22
X	102515135	AT, A	IGSF1-ENSCAFG00000018811	intergenic_region	MODIFIER	.	0.639	0.361	22	0.034	0.966	5	11	NA	11	11	NA	11	11	11	12	22	11	11	22	11	12	NA	11	NA	11	NA	12	11	11	12	12	22	22	22	12	NA	11	11	11	11	11	11	22
X	102515567	G, A	IGSF1-ENSCAFG00000018811	intergenic_region	MODIFIER	.	0.547	0.453	48	0.033	0.967	3	11	NA	NA	NA	12	11	11	12	12	22	11	NA	22	NA	12	NA	12	NA	NA	NA	12	NA	11	12	12	22	22	22	12	22	NA	11	11	11	NA	NA	NA
X	102515568	T, A	IGSF1-ENSCAFG00000018811	intergenic_region	MODIFIER	.	0.564	0.436	48	0.033	0.967	3	11	NA	NA	NA	12	11	11	12	12	22	11	NA	22	NA	12	NA	11	NA	NA	NA	12	NA	11	12	12	22	22	22	12	22	NA	11	11	11	NA	NA	22
X	102515866	T, G	IGSF1-ENSCAFG00000018811	intergenic_region	MODIFIER	.	0.519	0.481	38	0.038	0.962	6	11	12	11	11	11	11	NA	11	12	22	11	NA	22	11	12	11	12	NA	NA	NA	12	11	12	12	12	22	22	22	12	NA	11	11	11	12	NA	NA	22
X	102515875	C, G	IGSF1-ENSCAFG00000018811	intergenic_region	MODIFIER	.	0.543	0.457	38	0.04	0.96	7	11	12	11	11	11	11	NA	11	12	22	11	NA	22	11	12	11	NA	NA	NA	NA	12	11	12	12	12	22	22	22	12	NA	11	11	11	12	NA	NA	22
X	102516167	AAAAAAT, A	IGSF1-ENSCAFG00000018811	intergenic_region	MODIFIER	.	0.64	0.36	28	0.034	0.966	4	11	NA	11	11	11	11	11	11	12	22	11	11	NA	11	12	11	11	11	11	11	12	11	11	12	12	22	22	22	12	22	11	11	11	11	11	11	NA
X	102518052	C, T	IGSF1-ENSCAFG00000018811	intergenic_region	MODIFIER	.	0.654	0.346	11	0.032	0.968	3	11	NA	11	11	11	11	11	11	12	22	11	11	22	11	12	11	11	NA	11	11	12	11	11	12	12	22	22	22	12	22	11	11	11	11	11	11	22
X	102518417	G, T	IGSF1-ENSCAFG00000018811	intergenic_region	MODIFIER	.	0.642	0.358	44	0	1	7	11	NA	NA	11	NA	11	11	11	12	22	11	11	22	11	12	NA	11	NA	11	NA	12	11	11	12	12	22	22	22	12	22	11	11	11	11	11	11	22
X	102518956	T, A	IGSF1-ENSCAFG00000018811	intergenic_region	MODIFIER	.	0.632	0.368	8	0.033	0.967	4	11	NA	11	11	11	11	11	11	12	22	11	NA	22	11	12	11	11	NA	11	11	12	11	11	12	12	22	22	22	12	22	11	11	11	11	11	11	22
X	102519259	A, C	IGSF1-ENSCAFG00000018811	intergenic_region	MODIFIER	.	0.647	0.353	10	0.033	0.967	3	11	11	11	11	11	11	11	11	12	22	11	11	22	11	12	11	11	NA	11	11	12	11	11	12	12	22	22	22	12	22	11	11	11	11	11	11	22
X	102520239	A, AT	IGSF1-ENSCAFG00000018811	intergenic_region	MODIFIER	.	0.659	0.341	29	0.034	0.966	4	11	NA	NA	11	11	11	11	11	12	22	11	NA	NA	11	12	11	11	NA	11	11	12	11	11	12	12	22	22	22	12	22	11	11	11	11	11	11	NA
X	102520326	T, A	IGSF1-ENSCAFG00000018811	intergenic_region	MODIFIER	.	0.665	0.335	22	0.032	0.968	2	11	NA	11	11	11	11	11	11	12	22	11	11	22	11	12	NA	11	NA	11	11	12	11	11	12	12	22	22	22	12	22	11	11	11	11	11	11	NA
X	102521628	T, C	IGSF1-ENSCAFG00000018811	intergenic_region	MODIFIER	.	0.651	0.349	9	0.034	0.966	4	11	NA	11	11	11	11	11	11	12	22	11	11	22	11	12	11	11	NA	11	11	12	11	11	12	12	22	22	22	12	NA	11	11	11	11	11	11	22
X	102523849	A, AAGTC	IGSF1-ENSCAFG00000018811	intergenic_region	MODIFIER	.	0.648	0.352	5	0.03	0.97	1	11	11	NA	11	11	11	11	11	12	22	11	11	22	11	12	11	11	NA	11	11	12	11	11	12	12	22	22	22	12	22	11	11	11	11	11	11	22
X	102525873	G, A	IGSF1-ENSCAFG00000018811	intergenic_region	MODIFIER	.	0.639	0.361	9	0.03	0.97	2	11	11	11	11	11	11	11	11	12	22	11	11	22	11	12	11	11	NA	NA	11	12	11	11	12	12	22	22	22	12	22	11	11	11	11	11	11	NA
X	102525942	C, CTATT	IGSF1-ENSCAFG00000018811	intergenic_region	MODIFIER	.	0.654	0.346	10	0	1	3	11	11	NA	11	11	11	11	11	12	22	11	11	22	11	12	11	11	11	11	11	12	11	11	12	12	22	22	22	12	22	11	11	11	11	11	11	NA
X	102526826	T, C	ENSCAFG00000018811	downstream_gene_variant	MODIFIER	.	0.639	0.361	14	0.032	0.968	3	11	11	NA	11	11	11	11	11	12	22	11	11	22	11	12	11	11	11	NA	NA	12	11	11	12	12	22	22	22	12	22	11	11	11	11	11	11	22
X	102526995	A, G	ENSCAFG00000018811	downstream_gene_variant	MODIFIER	.	0.657	0.343	11	0.032	0.968	3	11	11	11	11	11	11	11	11	12	22	11	11	22	11	12	11	11	11	11	11	12	11	11	12	12	22	22	22	12	22	11	11	11	11	11	11	22
X	102527407	T, G	ENSCAFG00000018811	downstream_gene_variant	MODIFIER	.	0.663	0.337	10	0.031	0.969	3	11	11	11	11	11	11	11	11	12	22	11	11	22	11	12	11	11	NA	11	11	12	11	11	12	12	22	22	22	12	22	11	11	11	11	11	11	22
X	102529530	G, A	ENSCAFG00000018811	downstream_gene_variant	MODIFIER	.	0.651	0.349	7	0.032	0.968	3	11	11	11	11	NA	11	11	11	12	22	11	11	22	11	12	11	11	NA	11	11	12	11	11	12	12	22	22	22	12	22	11	11	11	11	11	11	22
X	102533211	C, T	ENSCAFG00000018811	upstream_gene_variant	MODIFIER	.	0.652	0.348	8	0.03	0.97	2	11	11	11	11	11	11	11	11	12	22	11	NA	22	11	12	11	11	11	11	11	12	11	11	12	12	22	22	22	12	22	11	11	11	11	11	11	22
X	102533223	C, T	ENSCAFG00000018811	upstream_gene_variant	MODIFIER	.	0.649	0.351	9	0.032	0.968	3	11	11	11	11	11	11	11	11	12	22	11	NA	22	11	12	NA	11	11	11	11	12	11	11	12	12	22	22	22	12	NA	11	11	11	11	11	11	22
X	102533932	C, CT	ENSCAFG00000018811	upstream_gene_variant	MODIFIER	.	0.89	0.11	53	0.2	0.8	17	11	11	11	11	11	11	11	11	12	NA	11	NA	NA	11	12	11	11	NA	11	11	12	11	11	12	12	22	NA	NA	12	NA	11	11	11	11	11	11	22
X	102533934	T, TA,TTA	ENSCAFG00000018811	upstream_gene_variant	MODIFIER	.	0.662	0.338	15	0.148	0.852	4	11	11	11	11	11	11	11	11	12	22	11	NA	22	11	11	11	11	NA	11	11	12	11	11	12	12	11	22	22	12	22	11	11	11	11	11	11	11
X	102534010	AC, A	ENSCAFG00000018811	upstream_gene_variant	MODIFIER	.	0.678	0.322	49	0.067	0.933	11	11	11	NA	11	11	11	11	11	12	NA	12	NA	22	11	12	NA	11	NA	NA	NA	12	11	11	12	12	22	22	22	12	22	11	11	11	11	11	NA	NA
X	102535550	A, G	ENSCAFG00000018811	upstream_gene_variant	MODIFIER	.	0.639	0.361	10	0.03	0.97	1	11	11	11	11	11	11	11	11	12	22	11	11	22	11	12	11	11	NA	11	11	12	11	11	12	12	22	22	22	12	22	11	11	11	11	11	11	22
X	102537286	A, T	ENSCAFG00000018811-STK26	intergenic_region	MODIFIER	.	0.641	0.359	16	0.037	0.963	6	11	NA	11	11	NA	11	11	11	12	22	11	11	22	11	12	11	11	NA	11	11	12	11	11	12	12	22	22	22	12	22	11	11	11	11	11	11	22
X	102538277	A, G	ENSCAFG00000018811-STK26	intergenic_region	MODIFIER	.	0.635	0.365	9	0.029	0.971	0	11	11	11	11	11	11	NA	11	12	22	11	11	22	11	12	NA	11	NA	11	11	12	11	11	12	12	22	22	22	12	22	11	11	11	11	11	11	22
X	102538382	A, T	ENSCAFG00000018811-STK26	intergenic_region	MODIFIER	.	0.635	0.365	6	0.033	0.967	3	11	NA	11	11	11	11	11	11	12	22	11	11	22	11	12	11	11	NA	11	11	12	11	11	12	12	22	22	22	12	22	11	11	11	11	11	11	22
X	102538762	A, G	ENSCAFG00000018811-STK26	intergenic_region	MODIFIER	.	0.641	0.359	8	0.029	0.971	0	11	NA	11	11	11	11	11	11	12	22	11	NA	22	11	12	11	11	11	11	11	12	11	11	12	12	22	22	22	12	22	11	11	11	11	11	NA	22
X	102539185	T, A	ENSCAFG00000018811-STK26	intergenic_region	MODIFIER	.	0.638	0.362	10	0.032	0.968	3	11	11	11	11	NA	11	11	11	12	22	11	11	22	11	12	11	11	11	11	11	12	11	11	12	12	22	22	22	12	22	11	11	11	11	11	11	22
X	102539673	A, G	ENSCAFG00000018811-STK26	intergenic_region	MODIFIER	.	0.64	0.36	15	0	1	5	11	NA	NA	11	11	11	11	11	12	22	11	11	22	11	12	11	11	11	11	11	12	11	11	12	12	22	22	22	12	NA	11	NA	11	11	11	11	22
X	102539978	T, TA	ENSCAFG00000018811-STK26	intergenic_region	MODIFIER	.	0.639	0.361	11	0.029	0.971	1	11	NA	11	11	11	11	11	11	12	22	11	11	22	11	12	11	11	NA	11	11	12	11	11	12	12	22	22	22	12	22	11	11	11	11	11	11	22
X	102540549	T, C	ENSCAFG00000018811-STK26	intergenic_region	MODIFIER	.	0.635	0.365	9	0.034	0.966	4	11	11	11	11	NA	11	11	11	12	22	11	11	22	11	12	11	11	NA	11	11	12	11	11	12	12	22	22	22	12	22	11	11	11	11	11	11	22
X	102542036	A, C	ENSCAFG00000018811-STK26	intergenic_region	MODIFIER	.	0.638	0.362	10	0.03	0.97	1	11	11	11	11	11	11	11	11	12	22	11	11	22	11	12	11	11	NA	11	11	12	11	11	12	12	22	22	22	12	22	11	11	11	11	11	11	22
X	102542644	T, TA,TAA	ENSCAFG00000018811-STK26	intergenic_region	MODIFIER	.	0.638	0.362	16	0.032	0.968	2	11	NA	11	11	11	11	NA	11	12	22	11	11	22	11	12	11	11	NA	11	11	12	11	11	12	12	22	22	22	12	22	11	11	11	11	11	11	22
X	102543482	G, A	ENSCAFG00000018811-STK26	intergenic_region	MODIFIER	.	0.64	0.36	16	0.031	0.969	2	11	NA	11	11	11	11	NA	11	12	22	11	11	22	11	12	11	11	NA	11	11	12	11	11	12	12	22	22	22	12	22	11	11	11	11	11	11	22
X	102545396	A, G	ENSCAFG00000018811-STK26	intergenic_region	MODIFIER	.	0.664	0.336	4	0.03	0.97	2	11	NA	11	11	11	11	11	11	12	22	11	11	22	11	12	11	11	11	11	11	12	11	11	12	12	22	22	22	12	22	11	11	11	11	11	11	22
X	102545677	T, C	ENSCAFG00000018811-STK26	intergenic_region	MODIFIER	.	0.649	0.351	15	0.031	0.969	2	11	11	11	11	11	11	11	11	12	22	11	11	22	11	12	11	11	11	11	11	12	11	11	12	12	22	22	22	12	22	11	11	11	11	11	11	22
X	102547921	G, A	ENSCAFG00000018811-STK26	intergenic_region	MODIFIER	.	0.631	0.369	17	0.032	0.968	3	11	11	11	11	11	11	11	11	12	22	11	NA	22	11	12	11	11	NA	NA	11	12	12	11	12	12	22	22	22	12	NA	11	NA	11	11	11	11	22
X	102548145	C, G	ENSCAFG00000018811-STK26	intergenic_region	MODIFIER	.	0.638	0.362	7	0.033	0.967	4	11	NA	11	11	11	11	11	11	12	22	11	11	22	11	12	NA	11	NA	11	11	12	11	11	12	12	22	22	22	12	22	11	11	11	11	11	11	22
X	102548183	T, A	ENSCAFG00000018811-STK26	intergenic_region	MODIFIER	.	0.636	0.364	7	0.032	0.968	3	11	NA	11	11	11	11	11	11	12	22	11	11	22	11	12	11	11	11	11	NA	12	11	11	12	12	22	22	22	12	22	11	11	11	11	11	11	22
X	102548751	C, G	ENSCAFG00000018811-STK26	intergenic_region	MODIFIER	.	0.647	0.353	13	0.033	0.967	4	11	11	11	11	11	11	11	11	12	22	11	NA	22	11	12	11	11	NA	11	11	12	11	11	12	12	22	22	22	12	NA	11	11	11	11	11	11	NA
X	102548752	C, T	ENSCAFG00000018811-STK26	intergenic_region	MODIFIER	.	0.647	0.353	13	0.033	0.967	4	11	11	11	11	11	11	11	11	12	22	11	NA	22	11	12	11	11	NA	11	11	12	11	11	12	12	22	22	22	12	NA	11	11	11	11	11	11	NA
X	102549090	A, C	ENSCAFG00000018811-STK26	intergenic_region	MODIFIER	.	0.642	0.358	12	0.065	0.935	3	11	11	11	11	11	11	11	11	12	22	11	NA	22	11	12	11	11	11	11	11	12	11	11	12	12	22	22	22	12	22	11	11	11	11	11	NA	22
X	102550970	T, C	ENSCAFG00000018811-STK26	intergenic_region	MODIFIER	.	0.638	0.362	5	0.03	0.97	2	11	NA	11	11	11	11	11	11	12	22	11	11	22	11	12	11	11	11	11	11	12	11	11	12	12	22	22	22	12	22	11	11	11	11	11	11	22
X	102550987	C, A	ENSCAFG00000018811-STK26	intergenic_region	MODIFIER	.	0.643	0.357	5	0.03	0.97	2	11	NA	11	11	11	11	11	11	12	22	11	11	22	11	12	11	11	11	11	11	12	11	11	12	12	22	22	22	12	22	11	11	11	11	11	11	22
X	102552526	G, T	ENSCAFG00000018811-STK26	intergenic_region	MODIFIER	.	0.624	0.376	31	0.034	0.966	4	11	11	11	NA	NA	11	11	11	12	22	11	11	22	11	12	11	11	11	NA	11	12	11	11	12	12	22	22	22	12	22	11	11	11	11	11	NA	NA
X	102552777	T, C	ENSCAFG00000018811-STK26	intergenic_region	MODIFIER	.	0.639	0.361	27	0.033	0.967	4	11	11	11	11	11	11	11	NA	12	22	11	11	22	11	12	NA	11	11	NA	NA	12	11	11	12	12	22	22	22	12	NA	11	11	11	11	NA	11	22
X	102552865	T, C	ENSCAFG00000018811-STK26	intergenic_region	MODIFIER	.	0.634	0.366	36	0.04	0.96	6	11	11	NA	11	NA	11	11	NA	12	22	11	11	22	11	12	NA	11	11	NA	NA	12	11	11	12	12	22	22	22	12	NA	11	11	11	11	11	NA	22
X	102552929	A, G	ENSCAFG00000018811-STK26	intergenic_region	MODIFIER	.	0.646	0.354	33	0.04	0.96	7	11	NA	NA	11	NA	11	11	11	12	22	11	11	22	11	12	NA	11	NA	NA	NA	12	11	11	12	12	22	22	22	12	NA	11	11	11	11	NA	11	NA
X	102553208	A, G	ENSCAFG00000018811-STK26	intergenic_region	MODIFIER	.	0.658	0.342	18	0.036	0.964	4	11	11	11	11	11	11	11	11	12	22	11	11	22	11	12	NA	11	11	NA	11	12	11	11	12	12	22	22	22	12	22	11	11	11	11	11	11	22
X	102553339	A, G	ENSCAFG00000018811-STK26	intergenic_region	MODIFIER	.	0.649	0.351	12	0.036	0.964	5	11	11	11	11	NA	11	11	11	12	22	11	11	22	11	12	11	11	11	11	11	12	11	11	12	12	22	22	22	12	NA	11	11	11	11	11	11	NA
X	102553876	A, C	ENSCAFG00000018811-STK26	intergenic_region	MODIFIER	.	0.65	0.35	4	0.032	0.968	3	11	11	11	11	11	11	11	11	12	22	11	11	22	11	12	11	11	11	11	11	12	11	11	12	12	22	22	22	12	22	11	11	11	11	11	11	22
X	102554638	A, C	ENSCAFG00000018811-STK26	intergenic_region	MODIFIER	.	0.646	0.354	9	0.029	0.971	1	11	11	11	11	11	11	11	11	12	22	11	NA	22	11	12	11	11	NA	11	11	12	11	11	12	12	22	22	22	12	NA	11	11	11	11	11	11	22
X	102554746	T, TAC	ENSCAFG00000018811-STK26	intergenic_region	MODIFIER	.	0.643	0.357	8	0.034	0.966	5	11	11	11	11	11	11	11	11	12	22	11	11	22	11	12	11	11	NA	11	11	12	11	11	12	12	22	22	22	12	22	11	11	11	11	11	11	22
X	102555781	C, A	ENSCAFG00000018811-STK26	intergenic_region	MODIFIER	.	0.655	0.345	17	0.034	0.966	4	11	11	11	11	11	11	11	11	12	22	11	11	22	11	12	11	11	11	NA	NA	12	NA	11	12	12	22	22	22	12	NA	11	11	11	11	11	11	NA
X	102556314	T, C	ENSCAFG00000018811-STK26	intergenic_region	MODIFIER	.	0.65	0.35	10	0.029	0.971	1	11	11	11	11	11	11	11	11	12	22	11	11	22	11	12	11	11	11	11	11	12	11	11	12	12	22	22	22	12	22	11	11	11	11	11	11	22
X	102556765	A, G	ENSCAFG00000018811-STK26	intergenic_region	MODIFIER	.	0.648	0.352	20	0.034	0.966	4	11	11	11	11	11	11	11	11	12	22	11	11	22	11	12	11	11	11	NA	NA	12	11	11	12	12	22	22	22	12	NA	11	11	11	11	NA	11	NA
X	102556824	A, G	ENSCAFG00000018811-STK26	intergenic_region	MODIFIER	.	0.661	0.339	23	0.037	0.963	5	11	11	NA	11	11	11	11	11	12	22	11	11	22	11	12	11	11	11	NA	NA	12	NA	11	12	12	22	22	22	12	NA	11	11	11	11	11	11	NA
X	102557082	A, ACT,ATT	ENSCAFG00000018811-STK26	intergenic_region	MODIFIER	.	0.652	0.348	8	0.033	0.967	4	11	11	11	11	11	11	11	11	12	22	11	11	22	11	12	11	11	NA	NA	11	12	11	11	12	12	22	22	22	12	NA	11	11	11	11	11	11	22
X	102561857	T, C	ENSCAFG00000018811-STK26	intergenic_region	MODIFIER	.	0.636	0.364	8	0.031	0.969	2	11	11	11	11	11	11	11	11	12	22	11	11	22	11	12	11	11	NA	11	NA	12	11	11	12	12	22	22	22	12	22	11	11	11	11	11	11	22
X	102562412	G, C	ENSCAFG00000018811-STK26	intergenic_region	MODIFIER	.	0.638	0.362	8	0.03	0.97	1	11	11	11	11	NA	11	11	11	12	22	11	11	22	11	12	11	11	11	11	11	12	11	11	12	12	22	22	22	12	22	11	11	11	11	11	11	22
X	102565724	T, A	ENSCAFG00000018811-STK26	intergenic_region	MODIFIER	.	0.653	0.347	16	0.033	0.967	4	11	11	11	11	11	11	NA	11	12	22	11	11	22	11	12	11	11	11	11	11	12	11	11	12	12	22	22	22	12	22	11	11	11	11	11	11	NA
X	102566003	T, C	ENSCAFG00000018811-STK26	intergenic_region	MODIFIER	.	0.632	0.368	9	0.033	0.967	3	11	11	11	11	11	11	11	11	12	22	11	11	22	11	12	11	11	11	11	11	12	11	11	12	12	22	22	22	12	22	11	11	11	11	11	11	22
X	102566658	C, T	ENSCAFG00000018811-STK26	intergenic_region	MODIFIER	.	0.596	0.404	61	0	1	7	11	NA	NA	11	NA	11	11	NA	12	22	11	11	22	11	12	NA	11	NA	NA	NA	12	11	11	12	12	22	22	22	12	22	11	NA	11	NA	11	NA	NA
X	102569474	C, T	ENSCAFG00000018811-STK26	intergenic_region	MODIFIER	.	0.645	0.355	4	0.032	0.968	3	11	11	11	11	11	11	11	11	12	22	11	11	22	11	12	11	11	NA	11	11	12	11	11	12	12	22	22	22	12	22	11	11	11	11	11	11	22
X	102569585	C, T	ENSCAFG00000018811-STK26	intergenic_region	MODIFIER	.	0.641	0.359	7	0.03	0.97	1	11	11	11	11	11	11	11	11	12	22	11	11	22	11	12	11	11	NA	11	11	12	11	11	12	12	22	22	22	12	22	11	11	11	11	11	11	22
X	102570518	TA, T,TAA	ENSCAFG00000018811-STK26	intergenic_region	MODIFIER	.	0.51	0.49	14	0.031	0.969	3	11	11	11	22	NA	11	11	11	12	22	12	11	22	11	22	NA	12	NA	11	11	22	11	11	12	12	22	22	22	22	22	11	11	22	22	11	22	22
X	102572441	A, G	ENSCAFG00000018811-STK26	intergenic_region	MODIFIER	.	0.642	0.358	13	0.029	0.971	1	11	11	11	11	11	11	11	11	12	22	11	NA	22	11	12	11	11	11	NA	11	12	11	11	12	12	22	22	22	12	22	11	11	11	11	11	11	22
X	102573630	T, C	ENSCAFG00000018811-STK26	intergenic_region	MODIFIER	.	0.638	0.362	5	0.03	0.97	2	11	11	11	11	11	11	11	11	12	22	11	11	22	11	12	11	11	NA	11	11	12	11	11	12	12	22	22	22	12	22	11	11	11	11	11	11	22
X	102574674	G, A	ENSCAFG00000018811-STK26	intergenic_region	MODIFIER	.	0.634	0.366	14	0.031	0.969	2	11	11	11	11	11	11	NA	11	12	22	11	11	22	11	12	11	11	NA	11	11	12	11	11	12	12	22	22	22	12	22	11	11	11	11	11	11	22
X	102574747	T, C	ENSCAFG00000018811-STK26	intergenic_region	MODIFIER	.	0.64	0.36	12	0.029	0.971	0	11	11	11	11	11	11	11	11	12	22	11	11	22	11	12	11	11	NA	11	11	12	11	11	12	12	22	22	22	12	22	11	11	11	11	11	11	22
X	102577114	T, C	ENSCAFG00000018811-STK26	intergenic_region	MODIFIER	.	0.615	0.385	19	0.03	0.97	1	11	NA	11	11	11	11	11	11	12	22	11	11	NA	11	12	NA	11	NA	11	11	12	11	11	12	12	22	22	22	12	22	11	11	11	11	11	11	22
X	102577282	C, T	ENSCAFG00000018811-STK26	intergenic_region	MODIFIER	.	0.631	0.369	17	0.031	0.969	3	11	NA	11	11	11	11	11	11	12	22	11	11	NA	11	12	11	11	11	11	11	12	11	11	12	12	22	22	22	12	22	11	11	11	11	11	11	22
X	102577587	A, C	ENSCAFG00000018811-STK26	intergenic_region	MODIFIER	.	0.632	0.368	16	0.031	0.969	2	11	11	11	11	11	11	11	11	12	22	11	11	22	11	12	11	11	NA	11	11	12	11	11	12	12	22	22	22	12	22	11	11	11	11	11	11	22
X	102578670	C, T	ENSCAFG00000018811-STK26	intergenic_region	MODIFIER	.	0.627	0.373	14	0.031	0.969	2	11	11	11	11	NA	11	11	11	12	22	11	11	NA	11	12	11	11	11	11	11	12	11	11	12	12	22	22	22	12	22	11	11	11	11	11	11	22
X	102580068	G, A	ENSCAFG00000018811-STK26	intergenic_region	MODIFIER	.	0.639	0.361	10	0.029	0.971	1	11	NA	NA	11	NA	11	11	11	12	22	11	11	22	11	12	11	11	NA	11	11	12	11	11	12	12	22	22	22	12	22	11	11	11	11	11	11	22
X	102580801	A, C	ENSCAFG00000018811-STK26	intergenic_region	MODIFIER	.	0.643	0.357	4	0.03	0.97	2	11	11	11	11	11	11	11	11	12	22	11	11	22	11	12	11	11	11	11	NA	12	11	11	12	12	22	22	22	12	22	11	11	11	11	11	11	22
X	102581333	G, GA	ENSCAFG00000018811-STK26	intergenic_region	MODIFIER	.	0.642	0.358	17	0.029	0.971	1	11	11	11	11	11	11	11	11	12	22	11	11	22	11	12	11	11	NA	11	11	12	11	11	12	12	22	22	22	12	NA	11	11	11	11	11	11	22
X	102581898	C, A	ENSCAFG00000018811-STK26	intergenic_region	MODIFIER	.	0.649	0.351	8	0.032	0.968	3	11	11	11	11	11	11	11	11	12	22	11	11	22	11	12	11	11	NA	NA	11	12	11	11	12	12	22	22	22	12	22	11	11	11	11	11	11	22
X	102583742	C, A	ENSCAFG00000018811-STK26	intergenic_region	MODIFIER	.	0.648	0.352	8	0.03	0.97	1	11	NA	11	11	11	11	11	11	12	22	11	NA	22	11	12	11	11	NA	11	11	12	11	11	12	12	22	22	22	12	22	11	11	11	11	11	11	22
X	102584139	T, C	ENSCAFG00000018811-STK26	intergenic_region	MODIFIER	.	0.637	0.363	21	0.037	0.963	5	11	NA	NA	11	11	11	11	11	12	22	11	11	22	11	12	NA	11	11	11	11	12	11	11	12	12	22	22	22	12	22	11	11	11	11	11	11	NA
X	102585258	C, T	ENSCAFG00000018811-STK26	intergenic_region	MODIFIER	.	0.638	0.362	5	0.029	0.971	1	11	11	11	11	11	11	11	11	12	22	11	11	22	11	12	11	11	NA	11	11	12	11	11	12	12	22	22	22	12	22	11	11	11	11	11	11	22
X	102586105	G, C	ENSCAFG00000018811-STK26	intergenic_region	MODIFIER	.	0.619	0.381	21	0.03	0.97	1	11	NA	NA	11	NA	11	11	11	12	22	11	11	22	11	12	11	11	NA	11	11	12	11	11	12	12	22	22	22	12	22	11	11	11	11	11	11	22
X	102587308	G, A	ENSCAFG00000018811-STK26	intergenic_region	MODIFIER	.	0.645	0.355	7	0.031	0.969	2	11	11	11	11	11	11	11	11	12	22	11	11	22	11	12	11	11	NA	11	11	12	11	11	12	12	22	22	22	12	22	11	11	11	11	11	11	NA
X	102588020	G, C	ENSCAFG00000018811-STK26	intergenic_region	MODIFIER	.	0.635	0.365	18	0.029	0.971	1	11	NA	11	11	11	11	11	11	12	22	11	11	22	11	12	11	11	11	11	NA	12	11	11	12	12	22	22	22	12	NA	11	11	11	11	11	11	22
X	102588135	G, A	ENSCAFG00000018811-STK26	intergenic_region	MODIFIER	.	0.636	0.364	18	0	1	4	11	11	11	11	11	11	11	11	12	22	11	11	22	11	12	NA	11	NA	11	11	12	11	11	12	12	22	22	22	12	NA	11	11	11	11	11	11	22
X	102588892	A, G	ENSCAFG00000018811-STK26	intergenic_region	MODIFIER	.	0.647	0.353	24	0.037	0.963	5	11	NA	NA	11	11	11	11	11	12	22	11	11	22	11	12	11	11	NA	11	11	12	11	11	12	12	22	22	22	12	NA	11	11	11	11	11	11	NA
X	102589006	G, C	ENSCAFG00000018811-STK26	intergenic_region	MODIFIER	.	0.639	0.361	18	0.036	0.964	4	11	11	11	11	11	NA	11	11	12	22	11	NA	22	11	12	11	11	11	11	11	12	11	11	12	12	22	22	22	12	NA	11	11	11	11	11	11	22
X	102589262	A, AAG	ENSCAFG00000018811-STK26	intergenic_region	MODIFIER	.	0.64	0.36	18	0.032	0.968	3	11	11	11	11	NA	11	NA	11	12	22	11	11	22	11	12	NA	11	NA	11	11	12	11	11	12	12	22	22	22	12	22	11	11	11	11	11	11	22
X	102590167	C, T	ENSCAFG00000018811-STK26	intergenic_region	MODIFIER	.	0.549	0.451	67	0	1	6	NA	NA	NA	NA	NA	11	11	NA	12	22	11	NA	22	NA	12	NA	11	NA	NA	NA	12	NA	11	12	12	22	22	22	NA	NA	11	NA	NA	NA	11	NA	22
X	102590172	C, T	ENSCAFG00000018811-STK26	intergenic_region	MODIFIER	.	0.547	0.453	65	0	1	8	NA	NA	NA	NA	NA	11	11	NA	12	22	11	NA	22	NA	12	NA	11	NA	NA	NA	12	NA	11	12	12	22	22	22	NA	NA	11	NA	NA	NA	11	NA	22
X	102590174	G, A	ENSCAFG00000018811-STK26	intergenic_region	MODIFIER	.	0.551	0.449	64	0	1	8	NA	NA	NA	NA	NA	11	11	NA	12	22	11	NA	22	NA	12	NA	11	NA	NA	NA	12	NA	11	12	12	22	22	22	NA	NA	11	NA	NA	NA	11	NA	22
X	102590293	C, T	ENSCAFG00000018811-STK26	intergenic_region	MODIFIER	.	0.642	0.358	54	0.045	0.955	8	11	NA	NA	11	NA	11	11	NA	12	22	11	NA	22	11	12	NA	11	NA	NA	NA	12	NA	11	12	12	22	22	NA	12	NA	11	11	11	NA	11	11	NA
X	102590334	G, C	ENSCAFG00000018811-STK26	intergenic_region	MODIFIER	.	0.614	0.386	60	0.036	0.964	5	11	NA	NA	11	NA	11	11	NA	12	22	11	NA	22	11	12	NA	11	NA	NA	NA	12	11	11	12	12	22	22	22	12	NA	11	11	11	NA	11	NA	NA
X	102590796	T, C	ENSCAFG00000018811-STK26	intergenic_region	MODIFIER	.	0.505	0.495	82	0.348	0.652	8	11	NA	NA	NA	NA	12	NA	NA	NA	22	12	NA	NA	11	12	NA	12	NA	NA	NA	12	NA	NA	11	NA	11	12	11	NA	22	12	NA	NA	NA	NA	NA	NA
X	102594253	C, T	ENSCAFG00000018811-STK26	intergenic_region	MODIFIER	.	0.515	0.485	105	0	1	11	11	11	NA	12	NA	12	NA	NA	12	22	NA	NA	NA	NA	12	NA	12	NA	NA	NA	12	NA	NA	12	12	22	22	NA	NA	NA	11	NA	12	11	NA	NA	NA
X	102594260	C, T	ENSCAFG00000018811-STK26	intergenic_region	MODIFIER	.	0.522	0.478	105	0	1	11	11	NA	NA	12	NA	12	NA	NA	12	22	NA	NA	NA	NA	12	NA	12	NA	NA	NA	12	NA	NA	12	12	22	22	NA	NA	NA	11	NA	12	11	NA	NA	NA
X	102596253	T, C	ENSCAFG00000018811-STK26	intergenic_region	MODIFIER	.	0.633	0.367	26	0.034	0.966	4	11	11	11	11	11	11	11	11	12	22	11	NA	22	11	12	11	11	11	NA	NA	12	11	11	12	12	22	22	22	12	NA	11	11	11	11	11	11	22
X	102596741	C, T	ENSCAFG00000018811-STK26	intergenic_region	MODIFIER	.	0.649	0.351	9	0.033	0.967	4	11	11	11	11	11	11	11	11	12	22	11	11	22	11	12	11	11	11	11	11	12	11	11	12	12	22	22	22	12	22	11	11	11	11	11	11	22
X	102596885	A, G	ENSCAFG00000018811-STK26	intergenic_region	MODIFIER	.	0.651	0.349	20	0.034	0.966	4	11	NA	NA	11	11	11	11	11	12	22	11	11	22	11	12	11	11	NA	11	11	12	11	11	12	12	22	22	22	12	22	11	11	11	11	11	11	22
X	102596926	A, T	ENSCAFG00000018811-STK26	intergenic_region	MODIFIER	.	0.639	0.361	16	0.033	0.967	4	11	NA	11	11	11	11	11	11	12	22	11	11	22	11	12	11	11	11	11	11	12	11	11	12	12	22	22	22	12	22	11	11	11	11	11	11	22
X	102597665	C, T	ENSCAFG00000018811-STK26	intergenic_region	MODIFIER	.	0.625	0.375	17	0.033	0.967	4	11	NA	11	11	11	11	11	11	12	22	11	11	22	11	12	11	11	NA	11	11	12	11	11	12	12	22	22	22	12	22	11	NA	11	11	11	11	22
X	102600041	A, G	ENSCAFG00000018811-STK26	intergenic_region	MODIFIER	.	0.638	0.362	17	0.037	0.963	6	11	11	11	11	NA	11	11	11	12	22	11	11	22	11	12	11	11	11	NA	NA	12	11	11	12	12	22	22	22	12	22	11	11	11	11	11	11	NA
X	102600126	A, C	ENSCAFG00000018811-STK26	intergenic_region	MODIFIER	.	0.65	0.35	18	0.036	0.964	4	11	NA	11	11	11	11	11	11	12	22	11	11	NA	11	12	11	11	NA	11	11	12	11	11	12	12	22	22	22	12	22	11	11	11	11	NA	11	NA
X	102600313	C, T	ENSCAFG00000018811-STK26	intergenic_region	MODIFIER	.	0.652	0.348	18	0.031	0.969	2	11	NA	11	11	NA	11	11	11	12	22	11	11	22	11	12	11	11	NA	11	11	12	11	11	12	12	22	22	22	12	22	11	11	11	11	11	11	NA
X	102601152	A, T	ENSCAFG00000018811-STK26	intergenic_region	MODIFIER	.	0.648	0.352	5	0.032	0.968	3	11	11	11	11	NA	11	11	11	12	22	11	11	22	11	12	11	11	11	11	11	12	11	11	12	12	22	22	22	12	22	11	11	11	11	11	11	22
X	102601411	A, C	ENSCAFG00000018811-STK26	intergenic_region	MODIFIER	.	0.645	0.355	4	0.029	0.971	1	11	11	11	11	11	11	NA	11	12	22	11	11	22	11	12	11	11	NA	11	11	12	11	11	12	12	22	22	22	12	22	11	11	11	11	11	11	22
X	102601649	A, G	ENSCAFG00000018811-STK26	intergenic_region	MODIFIER	.	0.643	0.357	5	0.03	0.97	1	11	11	11	11	11	11	11	11	12	22	11	11	22	11	12	11	11	NA	11	11	12	11	11	12	12	22	22	22	12	22	11	11	11	11	11	11	22
X	102602070	T, A	ENSCAFG00000018811-STK26	intergenic_region	MODIFIER	.	0.633	0.367	17	0.033	0.967	3	11	NA	11	11	NA	11	11	11	12	22	11	11	NA	11	12	11	11	NA	11	11	12	11	11	12	12	22	22	22	12	NA	11	11	11	11	11	NA	22
X	102602182	A, G	ENSCAFG00000018811-STK26	intergenic_region	MODIFIER	.	0.639	0.361	14	0.033	0.967	3	11	NA	NA	11	11	11	11	11	12	22	11	11	22	11	12	11	11	NA	11	11	12	11	11	12	12	22	22	22	12	NA	11	11	11	11	11	11	22
X	102602380	C, G	ENSCAFG00000018811-STK26	intergenic_region	MODIFIER	.	0.631	0.369	12	0.031	0.969	2	11	12	11	11	11	11	11	11	12	22	11	NA	22	11	12	11	11	NA	11	11	12	11	11	12	12	22	22	22	12	22	11	11	11	11	11	11	22
X	102602957	T, A	ENSCAFG00000018811-STK26	intergenic_region	MODIFIER	.	0.652	0.348	10	0.029	0.971	0	11	11	11	11	11	11	11	11	12	22	11	NA	22	11	12	11	11	NA	11	11	12	11	11	12	12	22	22	22	12	22	11	11	11	11	11	11	22
X	102603156	A, T	ENSCAFG00000018811-STK26	intergenic_region	MODIFIER	.	0.641	0.359	9	0.029	0.971	0	11	NA	11	11	11	11	NA	11	12	22	11	11	22	11	12	11	11	NA	11	11	12	11	11	12	12	22	22	22	12	22	11	11	11	11	11	11	NA
X	102603261	C, T	ENSCAFG00000018811-STK26	intergenic_region	MODIFIER	.	0.646	0.354	11	0.03	0.97	2	11	11	11	11	11	11	11	11	12	22	11	11	22	11	12	11	11	11	11	11	12	11	11	12	12	22	22	22	12	22	11	11	11	11	11	11	22
X	102603395	G, A	ENSCAFG00000018811-STK26	intergenic_region	MODIFIER	.	0.638	0.362	8	0.029	0.971	0	11	11	11	11	11	11	11	11	12	22	11	11	22	11	12	11	11	11	11	11	12	11	11	12	12	22	22	22	12	22	11	11	11	11	11	11	22
X	102604187	C, T	ENSCAFG00000018811-STK26	intergenic_region	MODIFIER	.	0.636	0.364	9	0.03	0.97	2	11	11	11	11	NA	11	11	11	12	22	11	NA	22	11	12	11	11	11	11	11	12	11	11	12	12	22	22	22	12	22	11	11	11	11	11	11	22
X	102604986	G, A	ENSCAFG00000018811-STK26	intergenic_region	MODIFIER	.	0.649	0.351	6	0.031	0.969	2	11	NA	11	11	11	11	11	11	12	22	11	11	22	11	12	11	11	11	11	11	12	11	11	12	12	22	22	22	12	22	11	11	11	11	11	11	22
X	102605169	G, T	ENSCAFG00000018811-STK26	intergenic_region	MODIFIER	.	0.652	0.348	16	0.03	0.97	1	11	11	11	11	11	11	11	11	12	22	11	11	22	11	12	11	11	11	NA	11	12	11	11	12	12	22	22	22	12	NA	11	11	11	11	11	11	NA
X	102605344	C, A	ENSCAFG00000018811-STK26	intergenic_region	MODIFIER	.	0.647	0.353	13	0	1	3	11	NA	11	11	11	11	11	11	12	22	11	11	NA	11	12	11	11	NA	11	11	12	11	11	12	12	22	22	22	12	22	11	11	11	11	NA	11	NA
X	102605390	G, A	ENSCAFG00000018811-STK26	intergenic_region	MODIFIER	.	0.649	0.351	7	0.029	0.971	1	11	NA	11	11	11	11	11	11	12	22	11	11	NA	11	12	11	11	11	11	11	12	11	11	12	12	22	22	22	12	22	11	11	11	11	11	11	22
X	102605896	A, G	ENSCAFG00000018811-STK26	intergenic_region	MODIFIER	.	0.652	0.348	8	0.03	0.97	2	11	11	11	11	11	11	11	11	12	22	11	11	NA	11	12	11	11	NA	11	11	12	11	11	12	12	22	22	22	12	22	11	11	11	11	11	11	NA
X	102605951	T, C	ENSCAFG00000018811-STK26	intergenic_region	MODIFIER	.	0.651	0.349	9	0.03	0.97	2	11	11	11	11	11	11	11	11	12	22	11	11	22	11	12	11	11	NA	11	11	12	11	11	12	12	22	22	22	12	22	11	11	11	11	11	11	22
X	102606518	T, A	ENSCAFG00000018811-STK26	intergenic_region	MODIFIER	.	0.644	0.356	8	0.033	0.967	4	11	11	11	11	11	11	11	11	12	22	11	11	22	11	12	11	11	11	11	11	12	11	11	12	12	22	22	22	12	22	11	11	11	11	11	11	22
X	102609181	AC, A	ENSCAFG00000018811-STK26	intergenic_region	MODIFIER	.	0.644	0.356	10	0.03	0.97	1	11	11	11	11	11	11	11	11	12	22	11	11	22	11	12	11	11	NA	NA	11	12	11	11	12	12	22	22	22	12	22	11	11	11	11	11	11	22
X	102609591	A, G	ENSCAFG00000018811-STK26	intergenic_region	MODIFIER	.	0.645	0.355	3	0.031	0.969	2	11	11	11	11	11	11	11	11	12	22	11	11	22	11	12	NA	11	11	11	11	12	11	11	12	12	22	22	22	12	22	11	11	11	11	11	11	22
X	102613635	A, T	ENSCAFG00000018811-STK26	intergenic_region	MODIFIER	.	0.641	0.359	8	0	1	3	11	11	11	11	11	11	11	11	12	22	11	11	22	11	12	11	11	NA	11	11	12	11	11	12	12	22	22	22	12	22	11	11	11	11	11	11	22
X	102615440	C, T	ENSCAFG00000018811-STK26	intergenic_region	MODIFIER	.	0.628	0.372	10	0.031	0.969	2	11	11	11	11	11	11	11	11	12	22	11	11	22	11	12	11	11	11	11	NA	12	11	11	12	12	22	22	22	12	22	11	11	11	11	11	11	22
X	102616607	T, TA,TAA	ENSCAFG00000018811-STK26	intergenic_region	MODIFIER	.	0.605	0.395	35	0.037	0.963	6	11	NA	11	11	11	11	NA	11	12	22	11	11	NA	11	12	NA	11	NA	11	11	12	11	11	12	12	22	22	22	12	NA	11	11	11	11	NA	11	NA
X	102616710	G, C	ENSCAFG00000018811-STK26	intergenic_region	MODIFIER	.	0.63	0.37	31	0	1	5	11	NA	11	11	11	11	NA	11	12	22	11	NA	NA	11	12	NA	11	NA	NA	NA	12	11	11	12	12	22	22	22	12	22	11	11	11	11	11	11	NA
X	102617184	G, T	ENSCAFG00000018811-STK26	intergenic_region	MODIFIER	.	0.649	0.351	9	0.031	0.969	2	11	11	11	11	11	11	11	11	12	22	11	11	22	11	12	11	11	11	11	11	12	11	11	12	12	22	22	22	12	22	11	11	11	11	NA	11	22
X	102617259	T, C	ENSCAFG00000018811-STK26	intergenic_region	MODIFIER	.	0.649	0.351	10	0.031	0.969	2	11	11	11	11	11	11	11	11	12	22	11	11	22	11	12	11	11	11	11	11	12	NA	11	12	12	22	22	22	12	22	11	11	11	11	11	11	22
X	102618289	G, T	ENSCAFG00000018811-STK26	intergenic_region	MODIFIER	.	0.648	0.352	4	0.03	0.97	1	11	11	11	11	11	11	11	11	12	22	11	11	22	11	12	11	11	NA	11	11	12	11	11	12	12	22	22	22	12	22	11	11	11	11	11	11	22
X	102618804	A, G	ENSCAFG00000018811-STK26	intergenic_region	MODIFIER	.	0.646	0.354	6	0.034	0.966	4	11	11	11	11	11	11	11	11	12	22	11	11	22	11	12	11	11	11	11	11	12	11	11	12	12	22	22	22	12	22	11	11	11	11	11	11	22
X	102618820	T, C	ENSCAFG00000018811-STK26	intergenic_region	MODIFIER	.	0.646	0.354	11	0.03	0.97	2	11	11	11	11	11	11	11	11	12	22	11	11	22	11	12	11	11	NA	11	11	12	11	11	12	12	22	22	22	12	22	11	11	11	11	11	11	22
X	102619390	C, T	ENSCAFG00000018811-STK26	intergenic_region	MODIFIER	.	0.651	0.349	8	0.034	0.966	4	11	NA	11	11	11	11	11	11	12	22	11	NA	22	11	12	11	11	NA	11	11	12	11	11	12	12	22	22	22	12	22	11	11	11	11	11	11	22
X	102620393	ATC, A	ENSCAFG00000018811-STK26	intergenic_region	MODIFIER	.	0.626	0.374	19	0.031	0.969	2	11	NA	11	11	11	11	11	11	12	22	11	11	22	11	12	NA	11	NA	NA	NA	12	11	11	12	12	22	22	22	12	22	11	11	11	11	11	11	NA
X	102620595	C, T	ENSCAFG00000018811-STK26	intergenic_region	MODIFIER	.	0.628	0.372	16	0.029	0.971	0	11	11	11	11	11	11	11	11	12	22	11	NA	22	11	12	11	11	11	12	NA	12	11	11	12	12	22	22	22	12	22	11	11	11	11	11	11	22
X	102620800	T, C	ENSCAFG00000018811-STK26	intergenic_region	MODIFIER	.	0.643	0.357	5	0.029	0.971	0	11	11	11	11	11	11	11	11	12	22	11	NA	22	11	12	11	11	NA	11	11	12	11	11	12	12	22	22	22	12	NA	11	11	11	11	11	11	22
X	102621306	C, CA	ENSCAFG00000018811-STK26	intergenic_region	MODIFIER	.	0.657	0.343	2	0.031	0.969	2	11	NA	11	11	11	11	11	11	12	22	11	11	22	11	12	11	11	11	11	11	12	11	11	12	12	22	22	22	12	22	11	11	11	11	11	11	22
X	102622145	A, G	ENSCAFG00000018811-STK26	intergenic_region	MODIFIER	.	0.622	0.378	26	0	1	4	11	NA	11	11	11	11	NA	11	12	22	11	11	22	11	12	NA	11	NA	NA	11	12	11	11	12	12	22	22	22	12	NA	11	11	11	11	11	NA	22
X	102622309	G, A	ENSCAFG00000018811-STK26	intergenic_region	MODIFIER	.	0.644	0.356	10	0.029	0.971	1	11	11	11	11	11	11	11	11	12	22	11	11	22	11	12	11	11	NA	11	11	12	11	11	12	12	22	22	22	12	22	11	11	NA	11	11	11	NA
X	102622577	T, C	ENSCAFG00000018811-STK26	intergenic_region	MODIFIER	.	0.636	0.364	12	0.031	0.969	2	11	11	11	11	11	11	11	11	12	22	11	11	22	11	12	11	11	NA	11	11	12	11	11	12	12	22	22	22	12	22	11	11	11	11	11	11	22
X	102623218	T, A	ENSCAFG00000018811-STK26	intergenic_region	MODIFIER	.	0.631	0.369	12	0.034	0.966	4	11	11	11	11	11	11	11	11	12	22	11	11	22	11	12	NA	11	NA	11	NA	12	11	11	12	12	22	22	22	12	22	11	11	11	11	11	11	22
X	102623685	ATTT, A	ENSCAFG00000018811-STK26	intergenic_region	MODIFIER	.	0.624	0.376	14	0.03	0.97	1	11	11	11	11	11	11	11	11	12	22	11	NA	22	11	12	11	11	NA	11	11	12	11	11	12	12	22	22	22	12	22	11	11	11	11	11	11	22
X	102623690	C, A	ENSCAFG00000018811-STK26	intergenic_region	MODIFIER	.	0.627	0.373	15	0.03	0.97	1	11	11	11	11	11	11	11	11	12	22	11	NA	22	11	12	11	11	NA	11	11	12	11	11	12	12	22	22	22	12	22	11	11	11	11	11	11	22
X	102623691	C, A	ENSCAFG00000018811-STK26	intergenic_region	MODIFIER	.	0.627	0.373	15	0.03	0.97	1	11	11	11	11	11	11	11	11	12	22	11	NA	22	11	12	11	11	NA	11	11	12	11	11	12	12	22	22	22	12	22	11	11	11	11	11	11	22
X	102623692	ATGGCC, A	ENSCAFG00000018811-STK26	intergenic_region	MODIFIER	.	0.627	0.373	15	0.03	0.97	1	11	11	11	11	11	11	11	11	12	22	11	NA	22	11	12	11	11	NA	11	11	12	11	11	12	12	22	22	22	12	22	11	11	11	11	11	11	22
X	102623921	A, ATATTT	ENSCAFG00000018811-STK26	intergenic_region	MODIFIER	.	0.626	0.374	14	0.033	0.967	3	11	NA	11	11	11	11	11	11	12	22	11	11	22	11	12	11	11	NA	11	11	12	11	11	12	12	22	22	22	12	22	11	11	11	11	11	11	22
X	102624925	T, TTTTTATA	ENSCAFG00000018811-STK26	intergenic_region	MODIFIER	.	0.633	0.367	17	0.034	0.966	4	11	NA	11	11	11	11	11	11	12	22	11	11	22	11	12	11	11	11	11	11	12	11	11	12	12	22	22	22	12	22	11	11	11	11	11	11	22
X	102624979	A, AT	ENSCAFG00000018811-STK26	intergenic_region	MODIFIER	.	0.631	0.369	13	0.03	0.97	1	11	11	11	11	11	11	11	11	12	22	11	11	22	11	12	11	11	NA	11	11	12	11	11	12	12	22	22	22	12	22	11	11	11	11	11	11	22
X	102626969	G, T	ENSCAFG00000018811-STK26	intergenic_region	MODIFIER	.	0.64	0.36	6	0.029	0.971	1	11	11	11	11	11	11	NA	11	12	22	11	11	22	11	12	11	11	NA	11	11	12	11	11	12	12	22	22	22	12	NA	11	11	11	11	11	11	22
X	102627688	C, T	ENSCAFG00000018811-STK26	intergenic_region	MODIFIER	.	0.633	0.367	7	0.031	0.969	2	11	11	11	11	11	11	11	11	12	22	11	NA	22	11	12	11	11	11	11	11	12	11	11	12	12	22	22	22	12	22	11	11	11	11	11	11	22
X	102628768	A, G	ENSCAFG00000018811-STK26	intergenic_region	MODIFIER	.	0.636	0.364	8	0.036	0.964	4	11	11	11	11	11	11	11	11	12	22	11	11	22	11	12	11	11	NA	11	11	12	11	11	12	12	22	22	22	12	22	11	11	11	11	11	11	22
X	102629037	C, T	ENSCAFG00000018811-STK26	intergenic_region	MODIFIER	.	0.646	0.354	12	0.032	0.968	3	11	11	NA	11	11	11	11	11	12	22	11	11	22	11	12	11	11	11	11	11	12	11	11	12	12	22	22	22	12	22	11	11	11	11	11	11	22
X	102629825	C, G	ENSCAFG00000018811-STK26	intergenic_region	MODIFIER	.	0.639	0.361	14	0.032	0.968	3	11	11	11	11	11	11	11	11	12	22	11	NA	22	11	12	11	11	11	11	NA	12	11	11	12	12	22	22	22	12	NA	11	11	11	12	11	11	NA
X	102629831	T, C	ENSCAFG00000018811-STK26	intergenic_region	MODIFIER	.	0.646	0.354	16	0.03	0.97	2	11	11	11	11	11	11	11	11	12	22	11	NA	22	11	12	11	11	11	11	NA	12	11	11	12	12	22	22	22	12	NA	11	11	11	11	11	11	NA
X	102629843	G, A	ENSCAFG00000018811-STK26	intergenic_region	MODIFIER	.	0.636	0.364	11	0.032	0.968	3	11	11	11	11	11	11	11	11	12	22	11	NA	22	11	12	11	11	11	11	NA	12	11	11	12	12	22	22	22	12	NA	11	11	11	12	11	11	NA
X	102631343	TATTTATTC, T	ENSCAFG00000018811-STK26	intergenic_region	MODIFIER	.	0.629	0.371	22	0.031	0.969	2	11	NA	11	11	11	11	NA	11	12	22	11	11	22	11	12	11	11	NA	11	11	12	11	11	12	12	22	22	22	12	NA	NA	11	11	11	11	11	22
X	102631880	G, A	ENSCAFG00000018811-STK26	intergenic_region	MODIFIER	.	0.638	0.362	5	0.03	0.97	2	11	11	11	11	11	11	11	11	12	22	11	11	22	11	12	11	11	NA	11	11	12	11	11	12	12	22	22	22	12	22	11	11	11	11	11	11	22
X	102632850	A, G,AAAGG	ENSCAFG00000018811-STK26	intergenic_region	MODIFIER	.	0.643	0.357	8	0.029	0.971	1	11	11	11	11	11	11	11	11	12	22	11	11	22	11	12	11	11	NA	11	11	12	11	11	12	12	22	22	22	12	22	11	11	11	11	11	11	22
X	102633655	G, A	ENSCAFG00000018811-STK26	intergenic_region	MODIFIER	.	0.649	0.351	7	0	1	3	11	11	11	11	11	11	11	11	12	22	11	11	22	11	12	11	11	11	11	11	12	11	11	12	12	22	22	22	12	22	11	11	11	11	11	11	22
X	102634885	A, G	ENSCAFG00000018811-STK26	intergenic_region	MODIFIER	.	0.648	0.352	5	0.029	0.971	1	11	11	11	11	11	11	11	11	12	22	11	11	22	11	12	11	11	NA	11	11	12	11	11	12	12	22	22	22	12	22	11	11	11	11	11	11	22
X	102635118	G, GAGA	ENSCAFG00000018811-STK26	intergenic_region	MODIFIER	.	0.651	0.349	3	0	1	3	11	11	11	11	11	11	11	11	12	22	11	11	22	11	12	11	11	11	11	11	12	11	11	12	12	22	22	22	12	22	11	11	11	11	11	11	NA
X	102635695	A, C	ENSCAFG00000018811-STK26	intergenic_region	MODIFIER	.	0.644	0.356	12	0.033	0.967	4	11	11	11	11	11	11	11	11	12	22	11	11	22	11	12	11	11	NA	11	11	12	11	11	12	12	22	22	22	12	22	11	11	11	11	11	11	22
X	102635920	T, A	ENSCAFG00000018811-STK26	intergenic_region	MODIFIER	.	0.648	0.352	7	0.031	0.969	2	11	11	11	11	11	11	11	11	12	22	11	11	22	11	12	11	11	NA	11	11	12	11	11	12	12	22	22	22	12	22	11	11	11	11	11	11	22
X	102636445	C, T	ENSCAFG00000018811-STK26	intergenic_region	MODIFIER	.	0.633	0.367	17	0.033	0.967	4	11	11	11	11	11	11	NA	11	12	22	11	11	22	11	12	11	11	NA	11	11	12	11	11	12	12	22	22	22	12	22	11	11	11	11	11	11	22
X	102636539	C, CT	ENSCAFG00000018811-STK26	intergenic_region	MODIFIER	.	0.626	0.374	17	0	1	2	11	11	11	11	11	11	NA	11	12	22	11	11	22	11	12	11	11	NA	11	11	12	11	11	12	12	22	22	22	12	22	11	11	11	11	11	11	22
X	102637497	A, C	ENSCAFG00000018811-STK26	intergenic_region	MODIFIER	.	0.646	0.354	11	0.031	0.969	3	11	NA	NA	11	11	11	NA	11	12	22	11	11	22	11	12	11	11	11	NA	11	12	11	11	12	12	22	22	22	12	22	11	11	11	11	11	11	22
X	102638260	T, C	ENSCAFG00000018811-STK26	intergenic_region	MODIFIER	.	0.646	0.354	10	0.029	0.971	1	11	11	11	11	NA	11	11	11	12	22	11	11	22	11	12	11	11	NA	11	11	12	11	11	12	12	22	22	22	12	22	11	11	11	11	11	11	22
X	102638506	G, C	ENSCAFG00000018811-STK26	intergenic_region	MODIFIER	.	0.648	0.352	8	0.032	0.968	3	11	11	11	11	11	11	11	11	12	22	11	11	22	11	12	11	11	NA	11	11	12	11	11	12	12	22	22	22	12	22	11	11	11	11	11	11	NA
X	102640862	T, C	ENSCAFG00000018811-STK26	intergenic_region	MODIFIER	.	0.665	0.335	13	0.029	0.971	1	11	NA	11	11	11	11	11	11	12	22	11	NA	22	11	12	11	11	NA	11	11	12	11	11	12	12	22	22	22	12	22	11	11	11	11	11	11	NA
X	102641256	T, C	ENSCAFG00000018811-STK26	intergenic_region	MODIFIER	.	0.636	0.364	45	0	1	7	11	NA	NA	11	NA	11	11	11	12	22	11	NA	22	11	12	NA	11	11	11	NA	12	11	11	12	12	22	22	22	12	NA	11	NA	11	11	11	11	NA
X	102643799	A, G	ENSCAFG00000018811-STK26	intergenic_region	MODIFIER	.	0.638	0.362	11	0.033	0.967	3	11	NA	11	11	11	11	11	11	12	22	11	11	NA	11	12	11	11	NA	11	11	12	11	11	12	12	22	22	22	12	22	11	11	11	11	11	11	22
X	102646457	G, C	ENSCAFG00000018811-STK26	intergenic_region	MODIFIER	.	0.657	0.343	10	0.029	0.971	1	11	11	11	11	11	11	11	11	12	22	11	11	22	11	12	11	11	NA	11	11	12	11	11	12	12	22	22	22	12	NA	11	11	11	11	11	11	22
X	102647146	G, T	ENSCAFG00000018811-STK26	intergenic_region	MODIFIER	.	0.642	0.358	13	0.032	0.968	3	11	11	11	11	11	11	11	11	12	22	11	NA	NA	11	12	11	11	11	11	11	12	11	11	12	12	22	22	22	12	22	11	11	11	11	11	11	NA
X	102647850	T, C	ENSCAFG00000018811-STK26	intergenic_region	MODIFIER	.	0.625	0.375	10	0.03	0.97	2	11	11	11	11	NA	11	NA	11	12	22	11	11	22	11	12	11	11	11	11	11	12	11	11	12	12	22	22	22	12	22	11	11	11	11	11	11	22
X	102649529	T, A	ENSCAFG00000018811-STK26	intergenic_region	MODIFIER	.	0.641	0.359	8	0.031	0.969	2	11	11	11	11	11	11	11	11	12	22	11	11	22	11	12	11	11	11	11	11	12	11	11	12	12	22	22	22	12	22	11	11	11	11	11	11	22
X	102650407	C, T	ENSCAFG00000018811-STK26	intergenic_region	MODIFIER	.	0.626	0.374	15	0.032	0.968	2	11	NA	11	11	11	11	NA	11	12	22	11	11	22	11	12	11	11	NA	11	11	12	11	11	12	12	22	22	22	12	NA	11	11	11	11	11	11	22
X	102650968	T, C	ENSCAFG00000018811-STK26	intergenic_region	MODIFIER	.	0.636	0.364	11	0	1	2	11	11	NA	11	11	11	11	11	12	22	11	11	22	11	12	NA	11	11	11	11	12	11	11	12	12	22	22	22	12	22	11	11	11	11	11	11	22
X	102651338	A, G	ENSCAFG00000018811-STK26	intergenic_region	MODIFIER	.	0.638	0.362	10	0	1	1	11	11	NA	11	11	11	11	11	12	22	11	11	22	11	12	NA	11	11	NA	11	12	11	11	12	12	22	22	22	12	22	11	11	11	11	11	11	22
X	102651763	A, T	ENSCAFG00000018811-STK26	intergenic_region	MODIFIER	.	0.634	0.366	11	0.029	0.971	1	11	11	11	11	NA	11	11	11	12	22	11	NA	22	11	12	11	11	NA	11	11	12	11	11	12	12	22	22	22	12	22	11	11	11	11	11	11	22
X	102652015	C, T	ENSCAFG00000018811-STK26	intergenic_region	MODIFIER	.	0.633	0.367	10	0.031	0.969	2	11	11	11	11	NA	11	NA	11	12	22	11	11	22	11	12	11	11	11	11	11	12	11	11	12	12	22	22	22	12	22	11	11	11	11	11	11	22
X	102653186	A, G	ENSCAFG00000018811-STK26	intergenic_region	MODIFIER	.	0.645	0.355	11	0.032	0.968	3	11	11	11	11	11	11	NA	11	12	22	11	11	22	11	12	NA	11	11	11	NA	12	11	11	12	12	22	22	22	12	22	11	NA	11	11	11	11	NA
X	102653874	G, A	ENSCAFG00000018811-STK26	intergenic_region	MODIFIER	.	0.643	0.357	11	0.03	0.97	1	11	11	11	11	11	11	11	11	12	22	11	NA	22	11	12	11	11	NA	11	11	12	11	11	12	12	22	22	22	12	22	11	11	11	11	11	11	22
X	102655229	G, A	ENSCAFG00000018811-STK26	intergenic_region	MODIFIER	.	0.638	0.362	8	0.029	0.971	1	11	11	11	11	11	11	NA	11	12	22	11	11	22	11	12	11	11	NA	11	11	12	11	11	12	12	22	22	22	12	22	11	11	11	11	11	11	22
X	102656069	G, A	ENSCAFG00000018811-STK26	intergenic_region	MODIFIER	.	0.635	0.365	10	0.032	0.968	3	11	NA	11	11	NA	11	NA	11	12	22	11	11	22	11	12	11	11	11	11	11	12	11	11	12	12	22	22	22	12	22	11	11	11	11	11	11	22
X	102656097	CACA, C	ENSCAFG00000018811-STK26	intergenic_region	MODIFIER	.	0.636	0.364	9	0.029	0.971	1	11	NA	11	11	NA	11	11	11	12	22	11	11	22	11	12	11	11	11	11	11	12	11	11	12	12	22	22	22	12	22	11	11	11	11	11	11	22
X	102656751	A, G	ENSCAFG00000018811-STK26	intergenic_region	MODIFIER	.	0.649	0.351	13	0.032	0.968	3	11	11	11	11	11	11	NA	11	12	22	11	11	22	11	12	11	11	NA	11	11	12	11	11	12	12	22	22	22	12	NA	11	11	11	11	11	11	22
X	102656836	C, A	ENSCAFG00000018811-STK26	intergenic_region	MODIFIER	.	0.643	0.357	39	0.04	0.96	7	11	NA	NA	11	11	11	NA	11	12	22	11	NA	22	11	12	NA	11	11	NA	11	12	11	11	12	12	22	22	22	12	NA	11	11	11	11	11	NA	22
X	102656938	CCT, C	ENSCAFG00000018811-STK26	intergenic_region	MODIFIER	.	0.524	0.476	70	0.074	0.926	5	11	NA	NA	NA	NA	11	NA	NA	12	22	11	NA	22	11	12	NA	11	NA	11	NA	12	NA	11	NA	12	22	22	22	12	NA	11	11	NA	NA	NA	NA	22
X	102656980	A, AT	ENSCAFG00000018811-STK26	intergenic_region	MODIFIER	.	0.603	0.397	49	0.042	0.958	7	11	NA	11	11	NA	11	NA	11	12	22	11	11	22	11	12	NA	11	NA	11	NA	12	NA	11	12	12	22	22	22	12	22	11	11	11	11	NA	NA	22
X	102656991	T, A	ENSCAFG00000018811-STK26	intergenic_region	MODIFIER	.	0.62	0.38	41	0.038	0.962	6	11	NA	11	11	11	11	NA	11	12	22	11	11	22	11	12	NA	11	NA	11	NA	12	NA	11	12	12	22	22	22	12	22	11	11	11	11	11	11	22
X	102656994	A, T	ENSCAFG00000018811-STK26	intergenic_region	MODIFIER	.	0.62	0.38	37	0.042	0.958	7	11	NA	11	11	11	11	NA	11	12	22	11	11	22	11	12	11	11	NA	11	NA	12	NA	11	12	12	22	22	22	12	22	11	11	11	11	11	11	22
X	102657406	T, C	ENSCAFG00000018811-STK26	intergenic_region	MODIFIER	.	0.597	0.403	53	0.034	0.966	4	11	NA	NA	11	NA	11	NA	11	12	22	11	NA	NA	11	12	NA	11	NA	11	NA	12	11	11	12	12	22	22	22	12	NA	11	NA	11	11	NA	NA	NA
X	102658088	T, C	ENSCAFG00000018811-STK26	intergenic_region	MODIFIER	.	0.639	0.361	10	0.03	0.97	2	11	11	11	11	11	11	NA	11	12	22	11	11	22	11	12	11	11	NA	11	11	12	11	11	12	12	22	22	22	12	22	11	11	11	11	11	11	22
X	102659884	A, G	ENSCAFG00000018811-STK26	intergenic_region	MODIFIER	.	0.641	0.359	10	0.031	0.969	2	11	11	NA	NA	11	11	11	11	12	22	11	11	22	11	12	11	11	NA	11	11	12	11	11	12	12	22	22	22	12	22	11	11	11	11	11	11	NA
X	102660824	C, T	ENSCAFG00000018811-STK26	intergenic_region	MODIFIER	.	0.629	0.371	14	0.03	0.97	1	11	NA	NA	11	11	11	11	11	12	22	11	11	22	11	12	11	11	NA	11	11	12	11	11	12	12	22	22	22	12	22	11	11	11	11	11	NA	22
X	102660983	T, C	ENSCAFG00000018811-STK26	intergenic_region	MODIFIER	.	0.637	0.363	6	0.029	0.971	1	11	11	11	11	11	11	11	11	12	22	11	11	22	11	12	11	11	11	11	11	12	11	11	12	12	22	22	22	12	22	11	11	11	11	11	11	22
X	102661414	T, G	ENSCAFG00000018811-STK26	intergenic_region	MODIFIER	.	0.646	0.354	7	0.03	0.97	2	11	11	11	11	11	11	11	11	12	22	11	11	22	11	12	11	11	NA	11	11	12	11	11	12	12	22	22	22	12	22	11	11	11	11	11	11	22
X	102661840	C, G	ENSCAFG00000018811-STK26	intergenic_region	MODIFIER	.	0.635	0.365	9	0.03	0.97	2	11	11	11	11	11	11	11	11	12	22	11	11	22	11	12	11	11	NA	11	11	12	11	11	12	12	22	22	22	12	22	11	11	11	11	11	11	22
X	102663194	A, C	ENSCAFG00000018811-STK26	intergenic_region	MODIFIER	.	0.641	0.359	10	0.031	0.969	2	11	NA	11	11	11	11	11	11	12	22	11	11	22	11	12	11	11	NA	11	11	12	11	11	12	12	22	22	22	12	NA	11	11	11	11	11	11	22
X	102663195	T, TA	ENSCAFG00000018811-STK26	intergenic_region	MODIFIER	.	0.641	0.359	10	0.031	0.969	2	11	NA	11	11	11	11	11	11	12	22	11	11	22	11	12	11	11	NA	11	11	12	11	11	12	12	22	22	22	12	NA	11	11	11	11	11	11	22
X	102664127	A, AT	ENSCAFG00000018811-STK26	intergenic_region	MODIFIER	.	0.629	0.371	12	0.033	0.967	3	11	11	11	11	11	11	11	11	12	22	11	11	22	11	12	11	11	NA	11	11	12	11	11	12	12	22	22	22	12	22	11	11	11	11	11	11	22
X	102664346	A, G	ENSCAFG00000018811-STK26	intergenic_region	MODIFIER	.	0.624	0.376	12	0.029	0.971	1	11	NA	11	11	11	11	11	11	12	22	11	11	22	11	12	11	11	NA	11	11	12	11	11	12	12	22	22	22	12	22	11	11	11	11	11	11	22
X	102664469	G, T	ENSCAFG00000018811-STK26	intergenic_region	MODIFIER	.	0.633	0.367	7	0.032	0.968	3	11	NA	11	11	11	11	11	11	12	22	11	11	22	11	12	11	11	NA	11	NA	12	11	11	12	12	22	22	22	12	22	11	11	11	11	11	11	22
X	102665150	T, G	ENSCAFG00000018811-STK26	intergenic_region	MODIFIER	.	0.644	0.356	22	0.037	0.963	5	11	NA	NA	NA	11	11	11	11	12	22	11	11	NA	11	12	11	11	NA	NA	NA	12	11	11	12	12	22	22	22	12	22	11	11	11	11	11	11	NA
X	102665665	G, A	ENSCAFG00000018811-STK26	intergenic_region	MODIFIER	.	0.657	0.343	15	0.031	0.969	2	11	11	NA	11	11	11	11	11	12	22	11	NA	22	11	12	11	11	NA	11	11	12	11	11	12	12	22	22	22	12	22	11	11	11	11	11	11	22
X	102666103	TTCATCCTTGATA, T	ENSCAFG00000018811-STK26	intergenic_region	MODIFIER	.	0.531	0.469	45	0	1	1	11	NA	NA	NA	NA	11	NA	11	12	22	11	NA	22	11	12	11	11	NA	NA	NA	12	NA	11	12	12	22	22	22	12	NA	11	NA	11	11	NA	NA	22
X	102666155	C, A	ENSCAFG00000018811-STK26	intergenic_region	MODIFIER	.	0.602	0.398	24	0.03	0.97	2	11	NA	NA	11	NA	11	11	11	12	22	11	NA	22	11	12	11	11	NA	11	NA	12	11	11	12	12	22	22	22	12	NA	11	NA	11	11	11	11	22
X	102666156	A, G	ENSCAFG00000018811-STK26	intergenic_region	MODIFIER	.	0.602	0.398	24	0.029	0.971	1	11	NA	NA	11	NA	11	11	11	12	22	11	NA	22	11	12	11	11	NA	11	NA	12	11	11	12	12	22	22	22	12	NA	11	NA	11	11	11	11	22
X	102667212	A, G	ENSCAFG00000018811-STK26	intergenic_region	MODIFIER	.	0.613	0.387	27	0.031	0.969	2	11	11	11	NA	11	11	11	11	12	22	11	11	22	11	12	NA	11	11	NA	NA	12	11	11	12	12	22	22	22	12	22	11	11	11	11	11	11	22
X	102668419	G, A	ENSCAFG00000018811-STK26	intergenic_region	MODIFIER	.	0.665	0.335	11	0.4	0.6	0	11	NA	11	11	11	11	11	11	12	22	11	11	22	11	12	11	11	NA	11	11	12	11	11	12	12	22	22	22	12	NA	11	11	11	11	11	11	22
X	102668744	A, T	ENSCAFG00000018811-STK26	intergenic_region	MODIFIER	.	0.63	0.37	31	0.032	0.968	2	11	NA	11	11	NA	11	NA	11	12	22	11	11	22	11	12	11	11	NA	11	11	12	11	11	12	12	22	22	22	12	NA	11	11	11	11	11	11	22
X	102670784	T, A	ENSCAFG00000018811-STK26	intergenic_region	MODIFIER	.	0.654	0.346	6	0.031	0.969	2	11	11	11	11	11	11	11	11	12	22	11	11	22	11	12	11	11	11	11	11	12	11	11	12	12	22	22	22	12	22	11	11	11	11	11	11	22
X	102672644	C, T	ENSCAFG00000018811-STK26	intergenic_region	MODIFIER	.	0.65	0.35	14	0	1	5	11	11	11	NA	11	11	11	11	12	22	11	11	22	11	12	11	11	NA	11	11	12	11	11	12	12	22	22	22	12	22	11	11	11	11	11	11	22
X	102673431	C, G	ENSCAFG00000018811-STK26	intergenic_region	MODIFIER	.	0.647	0.353	11	0.03	0.97	2	11	11	11	11	11	11	NA	11	12	22	11	11	22	11	12	11	11	NA	11	11	12	11	11	12	12	22	22	22	12	NA	11	11	11	11	11	11	NA
X	102673682	A, T	ENSCAFG00000018811-STK26	intergenic_region	MODIFIER	.	0.628	0.372	24	0.034	0.966	4	11	11	11	11	NA	11	NA	11	12	22	11	11	NA	11	12	11	11	NA	11	11	12	11	11	12	12	22	22	22	12	NA	11	11	11	11	11	11	22
X	102673693	T, A	ENSCAFG00000018811-STK26	intergenic_region	MODIFIER	.	0.64	0.36	24	0.032	0.968	3	11	11	11	11	NA	11	NA	11	12	22	11	11	NA	11	12	11	11	NA	11	11	12	11	11	12	12	22	22	22	12	NA	11	11	11	11	11	11	22
X	102674500	G, C	ENSCAFG00000018811-STK26	intergenic_region	MODIFIER	.	0.517	0.483	71	0	1	11	11	11	11	11	NA	NA	11	11	12	22	12	11	NA	11	12	NA	11	NA	NA	NA	12	11	11	12	12	22	22	22	12	NA	11	11	11	11	NA	NA	NA
X	102674866	G, A	ENSCAFG00000018811-STK26	intergenic_region	MODIFIER	.	0.642	0.358	24	0.033	0.967	4	11	11	11	11	11	11	NA	11	12	22	11	NA	22	11	12	NA	11	11	NA	11	12	11	11	12	12	22	22	22	12	22	11	11	11	11	11	11	22
X	102676786	A, T	ENSCAFG00000018811-STK26	intergenic_region	MODIFIER	.	0.643	0.357	19	0.032	0.968	3	11	NA	11	11	11	11	11	11	12	22	11	11	22	11	12	11	11	11	11	11	12	NA	11	12	12	22	22	22	12	NA	11	11	11	11	11	11	NA
X	102677035	T, C	ENSCAFG00000018811-STK26	intergenic_region	MODIFIER	.	0.633	0.367	25	0.034	0.966	4	11	NA	11	11	11	11	NA	11	12	22	11	11	22	11	12	11	11	11	11	11	12	11	11	12	12	22	22	22	12	22	11	NA	11	11	11	11	NA
X	102677485	T, G	ENSCAFG00000018811-STK26	intergenic_region	MODIFIER	.	0.606	0.394	30	0	1	5	11	NA	11	11	NA	11	11	11	12	22	11	NA	NA	11	12	11	11	NA	11	NA	12	11	11	12	12	22	22	22	12	NA	11	11	11	11	11	NA	22
X	102677529	C, T	ENSCAFG00000018811-STK26	intergenic_region	MODIFIER	.	0.634	0.366	21	0	1	5	11	NA	NA	11	11	11	11	11	12	22	11	NA	22	11	12	NA	11	NA	11	11	12	11	11	12	12	22	22	22	12	NA	11	11	11	11	11	NA	22
X	102677627	A, T	ENSCAFG00000018811-STK26	intergenic_region	MODIFIER	.	0.629	0.371	14	0.032	0.968	3	11	11	11	11	NA	11	11	11	12	22	11	NA	22	11	12	NA	11	11	11	11	12	11	11	12	12	22	22	22	12	22	11	11	11	11	11	11	22
X	102680319	T, G	ENSCAFG00000018811-STK26	intergenic_region	MODIFIER	.	NA	0	142	0.25	0.75	19	NA	NA	NA	NA	NA	NA	NA	NA	NA	NA	NA	NA	NA	NA	NA	NA	NA	NA	NA	NA	NA	NA	NA	NA	NA	NA	NA	NA	NA	NA	NA	NA	NA	NA	NA	NA	NA
X	102684157	G, C	ENSCAFG00000018811-STK26	intergenic_region	MODIFIER	.	0.642	0.358	24	0.032	0.968	3	11	NA	NA	11	NA	11	11	11	12	22	11	NA	22	11	12	11	11	11	NA	11	12	11	11	12	12	22	22	22	12	NA	11	NA	11	11	11	11	NA
X	102684252	C, T	ENSCAFG00000018811-STK26	intergenic_region	MODIFIER	.	0.603	0.397	28	0.032	0.968	3	11	NA	11	NA	NA	11	11	11	12	22	11	NA	22	11	12	11	11	NA	11	NA	12	11	11	12	12	22	22	22	12	NA	11	NA	11	11	11	NA	NA
X	102684287	G, A	ENSCAFG00000018811-STK26	intergenic_region	MODIFIER	.	0.618	0.382	32	0.032	0.968	3	11	NA	11	NA	NA	11	11	11	12	22	11	NA	NA	11	12	11	11	NA	11	NA	12	11	11	12	12	22	22	22	12	NA	11	NA	11	11	11	NA	NA
X	102684573	A, G	ENSCAFG00000018811-STK26	intergenic_region	MODIFIER	.	0.641	0.359	10	0.03	0.97	2	11	11	11	11	11	11	11	11	12	22	11	NA	22	11	12	11	11	11	NA	11	12	11	11	12	12	22	22	22	12	NA	11	11	11	11	NA	11	22
X	102685036	G, A	ENSCAFG00000018811-STK26	intergenic_region	MODIFIER	.	0.643	0.357	10	0.032	0.968	3	11	11	NA	11	11	11	11	11	12	22	11	11	22	11	12	11	11	11	11	11	12	11	11	12	12	22	22	22	12	NA	11	11	11	11	11	11	22
X	102685632	A, G	ENSCAFG00000018811-STK26	intergenic_region	MODIFIER	.	0.641	0.359	12	0.033	0.967	3	11	NA	NA	11	11	11	11	11	12	22	11	11	22	11	12	11	11	11	11	11	12	11	11	12	12	22	22	22	12	NA	11	11	11	11	11	11	22
X	102686235	G, A	ENSCAFG00000018811-STK26	intergenic_region	MODIFIER	.	0.653	0.347	4	0.03	0.97	2	11	11	11	11	11	11	11	11	12	22	11	11	22	11	12	11	11	NA	11	11	12	11	11	12	12	22	22	22	12	22	11	11	11	11	11	11	22
X	102686321	G, A	ENSCAFG00000018811-STK26	intergenic_region	MODIFIER	.	0.636	0.364	8	0.031	0.969	2	11	11	11	11	11	11	11	11	12	22	11	11	22	11	12	11	11	NA	11	11	12	11	11	12	12	22	22	22	12	22	11	11	11	11	11	11	22
X	102686597	T, C	ENSCAFG00000018811-STK26	intergenic_region	MODIFIER	.	0.636	0.364	8	0.032	0.968	3	11	11	11	11	11	11	11	11	12	22	11	11	22	11	12	11	11	11	11	11	12	11	11	12	12	22	22	22	12	22	11	11	11	11	11	11	22
X	102688414	A, C	ENSCAFG00000018811-STK26	intergenic_region	MODIFIER	.	0.655	0.345	12	0.029	0.971	0	11	NA	11	11	11	11	11	11	12	22	11	11	22	11	12	11	11	NA	11	11	12	11	11	12	12	22	22	22	12	NA	11	11	11	11	11	11	NA
X	102688415	C, T	ENSCAFG00000018811-STK26	intergenic_region	MODIFIER	.	0.646	0.354	9	0.029	0.971	0	11	NA	11	11	11	11	11	11	12	22	11	11	22	11	12	11	11	NA	11	11	12	11	11	12	12	22	22	22	12	NA	11	11	11	11	11	11	22
X	102688699	C, G	ENSCAFG00000018811-STK26	intergenic_region	MODIFIER	.	0.65	0.35	4	0.033	0.967	3	11	11	11	11	NA	11	11	11	12	22	11	11	22	11	12	11	11	NA	11	11	12	11	11	12	12	22	22	22	12	NA	11	11	11	11	11	11	22
X	102689438	C, T	ENSCAFG00000018811-STK26	intergenic_region	MODIFIER	.	0.618	0.382	15	0.029	0.971	1	11	NA	11	11	11	11	11	11	12	22	11	11	NA	11	12	NA	11	11	NA	11	12	11	11	12	12	22	22	22	12	22	11	11	11	11	12	11	NA
X	102690198	G, T	ENSCAFG00000018811-STK26	intergenic_region	MODIFIER	.	0.571	0.429	41	0	1	3	11	11	NA	11	11	11	NA	11	12	22	11	NA	22	11	12	NA	11	NA	11	NA	12	NA	NA	12	12	22	22	22	12	NA	11	11	11	11	11	NA	22
X	102690226	A, G	ENSCAFG00000018811-STK26	intergenic_region	MODIFIER	.	0.514	0.486	54	0	1	4	11	11	NA	NA	NA	11	NA	11	12	22	11	NA	22	11	12	NA	11	NA	NA	NA	12	NA	12	12	NA	22	22	22	12	NA	11	NA	11	11	11	NA	22
X	102690759	G, T	ENSCAFG00000018811-STK26	intergenic_region	MODIFIER	.	0.635	0.365	15	0.029	0.971	1	11	11	11	11	11	11	11	11	12	22	11	11	22	11	12	11	11	NA	11	11	12	NA	11	12	12	22	22	22	12	NA	11	11	11	11	11	11	22
X	102691101	C, T	ENSCAFG00000018811-STK26	intergenic_region	MODIFIER	.	0.542	0.458	30	0	1	3	11	11	NA	11	NA	11	12	12	12	22	11	NA	22	11	12	11	11	NA	NA	11	12	NA	11	12	12	22	22	22	12	NA	11	12	12	11	NA	NA	22
X	102692444	A, C	ENSCAFG00000018811-STK26	intergenic_region	MODIFIER	.	0.644	0.356	10	0.029	0.971	1	11	11	11	11	11	11	11	11	12	22	11	11	22	11	12	11	11	NA	11	11	12	11	11	12	12	22	22	22	12	22	11	11	11	11	11	11	22
X	102693180	T, A	ENSCAFG00000018811-STK26	intergenic_region	MODIFIER	.	0.638	0.362	5	0.029	0.971	1	11	NA	11	11	11	11	11	11	12	22	11	NA	22	11	12	11	11	11	11	11	12	11	11	12	12	22	22	22	12	22	11	11	11	11	11	11	NA
X	102694763	G, C	ENSCAFG00000018811-STK26	intergenic_region	MODIFIER	.	0.663	0.337	28	0.034	0.966	3	11	NA	NA	11	11	11	11	11	12	22	11	11	NA	11	12	11	11	11	11	NA	12	11	11	12	12	22	22	22	12	22	11	11	11	11	11	11	22
X	102694872	A, G	ENSCAFG00000018811-STK26	intergenic_region	MODIFIER	.	0.635	0.365	32	0.032	0.968	2	11	NA	11	11	NA	11	11	11	12	22	11	11	22	11	12	NA	11	11	11	NA	12	NA	11	12	12	22	22	22	12	NA	11	11	11	11	11	11	NA
X	102694892	C, G	ENSCAFG00000018811-STK26	intergenic_region	MODIFIER	.	0.661	0.339	32	0.161	0.839	3	11	NA	11	11	NA	11	11	11	12	22	11	NA	22	11	12	NA	11	11	11	NA	12	NA	11	12	12	22	22	22	12	NA	11	11	11	11	11	11	NA
X	102695087	A, AAT	ENSCAFG00000018811-STK26	intergenic_region	MODIFIER	.	0.526	0.474	74	0.04	0.96	7	11	NA	NA	NA	NA	11	NA	11	12	22	11	NA	NA	11	12	NA	11	NA	NA	NA	12	12	11	12	12	22	22	22	12	22	11	11	11	NA	11	NA	NA
X	102695137	ATATATATATATATATATATATATAT, A	ENSCAFG00000018811-STK26	intergenic_region	MODIFIER	.	0.519	0.481	94	0.381	0.619	9	NA	NA	NA	NA	NA	NA	NA	NA	12	22	NA	11	22	11	11	NA	11	NA	NA	NA	11	NA	NA	NA	NA	11	12	11	12	NA	NA	NA	11	NA	NA	NA	NA
X	102695220	T, C	ENSCAFG00000018811-STK26	intergenic_region	MODIFIER	.	0.61	0.39	46	0	1	8	11	NA	11	11	NA	11	NA	11	12	22	11	11	22	11	12	NA	11	NA	11	NA	12	11	11	12	12	22	22	22	12	22	11	NA	11	11	11	11	22
X	102695624	C, T	ENSCAFG00000018811-STK26	intergenic_region	MODIFIER	.	0.639	0.361	10	0.032	0.968	3	11	NA	11	11	11	11	11	11	12	22	11	11	22	11	12	11	11	NA	11	11	12	11	11	12	12	22	22	22	12	NA	11	11	11	11	11	11	22
X	102696249	A, C	ENSCAFG00000018811-STK26	intergenic_region	MODIFIER	.	0.641	0.359	8	0.031	0.969	2	11	11	11	11	11	11	11	11	12	22	11	11	22	11	12	11	11	NA	11	NA	12	11	11	12	12	22	22	22	12	22	11	11	11	11	11	11	22
X	102696285	A, T	ENSCAFG00000018811-STK26	intergenic_region	MODIFIER	.	0.641	0.359	8	0.029	0.971	1	11	11	11	11	11	11	11	11	12	22	11	11	22	11	12	11	11	11	11	NA	12	11	11	12	12	22	22	22	12	22	11	11	11	11	11	11	NA
X	102696491	A, C	ENSCAFG00000018811-STK26	intergenic_region	MODIFIER	.	0.648	0.352	7	0.03	0.97	2	11	11	11	11	11	11	11	11	12	22	11	11	22	11	12	11	11	NA	11	11	12	11	11	12	12	22	22	NA	12	22	11	11	11	11	11	11	NA
X	102697530	C, T	ENSCAFG00000018811-STK26	intergenic_region	MODIFIER	.	0.642	0.358	6	0.029	0.971	0	11	11	11	11	11	11	11	11	12	22	11	11	22	11	12	11	11	11	11	11	12	11	11	12	12	22	22	22	12	22	11	11	11	11	11	11	22
X	102697732	G, T	ENSCAFG00000018811-STK26	intergenic_region	MODIFIER	.	0.652	0.348	8	0.029	0.971	1	11	11	11	11	11	11	11	11	12	22	11	NA	22	11	12	11	11	NA	11	11	12	11	11	12	12	22	22	22	12	22	11	11	11	11	11	11	NA
X	102699634	A, G	ENSCAFG00000018811-STK26	intergenic_region	MODIFIER	.	0.639	0.361	10	0.031	0.969	2	11	11	11	11	11	11	11	11	12	22	11	11	22	11	12	11	11	11	11	11	12	11	11	12	12	22	22	22	12	22	11	11	11	11	11	11	22
X	102700478	G, A	ENSCAFG00000018811-STK26	intergenic_region	MODIFIER	.	0.644	0.356	10	0.03	0.97	2	11	NA	11	11	11	11	11	11	12	22	11	11	22	11	12	11	11	11	11	11	12	11	11	12	12	22	22	NA	12	22	11	11	11	11	11	11	22
X	102700844	C, T,G	ENSCAFG00000018811-STK26	intergenic_region	MODIFIER	.	0.624	0.376	19	0.032	0.968	3	11	NA	11	11	NA	11	11	11	12	22	11	11	NA	11	12	11	11	NA	11	11	12	11	11	12	12	22	22	22	12	22	11	11	11	11	11	11	22
X	102701309	T, C	ENSCAFG00000018811-STK26	intergenic_region	MODIFIER	.	0.656	0.344	9	0.029	0.971	1	11	11	11	11	11	11	11	11	12	22	11	11	22	11	12	11	11	11	11	11	12	11	11	12	12	22	22	22	12	22	11	11	11	11	11	11	NA
X	102702282	A, G	ENSCAFG00000018811-STK26	intergenic_region	MODIFIER	.	0.642	0.358	14	0.029	0.971	0	11	11	11	11	11	11	11	11	12	22	11	NA	22	11	12	11	11	11	11	11	12	11	11	12	12	22	22	22	12	22	11	11	11	11	11	11	22
X	102703385	T, C	ENSCAFG00000018811-STK26	intergenic_region	MODIFIER	.	0.643	0.357	7	0.029	0.971	1	11	NA	11	11	11	11	11	11	12	22	11	11	22	11	12	11	11	NA	11	11	12	11	11	12	12	22	22	22	12	22	11	11	11	11	11	11	22
X	102704371	G, C	ENSCAFG00000018811-STK26	intergenic_region	MODIFIER	.	0.637	0.363	11	0.034	0.966	4	11	11	11	11	11	11	11	11	12	22	11	11	22	11	12	NA	11	11	11	11	12	11	11	12	12	22	22	22	12	22	11	11	11	11	11	11	22
X	102704442	A, G	ENSCAFG00000018811-STK26	intergenic_region	MODIFIER	.	0.643	0.357	7	0.031	0.969	2	11	11	11	11	11	11	11	11	12	22	11	11	22	11	12	11	11	11	11	11	12	11	11	12	12	22	22	22	12	22	11	11	11	11	11	11	22
X	102706120	G, A	ENSCAFG00000018811-STK26	intergenic_region	MODIFIER	.	0.649	0.351	11	0.031	0.969	2	11	NA	11	11	11	11	11	11	12	22	11	11	22	11	12	11	11	11	11	11	12	11	11	12	12	22	22	22	12	22	11	11	11	11	11	11	22
X	102706147	G, GAC	ENSCAFG00000018811-STK26	intergenic_region	MODIFIER	.	0.648	0.352	7	0.031	0.969	2	11	NA	11	11	11	11	11	11	12	22	11	11	22	11	12	11	11	11	11	11	12	11	11	12	12	22	22	22	12	22	11	11	11	11	11	11	22
X	102706738	A, G	ENSCAFG00000018811-STK26	intergenic_region	MODIFIER	.	0.649	0.351	6	0.03	0.97	2	11	11	11	11	11	11	11	11	12	22	11	11	22	11	12	11	11	NA	11	NA	12	11	11	12	12	22	22	22	12	22	11	11	11	11	11	11	NA
X	102707905	G, T	ENSCAFG00000018811-STK26	intergenic_region	MODIFIER	.	0.645	0.355	13	0.031	0.969	2	11	NA	NA	11	11	11	11	11	12	22	11	11	22	11	12	11	11	NA	11	11	12	11	11	12	12	22	22	22	12	22	11	11	11	11	11	11	NA
X	102708476	A, T	ENSCAFG00000018811-STK26	intergenic_region	MODIFIER	.	0.659	0.341	43	0	1	5	11	NA	NA	NA	NA	11	NA	11	12	22	11	NA	22	11	12	11	11	NA	11	11	12	11	11	12	12	22	22	22	12	22	11	11	11	11	11	11	22
X	102708877	T, TC	ENSCAFG00000018811-STK26	intergenic_region	MODIFIER	.	0.652	0.348	12	0.032	0.968	2	11	11	11	11	11	11	11	11	12	22	11	11	22	11	12	11	11	11	11	11	12	11	11	12	12	22	22	22	12	22	11	11	11	11	11	11	22
X	102709209	G, C	ENSCAFG00000018811-STK26	intergenic_region	MODIFIER	.	0.636	0.364	4	0.031	0.969	2	11	11	NA	11	11	11	11	11	12	22	11	11	22	11	12	11	11	11	11	11	12	11	11	12	12	22	22	22	12	22	11	11	11	11	11	11	22
X	102713622	G, C	ENSCAFG00000018811-STK26	intergenic_region	MODIFIER	.	0.643	0.357	9	0.036	0.964	5	11	11	11	11	11	11	11	11	12	22	11	11	22	11	12	11	11	NA	11	11	12	11	11	12	12	22	22	22	12	22	11	11	11	11	11	11	22
X	102714308	G, C	ENSCAFG00000018811-STK26	intergenic_region	MODIFIER	.	0.636	0.364	11	0.03	0.97	1	11	11	11	11	11	11	11	11	12	22	11	11	22	11	12	NA	11	NA	11	11	12	11	11	12	12	22	22	22	12	22	11	11	11	11	11	11	22
X	102714808	C, CATA,CAGA	ENSCAFG00000018811-STK26	intergenic_region	MODIFIER	.	0.636	0.364	8	0.029	0.971	1	11	11	11	11	11	11	11	11	12	22	11	NA	22	11	12	11	11	NA	11	11	12	11	11	12	12	22	22	22	12	22	11	11	11	11	11	11	22
X	102715354	T, C	ENSCAFG00000018811-STK26	intergenic_region	MODIFIER	.	0.647	0.353	15	0.032	0.968	3	11	NA	NA	11	11	11	NA	11	12	22	11	11	22	11	12	11	11	11	11	11	12	11	11	12	12	22	22	22	12	22	11	11	11	11	11	11	22
X	102715600	A, T	ENSCAFG00000018811-STK26	intergenic_region	MODIFIER	.	0.573	0.427	47	0.032	0.968	3	11	NA	NA	11	NA	11	NA	11	12	22	11	NA	NA	11	12	NA	11	NA	NA	NA	12	11	11	NA	12	22	22	22	12	22	11	NA	11	11	11	NA	22
X	102715619	C, A	ENSCAFG00000018811-STK26	intergenic_region	MODIFIER	.	0.606	0.394	39	0	1	5	11	11	NA	NA	NA	11	NA	11	12	22	11	NA	NA	11	12	11	11	NA	11	11	12	11	11	NA	12	22	22	22	12	22	11	NA	11	11	11	NA	22
X	102715926	A, T	ENSCAFG00000018811-STK26	intergenic_region	MODIFIER	.	0.624	0.376	14	0.029	0.971	1	11	11	11	11	NA	11	NA	11	12	22	11	11	22	11	12	11	11	NA	11	11	12	11	11	12	12	22	22	22	12	NA	11	11	11	11	11	11	22
X	102716542	T, C	ENSCAFG00000018811-STK26	intergenic_region	MODIFIER	.	0.638	0.362	10	0.031	0.969	2	11	11	11	11	11	11	11	11	12	22	11	11	22	11	12	11	11	NA	11	11	12	11	11	12	12	22	22	22	12	22	11	11	11	11	11	11	NA
X	102717405	C, T	ENSCAFG00000018811-STK26	intergenic_region	MODIFIER	.	0.624	0.376	12	0	1	2	11	NA	11	11	NA	11	11	11	12	22	11	11	22	11	12	11	11	NA	11	11	12	11	11	12	12	22	22	22	12	22	11	11	11	11	11	11	22
X	102719056	A, G	ENSCAFG00000018811-STK26	intergenic_region	MODIFIER	.	0.654	0.346	8	0.032	0.968	3	11	11	11	11	11	11	11	11	12	22	11	11	22	11	12	11	11	11	11	11	12	11	11	12	12	22	22	22	12	NA	11	11	11	11	11	11	22
X	102719652	A, T	ENSCAFG00000018811-STK26	intergenic_region	MODIFIER	.	0.628	0.372	16	0.031	0.969	2	11	NA	11	11	11	11	11	11	12	22	11	NA	22	11	12	11	11	NA	11	11	12	11	11	12	12	22	22	22	12	22	11	11	11	11	11	NA	NA
X	102725880	G, T	ENSCAFG00000018811-STK26	intergenic_region	MODIFIER	.	0.59	0.41	45	0.036	0.964	5	11	NA	11	12	NA	11	NA	11	12	22	11	11	NA	11	12	11	NA	NA	11	NA	NA	11	11	12	12	22	22	22	12	NA	11	11	11	11	11	NA	22
X	102731945	G, A	ENSCAFG00000018811-STK26	intergenic_region	MODIFIER	.	0.632	0.368	6	0.031	0.969	2	11	NA	11	11	11	11	11	11	12	22	11	11	22	11	12	11	11	NA	11	11	12	11	11	12	12	22	22	22	12	22	11	11	11	11	11	11	22
X	102735700	A, C	ENSCAFG00000018811-STK26	intergenic_region	MODIFIER	.	0.646	0.354	7	0.031	0.969	3	11	11	11	11	NA	11	11	11	12	22	11	11	22	11	12	11	11	NA	11	11	12	11	11	12	12	22	22	22	12	22	11	11	11	11	11	11	22
X	102740513	T, C	ENSCAFG00000018811-STK26	intergenic_region	MODIFIER	.	0.645	0.355	4	0.031	0.969	2	11	11	11	11	11	11	11	11	12	22	11	11	22	11	12	11	11	NA	11	11	12	11	11	12	12	22	22	22	12	22	11	11	11	11	11	11	22
X	102744318	T, C	ENSCAFG00000018811-STK26	intergenic_region	MODIFIER	.	0.67	0.33	14	0.029	0.971	1	11	11	NA	11	11	11	11	11	12	22	11	11	22	11	12	11	11	11	11	11	12	11	11	12	12	22	22	22	12	NA	11	11	11	11	11	11	NA
X	102745681	G, A	ENSCAFG00000018811-STK26	intergenic_region	MODIFIER	.	0.659	0.341	10	0.031	0.969	3	11	11	11	11	11	11	11	11	12	22	11	11	22	11	12	11	11	NA	11	11	12	11	11	12	12	22	22	22	12	NA	11	11	11	11	11	11	NA
X	102748652	G, A	ENSCAFG00000018811-STK26	intergenic_region	MODIFIER	.	0.645	0.355	29	0.037	0.963	5	11	11	11	11	NA	11	11	11	12	22	11	11	22	11	12	11	11	11	NA	NA	12	11	11	12	12	22	22	22	12	22	11	11	11	11	11	11	NA
X	102749309	A, ACTAT	ENSCAFG00000018811-STK26	intergenic_region	MODIFIER	.	0.647	0.353	11	0.031	0.969	2	11	11	11	11	11	11	11	11	12	22	11	11	22	11	12	11	11	NA	11	11	12	11	11	12	12	22	22	22	12	NA	11	11	11	11	11	NA	NA
X	102752683	A, G	ENSCAFG00000018811-STK26	intergenic_region	MODIFIER	.	0.631	0.369	32	0	1	8	11	11	11	11	NA	11	NA	11	12	22	11	NA	22	11	12	11	11	NA	11	11	12	11	11	12	12	22	22	22	12	NA	11	11	11	11	11	NA	22
X	102753490	T, A	ENSCAFG00000018811-STK26	intergenic_region	MODIFIER	.	0.643	0.357	10	0.03	0.97	1	11	11	11	11	11	11	NA	11	12	22	11	11	22	11	12	11	11	NA	11	11	12	11	11	12	12	22	22	22	12	22	11	11	11	11	11	NA	NA
X	102754577	A, AT	ENSCAFG00000018811-STK26	intergenic_region	MODIFIER	.	0.647	0.353	16	0.037	0.963	5	11	NA	11	11	11	11	11	11	12	22	11	11	22	11	12	11	11	NA	11	11	12	11	11	12	12	22	22	22	12	22	11	11	11	11	11	11	22
X	102754663	A, AT	ENSCAFG00000018811-STK26	intergenic_region	MODIFIER	.	0.643	0.357	11	0.031	0.969	2	11	11	11	11	NA	11	NA	11	12	22	11	11	22	11	12	11	11	11	11	11	12	11	11	12	12	22	22	22	12	22	11	11	11	11	11	11	22
X	102757699	A, G	ENSCAFG00000018811-STK26	intergenic_region	MODIFIER	.	0.649	0.351	7	0.03	0.97	2	11	11	11	11	11	11	11	11	12	22	11	11	22	11	12	11	11	11	11	11	12	11	11	12	12	22	22	22	12	NA	11	11	11	11	11	11	22
X	102757774	A, G	ENSCAFG00000018811-STK26	intergenic_region	MODIFIER	.	0.643	0.357	8	0.029	0.971	1	11	11	11	11	11	11	11	11	12	22	11	11	22	11	12	11	11	11	11	11	12	11	11	12	12	22	22	22	12	22	11	11	11	11	11	11	22
X	102760147	A, C	ENSCAFG00000018811-STK26	intergenic_region	MODIFIER	.	0.641	0.359	12	0.032	0.968	3	11	11	11	11	NA	11	11	11	12	22	11	11	22	11	12	11	11	NA	11	11	12	11	11	12	12	22	22	22	12	22	11	11	11	11	11	11	22
X	102762195	T, A	ENSCAFG00000018811-STK26	intergenic_region	MODIFIER	.	0.651	0.349	6	0.029	0.971	1	11	11	11	11	11	11	11	11	12	22	11	11	22	11	12	11	11	NA	11	11	12	11	11	12	12	22	22	22	12	22	11	11	11	11	11	11	22
X	102767543	G, T	ENSCAFG00000018811-STK26	intergenic_region	MODIFIER	.	0.645	0.355	16	0.031	0.969	2	11	NA	11	11	11	11	11	11	12	22	11	NA	NA	11	12	11	11	NA	11	11	12	11	11	12	12	22	22	22	12	22	11	11	11	11	11	11	NA
X	102769014	G, T	ENSCAFG00000018811-STK26	intergenic_region	MODIFIER	.	0.645	0.355	13	0.03	0.97	2	11	NA	11	11	11	11	NA	11	12	22	11	NA	22	11	12	11	11	NA	NA	11	12	11	11	12	12	22	22	22	12	NA	11	11	11	11	11	11	22
X	102769233	A, G	ENSCAFG00000018811-STK26	intergenic_region	MODIFIER	.	0.629	0.371	19	0.032	0.968	3	11	NA	11	11	11	11	11	11	12	22	11	NA	22	11	12	11	11	NA	11	NA	12	11	11	12	12	22	22	22	12	NA	11	11	11	11	11	NA	22
X	102770347	G, A	ENSCAFG00000018811-STK26	intergenic_region	MODIFIER	.	0.622	0.378	29	0.036	0.964	5	11	11	11	11	11	11	NA	11	12	22	11	NA	22	11	12	NA	11	NA	NA	11	12	11	11	12	12	22	22	22	12	NA	11	NA	11	11	11	NA	22
X	102770522	C, T	ENSCAFG00000018811-STK26	intergenic_region	MODIFIER	.	0.641	0.359	10	0.033	0.967	3	11	11	11	11	11	11	11	11	12	22	11	11	22	11	12	11	11	NA	11	11	12	11	11	12	12	22	22	22	12	NA	11	11	11	11	11	11	NA
X	102770728	G, C	ENSCAFG00000018811-STK26	intergenic_region	MODIFIER	.	0.663	0.337	37	0.214	0.786	5	11	NA	NA	11	11	11	11	11	12	22	11	NA	22	11	12	NA	11	NA	NA	11	12	11	11	12	12	22	22	22	12	NA	11	NA	11	11	11	11	22
X	102771487	G, A	ENSCAFG00000018811-STK26	intergenic_region	MODIFIER	.	0.641	0.359	20	0.033	0.967	3	11	11	11	11	NA	11	11	11	12	22	11	NA	22	11	12	11	11	NA	NA	11	12	NA	11	12	12	22	22	22	12	NA	11	NA	11	11	11	11	NA
X	102772361	TAATAAATAAATA, TAATAAATA,TAATA,T,TAATAAATAAATAAATA	ENSCAFG00000018811-STK26	intergenic_region	MODIFIER	.	0.548	0.452	50	0.08	0.92	6	11	NA	NA	11	NA	11	11	11	12	22	11	11	NA	11	12	11	11	NA	11	11	12	NA	11	12	12	22	22	22	12	22	11	NA	11	11	11	NA	22
X	102778812	ATGTACTTT, A	ENSCAFG00000018811-STK26	intergenic_region	MODIFIER	.	0.632	0.368	14	0.031	0.969	3	11	11	11	11	11	11	11	11	12	22	11	NA	22	11	12	11	11	11	11	NA	12	11	11	12	12	22	22	22	12	NA	11	11	12	11	11	11	22
X	102778820	T, TCCC	ENSCAFG00000018811-STK26	intergenic_region	MODIFIER	.	0.638	0.362	15	0.032	0.968	3	11	11	11	11	11	11	11	11	12	22	11	NA	22	11	12	11	11	11	11	NA	12	11	11	12	12	22	22	22	12	NA	11	11	12	11	11	11	22
X	102778824	AC, A	ENSCAFG00000018811-STK26	intergenic_region	MODIFIER	.	0.641	0.359	16	0.033	0.967	4	11	11	11	11	11	11	11	11	12	22	11	NA	22	11	12	11	11	11	11	NA	12	11	11	12	12	22	22	22	12	NA	11	11	12	11	11	11	22
X	102778826	C, G,CCATCAG	ENSCAFG00000018811-STK26	intergenic_region	MODIFIER	.	0.645	0.355	18	0.033	0.967	4	11	11	11	11	11	11	11	11	12	22	11	NA	22	11	12	11	11	11	11	NA	12	11	11	12	12	22	22	22	12	NA	11	11	12	11	11	11	22
X	102779407	A, G	ENSCAFG00000018811-STK26	intergenic_region	MODIFIER	.	0.637	0.363	12	0.029	0.971	1	11	11	11	11	11	11	11	11	12	22	11	NA	22	11	12	11	11	NA	11	11	12	11	11	12	12	22	22	22	12	22	11	11	11	11	11	11	22
X	102780066	T, C	ENSCAFG00000018811-STK26	intergenic_region	MODIFIER	.	0.652	0.348	7	0.029	0.971	1	11	11	11	11	11	11	11	11	12	22	11	11	22	11	12	11	11	11	11	11	12	11	11	12	12	22	22	22	12	22	11	11	11	11	11	11	22
X	102781872	T, C	ENSCAFG00000018811-STK26	intergenic_region	MODIFIER	.	0.638	0.362	18	0.037	0.963	5	11	11	11	NA	11	11	11	11	12	22	11	11	22	11	12	11	11	NA	11	11	12	11	11	12	12	22	22	22	12	22	11	11	11	11	11	11	22
X	102783437	A, G	ENSCAFG00000018811-STK26	intergenic_region	MODIFIER	.	0.645	0.355	7	0.03	0.97	2	11	11	11	11	11	11	11	11	12	22	11	11	22	11	12	11	11	11	11	11	12	11	11	12	12	22	22	22	12	22	11	11	11	11	11	11	22
X	102785086	TAAAAA, TAAAA,TAA,TAAA,T	ENSCAFG00000018811-STK26	intergenic_region	MODIFIER	.	0.564	0.436	44	0.077	0.923	7	11	11	11	11	11	11	11	11	12	22	12	11	NA	11	12	11	11	NA	11	11	12	11	11	12	12	22	22	NA	12	22	11	11	11	11	11	11	NA
X	102785088	A, T	ENSCAFG00000018811-STK26	intergenic_region	MODIFIER	.	0.517	0.483	34	0	1	4	11	11	11	11	11	11	11	11	12	22	12	11	NA	11	12	11	11	NA	11	11	12	11	11	12	12	22	22	NA	12	22	11	11	11	11	11	11	NA
X	102785639	A, G	ENSCAFG00000018811-STK26	intergenic_region	MODIFIER	.	0.652	0.348	15	0.029	0.971	1	11	11	NA	11	11	11	11	11	12	22	11	11	22	11	12	11	11	11	NA	11	12	11	11	12	12	22	22	22	12	NA	11	11	11	11	11	NA	NA
X	102785814	T, G	ENSCAFG00000018811-STK26	intergenic_region	MODIFIER	.	0.653	0.347	23	0.033	0.967	4	11	11	11	11	11	11	11	11	12	22	11	NA	NA	11	12	11	11	11	NA	NA	12	11	11	12	12	22	22	22	12	NA	11	11	11	11	11	11	22
X	102785992	A, G	ENSCAFG00000018811-STK26	intergenic_region	MODIFIER	.	0.625	0.375	28	0.042	0.958	7	11	NA	11	11	11	11	11	11	12	22	11	NA	22	11	12	NA	11	11	11	11	12	11	11	12	12	22	22	22	12	NA	11	NA	11	11	NA	11	NA
X	102797214	GT, G	ENSCAFG00000018811-STK26	intergenic_region	MODIFIER	.	0.652	0.348	47	0.042	0.958	8	11	NA	11	11	11	11	NA	11	12	22	11	11	22	11	12	11	11	NA	NA	11	12	11	11	12	12	22	22	22	12	NA	11	NA	11	11	NA	11	22
X	102798169	G, A	ENSCAFG00000018811-STK26	intergenic_region	MODIFIER	.	0.63	0.37	13	0.029	0.971	1	11	NA	11	11	11	11	NA	11	12	22	11	11	22	11	12	NA	11	NA	11	NA	12	11	11	12	12	22	22	22	12	22	11	11	11	11	11	11	22
X	102798174	A, G	ENSCAFG00000018811-STK26	intergenic_region	MODIFIER	.	0.626	0.374	15	0.03	0.97	2	11	NA	11	11	11	11	NA	11	12	22	11	11	22	11	12	NA	11	NA	11	NA	12	11	11	12	12	22	22	22	12	22	11	NA	11	11	11	11	22
X	102798584	T, A	ENSCAFG00000018811-STK26	intergenic_region	MODIFIER	.	0.636	0.364	18	0.031	0.969	2	11	11	NA	11	11	11	NA	11	12	22	11	11	22	11	12	11	11	11	11	11	12	11	11	12	12	22	22	22	12	22	11	11	11	11	11	11	22
X	102798845	A, T	ENSCAFG00000018811-STK26	intergenic_region	MODIFIER	.	0.503	0.497	24	0	1	3	11	NA	11	11	11	11	11	11	12	22	12	11	22	11	12	11	11	11	11	11	12	11	11	12	12	22	22	22	12	NA	11	11	11	11	11	11	NA
X	102799608	T, C	ENSCAFG00000018811-STK26	intergenic_region	MODIFIER	.	0.651	0.349	19	0.029	0.971	1	11	11	11	11	NA	11	11	11	12	22	11	11	22	11	12	11	11	11	11	11	12	11	11	12	12	22	22	22	12	22	11	11	11	11	11	11	NA
X	102800002	A, G	ENSCAFG00000018811-STK26	intergenic_region	MODIFIER	.	0.644	0.356	10	0.031	0.969	2	11	11	11	11	11	11	11	11	12	22	11	11	22	11	12	11	11	NA	11	11	12	11	11	12	12	22	22	22	12	22	11	11	11	11	11	11	22
X	102800954	T, C	ENSCAFG00000018811-STK26	intergenic_region	MODIFIER	.	0.637	0.363	16	0.034	0.966	4	11	11	11	11	11	11	11	11	12	22	11	11	22	11	12	11	11	NA	11	11	12	11	11	12	12	22	22	22	12	22	11	11	11	11	11	11	22
X	102802815	T, C	ENSCAFG00000018811-STK26	intergenic_region	MODIFIER	.	0.652	0.348	30	0.032	0.968	2	11	NA	11	11	11	11	11	11	12	22	11	11	NA	11	12	11	11	NA	NA	NA	12	11	11	12	12	22	22	22	12	NA	11	11	11	11	11	11	22
X	102804599	AT, A	ENSCAFG00000018811-STK26	intergenic_region	MODIFIER	.	0.622	0.378	18	0.029	0.971	0	11	11	11	11	NA	11	11	11	12	22	11	11	NA	11	12	11	11	NA	11	11	12	11	11	12	12	22	22	22	12	22	11	11	11	11	11	11	22
X	102805169	TAAAAATTCTCATTCTCAAAAAAAAAAAAAAA, T	ENSCAFG00000018811-STK26	intergenic_region	MODIFIER	.	0.759	0.241	45	0.062	0.938	11	11	11	NA	11	NA	11	11	11	12	NA	11	NA	NA	11	12	11	11	NA	11	11	12	11	11	12	12	22	NA	NA	12	NA	11	11	11	11	11	11	NA
X	102805518	A, G	ENSCAFG00000018811-STK26	intergenic_region	MODIFIER	.	0.652	0.348	13	0.156	0.844	2	11	11	11	11	11	11	NA	11	12	22	11	11	NA	11	12	11	11	NA	11	11	12	11	11	12	12	22	22	22	12	22	11	11	11	11	11	11	22
X	102806142	T, A	ENSCAFG00000018811-STK26	intergenic_region	MODIFIER	.	0.652	0.348	18	0.029	0.971	1	11	NA	11	11	11	11	11	11	12	22	11	11	22	11	12	11	11	NA	11	NA	12	11	11	12	12	22	22	22	12	22	11	11	11	11	11	11	NA
X	102807284	G, A	ENSCAFG00000018811-STK26	intergenic_region	MODIFIER	.	0.64	0.36	18	0.037	0.963	5	11	11	11	11	NA	11	11	11	12	22	11	11	22	11	12	11	11	NA	NA	11	12	11	11	12	12	22	22	22	12	22	11	11	11	11	11	11	22
X	102808112	C, T	ENSCAFG00000018811-STK26	intergenic_region	MODIFIER	.	0.622	0.378	38	0.036	0.964	5	11	NA	NA	11	NA	11	11	11	12	22	11	11	NA	11	12	11	11	NA	11	11	12	11	11	12	12	22	22	22	12	22	11	11	11	11	11	11	NA
X	102810841	A, C	ENSCAFG00000018811-STK26	intergenic_region	MODIFIER	.	0.633	0.367	25	0	1	4	11	NA	NA	11	11	11	11	11	12	22	11	NA	22	11	12	NA	11	NA	11	11	12	11	11	12	12	22	22	22	12	NA	11	11	11	11	NA	NA	22
X	102812337	A, G	ENSCAFG00000018811-STK26	intergenic_region	MODIFIER	.	0.642	0.358	14	0.032	0.968	3	11	NA	NA	11	NA	11	11	11	12	22	11	11	22	11	12	11	11	NA	11	11	12	11	11	12	12	22	22	22	12	NA	11	11	11	11	11	11	22
X	102812463	G, A	ENSCAFG00000018811-STK26	intergenic_region	MODIFIER	.	0.654	0.346	12	0.032	0.968	3	11	NA	11	11	11	11	11	11	12	22	11	11	22	11	12	11	11	NA	11	11	12	11	11	12	12	22	22	22	12	NA	11	11	11	11	11	11	22
X	102813434	GA, G	ENSCAFG00000018811-STK26	intergenic_region	MODIFIER	.	0.646	0.354	21	0.029	0.971	0	11	11	11	11	11	11	11	11	12	22	11	11	22	11	12	NA	11	11	11	11	12	11	11	12	12	22	22	22	12	22	11	11	11	11	11	11	22
X	102816319	A, G	ENSCAFG00000018811-STK26	intergenic_region	MODIFIER	.	0.726	0.274	9	0.433	0.567	3	11	11	11	11	11	11	11	11	12	22	11	11	22	11	12	11	11	11	11	NA	11	11	11	11	11	22	12	11	12	22	11	11	11	11	11	11	NA
X	102816647	G, A	ENSCAFG00000018811-STK26	intergenic_region	MODIFIER	.	0.655	0.345	11	0.032	0.968	3	11	NA	11	11	11	11	11	11	12	22	11	11	22	11	12	11	11	11	11	11	12	11	11	12	12	22	22	22	12	NA	11	11	11	11	11	11	22
X	102822310	C, T	ENSCAFG00000018811-STK26	intergenic_region	MODIFIER	.	0.646	0.354	8	0.032	0.968	3	11	11	11	11	11	11	11	11	12	22	11	11	22	11	12	11	11	NA	11	11	12	11	11	12	12	22	22	22	12	22	11	11	11	11	11	11	22
X	102822834	T, G	ENSCAFG00000018811-STK26	intergenic_region	MODIFIER	.	0.619	0.381	21	0.034	0.966	4	11	11	11	11	NA	11	NA	11	12	22	11	11	22	11	12	NA	11	NA	11	11	12	11	11	12	12	22	22	22	12	22	11	11	11	11	11	11	22
X	102824413	CCT, C	ENSCAFG00000018811-STK26	intergenic_region	MODIFIER	.	0.654	0.346	28	0.036	0.964	4	11	NA	11	11	NA	11	NA	11	12	22	11	NA	NA	11	12	NA	11	NA	NA	11	12	11	11	12	12	22	22	22	12	NA	11	11	11	11	11	NA	NA
X	102827951	C, T	ENSCAFG00000018811-STK26	intergenic_region	MODIFIER	.	0.654	0.346	13	0.03	0.97	1	11	11	11	11	11	11	11	11	12	22	11	NA	22	11	12	11	11	NA	11	11	12	11	11	12	12	22	22	22	12	NA	11	11	11	11	11	11	NA
X	102833989	A, G	ENSCAFG00000018811-STK26	intergenic_region	MODIFIER	.	0.639	0.361	9	0.033	0.967	3	11	11	11	11	NA	11	11	11	12	22	11	11	NA	11	12	11	11	NA	11	11	12	11	11	12	12	22	22	22	12	22	11	11	11	11	11	11	22
X	102833998	G, A	ENSCAFG00000018811-STK26	intergenic_region	MODIFIER	.	0.638	0.362	10	0.034	0.966	3	11	11	11	11	NA	11	11	11	12	22	11	11	22	11	12	11	11	NA	11	11	12	11	11	12	12	22	22	22	12	22	11	11	11	11	11	11	22
X	102839829	C, CT	ENSCAFG00000018811-STK26	intergenic_region	MODIFIER	.	0.604	0.396	28	0.033	0.967	4	11	NA	11	11	11	11	NA	11	12	22	11	NA	22	11	12	NA	11	NA	NA	11	12	11	11	12	12	22	22	22	12	NA	11	NA	11	11	NA	11	22
X	102840574	T, TA,TAA	ENSCAFG00000018811-STK26	intergenic_region	MODIFIER	.	0.55	0.45	84	0	1	11	11	NA	NA	NA	NA	11	NA	NA	12	22	11	11	NA	11	12	NA	11	NA	NA	NA	NA	NA	11	12	NA	22	22	22	NA	NA	11	NA	11	NA	NA	NA	22
X	102845072	A, C	ENSCAFG00000018811-STK26	intergenic_region	MODIFIER	.	0.672	0.328	34	0	1	4	11	NA	NA	11	11	11	11	11	12	22	11	NA	22	11	12	11	11	11	NA	NA	12	11	11	12	12	22	22	22	12	NA	11	11	11	11	11	11	NA
X	102845686	T, C	ENSCAFG00000018811-STK26	intergenic_region	MODIFIER	.	0.636	0.364	20	0.033	0.967	3	11	NA	NA	11	11	11	11	11	12	22	11	11	NA	11	12	11	11	11	11	11	12	11	11	12	12	22	22	22	12	22	11	11	11	11	11	11	NA
X	102852622	C, T	ENSCAFG00000018811-STK26	intergenic_region	MODIFIER	.	0.618	0.382	15	0.029	0.971	1	11	11	11	11	11	11	11	11	12	22	11	11	22	11	12	11	11	NA	11	11	12	11	11	12	12	22	22	22	12	22	11	11	11	11	11	11	22
X	102852823	C, G	ENSCAFG00000018811-STK26	intergenic_region	MODIFIER	.	0.632	0.368	22	0.038	0.962	6	11	11	NA	11	11	11	11	11	12	22	11	11	22	11	12	11	11	NA	11	NA	12	11	11	12	12	22	22	22	12	22	11	11	11	11	11	11	NA
X	102853134	T, C	ENSCAFG00000018811-STK26	intergenic_region	MODIFIER	.	0.632	0.368	6	0.032	0.968	3	11	11	11	11	11	11	11	11	12	22	11	11	22	11	12	11	11	NA	NA	11	12	11	11	12	12	22	22	22	12	22	11	11	11	11	11	11	22
X	102857292	T, C	ENSCAFG00000018811-STK26	intergenic_region	MODIFIER	.	0.641	0.359	9	0	1	3	11	11	11	11	NA	11	11	11	12	22	11	NA	22	11	12	11	11	11	11	11	12	11	11	12	12	22	22	22	12	22	11	11	11	11	11	11	22
X	102857828	A, G	ENSCAFG00000018811-STK26	intergenic_region	MODIFIER	.	0.626	0.374	10	0.032	0.968	2	11	11	11	11	11	11	11	11	12	22	11	NA	22	11	12	NA	11	NA	11	NA	12	11	11	12	12	22	22	22	12	22	11	11	11	11	11	11	22
X	102862552	A, G	ENSCAFG00000018811-STK26	intergenic_region	MODIFIER	.	0.633	0.367	16	0.032	0.968	3	11	NA	11	11	11	11	11	11	12	22	11	11	22	11	12	11	11	NA	11	NA	12	11	11	12	12	22	22	22	12	22	11	11	11	11	11	11	22
X	102864601	T, A	ENSCAFG00000018811-STK26	intergenic_region	MODIFIER	.	0.641	0.359	8	0.03	0.97	2	11	11	11	11	11	11	11	11	12	22	11	11	22	11	12	11	11	NA	11	11	12	11	11	12	12	22	22	22	12	22	11	11	11	11	11	11	22
X	102870022	AAAAAAT, A	ENSCAFG00000018811-STK26	intergenic_region	MODIFIER	.	0.609	0.391	28	0.036	0.964	5	11	11	11	11	11	11	11	11	12	22	11	NA	22	11	12	11	11	NA	NA	NA	12	11	11	12	12	22	22	22	12	22	11	11	11	11	11	11	22
X	102871367	T, C	ENSCAFG00000018811-STK26	intergenic_region	MODIFIER	.	0.638	0.362	8	0.029	0.971	1	11	11	11	11	11	11	11	11	12	22	11	11	22	11	12	11	11	NA	11	11	12	11	11	12	12	22	22	22	12	22	11	11	11	11	11	11	22
X	102872677	C, G,CAG	ENSCAFG00000018811-STK26	intergenic_region	MODIFIER	.	0.577	0.423	61	0.034	0.966	4	11	NA	NA	11	NA	11	NA	NA	12	22	11	11	22	NA	12	NA	11	NA	NA	NA	12	NA	NA	12	12	NA	22	NA	NA	NA	11	NA	11	11	NA	NA	22
X	102872805	A, G	ENSCAFG00000018811-STK26	intergenic_region	MODIFIER	.	0.65	0.35	17	0.034	0.966	5	11	NA	11	11	11	11	NA	11	12	22	11	11	22	11	12	11	11	11	11	11	12	11	11	12	12	22	22	22	12	22	11	11	11	11	NA	11	22
X	102873097	C, T	ENSCAFG00000018811-STK26	intergenic_region	MODIFIER	.	0.607	0.393	45	0.04	0.96	6	11	NA	NA	11	NA	11	NA	11	12	22	11	11	22	11	12	11	11	11	NA	11	12	11	11	12	12	22	22	22	12	22	11	NA	11	11	NA	NA	NA
X	102873773	AT, ATT,A	ENSCAFG00000018811-STK26	intergenic_region	MODIFIER	.	0.627	0.373	13	0.029	0.971	1	11	11	11	11	NA	11	NA	11	12	22	11	12	22	11	12	11	11	NA	11	11	12	11	11	12	12	22	22	22	12	NA	11	11	11	11	11	11	22
X	102874517	T, TCAAC	ENSCAFG00000018811-STK26	intergenic_region	MODIFIER	.	0.641	0.359	11	0.032	0.968	3	11	11	11	11	11	11	11	11	12	22	11	11	22	11	12	11	11	11	11	NA	12	11	11	12	12	22	22	22	12	NA	11	11	11	11	11	11	22
X	102876390	G, A	ENSCAFG00000018811-STK26	intergenic_region	MODIFIER	.	0.668	0.332	19	0.033	0.967	4	11	11	11	11	11	11	11	11	12	22	11	11	22	11	12	11	11	11	11	11	12	11	11	12	12	22	22	22	12	NA	11	11	11	11	11	11	22
X	102877879	T, C	ENSCAFG00000018811-STK26	intergenic_region	MODIFIER	.	0.63	0.37	16	0.032	0.968	3	11	11	11	11	11	11	11	11	12	22	11	11	22	11	12	11	11	11	NA	11	12	11	11	12	12	22	22	22	12	22	11	11	11	11	11	11	22
X	102877936	A, G	ENSCAFG00000018811-STK26	intergenic_region	MODIFIER	.	0.632	0.368	7	0.031	0.969	2	11	11	11	11	11	11	11	11	12	22	11	11	22	11	12	11	11	11	11	11	12	11	11	12	12	22	22	22	12	22	11	11	11	11	11	11	22
X	102878514	G, A	ENSCAFG00000018811-STK26	intergenic_region	MODIFIER	.	0.643	0.357	9	0.032	0.968	2	11	11	11	11	11	11	11	11	12	22	11	11	22	11	12	11	11	11	11	11	12	11	11	12	12	22	22	22	12	NA	11	11	11	11	11	11	22
X	102880136	G, A	ENSCAFG00000018811-STK26	intergenic_region	MODIFIER	.	0.641	0.359	12	0.029	0.971	1	11	11	11	11	11	11	NA	11	12	22	11	11	22	11	12	11	11	11	11	11	12	11	11	12	12	22	22	22	12	22	11	11	11	11	11	11	22
X	102881920	C, CCTTTGTGAG	ENSCAFG00000018811-STK26	intergenic_region	MODIFIER	.	0.647	0.353	11	0.029	0.971	1	11	11	11	11	11	11	11	11	12	22	11	11	22	11	12	11	11	11	11	11	12	11	11	12	12	22	22	22	12	22	11	11	11	11	11	11	22
X	102883320	C, T	ENSCAFG00000018811-STK26	intergenic_region	MODIFIER	.	0.645	0.355	6	0.031	0.969	3	11	11	11	11	11	11	11	11	12	22	11	11	NA	11	12	11	11	11	11	11	12	11	11	12	12	22	22	22	12	22	11	11	11	11	11	11	22
X	102884840	CAG, CAGAG,C	ENSCAFG00000018811-STK26	intergenic_region	MODIFIER	.	0.878	0.122	11	0.406	0.594	2	11	11	11	11	11	11	11	11	11	11	11	11	NA	11	12	11	11	11	11	11	12	11	11	12	12	22	12	22	11	11	11	11	11	11	11	11	22
X	102887065	T, G	ENSCAFG00000018811-STK26	intergenic_region	MODIFIER	.	0.647	0.353	16	0.029	0.971	1	11	NA	11	NA	11	11	11	11	12	22	11	11	22	11	12	11	11	11	11	11	12	11	11	12	12	22	22	22	12	22	11	11	11	11	11	11	NA
X	102888347	CATAT, CAT,C	ENSCAFG00000018811-STK26	intergenic_region	MODIFIER	.	0.614	0.386	27	0.033	0.967	3	11	11	NA	11	11	11	11	11	12	22	11	11	22	11	12	11	11	NA	11	NA	12	11	11	12	12	22	22	22	12	22	11	11	11	11	11	11	22
X	102889012	A, G	ENSCAFG00000018811-STK26	intergenic_region	MODIFIER	.	0.639	0.361	15	0.033	0.967	4	11	11	11	11	11	11	NA	11	12	22	11	NA	22	11	12	11	11	NA	11	11	12	11	11	12	12	22	22	22	12	22	11	11	11	11	11	11	22
X	102889327	C, T	ENSCAFG00000018811-STK26	intergenic_region	MODIFIER	.	0.681	0.319	8	0.452	0.548	3	11	11	11	11	11	11	11	11	12	22	11	11	22	11	12	11	11	NA	11	11	12	11	11	12	12	22	22	22	12	22	11	11	11	11	11	11	NA
X	102889861	CT, C	ENSCAFG00000018811-STK26	intergenic_region	MODIFIER	.	0.569	0.431	33	0	1	3	11	NA	NA	11	NA	11	NA	11	12	22	11	NA	22	11	12	NA	11	NA	NA	11	12	11	11	12	12	22	22	22	12	22	12	11	11	11	11	NA	22
X	102890528	G, A	ENSCAFG00000018811-STK26	intergenic_region	MODIFIER	.	0.614	0.386	18	0.029	0.971	1	11	NA	11	11	NA	11	NA	11	12	22	11	11	22	11	12	11	11	11	11	11	12	11	11	12	12	22	22	22	12	22	11	11	11	11	11	NA	22
X	102891462	G, A	ENSCAFG00000018811-STK26	intergenic_region	MODIFIER	.	0.64	0.36	14	0.032	0.968	3	11	11	11	11	11	11	11	11	12	22	11	11	NA	11	12	11	11	NA	11	11	12	11	11	12	12	22	22	22	12	22	11	11	11	11	11	11	NA
X	102892237	T, TG	ENSCAFG00000018811-STK26	intergenic_region	MODIFIER	.	0.619	0.381	14	0.029	0.971	0	11	NA	NA	11	11	11	11	11	12	22	11	NA	22	11	12	11	11	NA	11	11	12	11	11	12	12	22	22	22	12	22	11	11	11	11	11	NA	22
X	102892239	C, A	ENSCAFG00000018811-STK26	intergenic_region	MODIFIER	.	0.619	0.381	14	0.03	0.97	1	11	NA	NA	11	11	11	11	11	12	22	11	NA	22	11	12	11	11	NA	11	11	12	11	11	12	12	22	22	22	12	22	11	11	11	11	11	NA	22
X	102894147	C, T	ENSCAFG00000018811-STK26	intergenic_region	MODIFIER	.	0.626	0.374	12	0.03	0.97	2	11	11	11	11	11	11	NA	11	12	22	11	11	22	11	12	11	11	NA	NA	11	12	11	11	12	12	22	22	22	12	22	11	11	11	11	11	11	NA
X	102894925	C, T	ENSCAFG00000018811-STK26	intergenic_region	MODIFIER	.	0.629	0.371	8	0.031	0.969	2	11	11	11	11	11	11	11	11	12	22	11	11	22	11	12	11	11	NA	11	11	12	11	11	12	12	22	22	22	12	22	11	11	11	11	11	11	22
X	102895521	G, A	ENSCAFG00000018811-STK26	intergenic_region	MODIFIER	.	0.637	0.363	6	0.031	0.969	2	11	11	11	11	11	11	11	11	12	22	11	11	22	11	12	11	11	NA	11	11	12	11	11	12	12	22	22	22	12	22	11	11	11	11	11	11	22
X	102895751	C, T	ENSCAFG00000018811-STK26	intergenic_region	MODIFIER	.	0.634	0.366	5	0.029	0.971	0	11	NA	11	11	11	11	11	11	12	22	11	11	22	11	12	11	11	NA	11	11	12	11	11	12	12	22	22	22	12	22	11	11	11	11	11	11	22
X	102895963	T, G	ENSCAFG00000018811-STK26	intergenic_region	MODIFIER	.	0.644	0.356	10	0.029	0.971	1	11	NA	11	11	11	11	11	11	12	22	11	NA	22	11	12	11	11	11	11	11	12	11	11	12	12	22	22	22	12	NA	11	11	11	11	11	11	22
X	102897714	C, T	ENSCAFG00000018811-STK26	intergenic_region	MODIFIER	.	0.629	0.371	5	0.03	0.97	2	11	11	11	11	11	11	11	11	12	22	11	11	22	11	12	11	11	NA	11	11	12	11	11	12	12	22	22	22	12	22	11	11	11	11	11	11	22
X	102897944	A, T	ENSCAFG00000018811-STK26	intergenic_region	MODIFIER	.	0.652	0.348	17	0.031	0.969	2	11	NA	NA	11	11	11	11	11	12	22	11	11	22	11	12	11	11	11	11	NA	12	11	11	12	12	22	22	22	12	22	11	11	11	11	11	11	22
X	102897981	TCCC, TCC,T,TC	ENSCAFG00000018811-STK26	intergenic_region	MODIFIER	.	0.531	0.469	32	0	1	5	11	NA	NA	11	11	11	11	11	12	22	12	11	NA	11	12	11	11	NA	11	11	12	11	11	12	12	NA	22	22	12	NA	11	11	11	11	11	11	NA
X	102900111	A, G	ENSCAFG00000018811-STK26	intergenic_region	MODIFIER	.	0.634	0.366	5	0	1	2	11	11	11	11	NA	11	11	11	12	22	11	11	22	11	12	11	11	11	11	11	12	11	11	12	12	22	22	22	12	22	11	11	11	11	11	11	22
X	102900147	T, C	ENSCAFG00000018811-STK26	intergenic_region	MODIFIER	.	0.636	0.364	8	0	1	2	11	11	11	11	11	11	11	11	12	22	11	11	22	11	12	11	11	11	11	NA	12	11	11	12	12	22	22	22	12	22	11	11	11	11	11	11	NA
X	102901510	T, C	ENSCAFG00000018811-STK26	intergenic_region	MODIFIER	.	0.648	0.352	8	0.029	0.971	1	11	11	11	11	11	11	11	11	12	22	11	11	22	11	12	11	11	NA	11	11	12	11	11	12	12	22	22	22	12	NA	11	11	11	11	11	11	22
X	102906114	G, T	ENSCAFG00000018811-STK26	intergenic_region	MODIFIER	.	0.64	0.36	4	0.031	0.969	2	11	11	11	11	11	11	11	11	12	22	11	11	22	11	12	11	11	NA	11	11	12	11	11	12	12	22	22	22	12	22	11	11	11	11	11	11	22
X	102906244	G, T	ENSCAFG00000018811-STK26	intergenic_region	MODIFIER	.	0.647	0.353	13	0.031	0.969	2	11	11	11	11	11	11	11	11	12	22	11	NA	22	11	12	11	11	NA	11	11	12	11	11	12	12	22	22	22	12	22	11	11	11	11	11	11	22
X	102906900	G, C	ENSCAFG00000018811-STK26	intergenic_region	MODIFIER	.	0.503	0.497	49	0.04	0.96	7	11	NA	11	NA	NA	12	11	12	12	22	11	NA	22	11	12	NA	12	NA	NA	12	12	11	11	12	12	22	22	22	12	22	11	11	12	11	NA	12	22
X	102906902	G, C	ENSCAFG00000018811-STK26	intergenic_region	MODIFIER	.	0.503	0.497	48	0.04	0.96	7	11	NA	11	NA	NA	12	11	NA	12	22	11	NA	22	11	12	NA	12	NA	NA	12	12	11	11	12	12	22	22	22	12	22	11	11	12	11	NA	12	22
X	102909125	AAAAG, A	ENSCAFG00000018811-STK26	intergenic_region	MODIFIER	.	0.626	0.374	14	0.036	0.964	5	11	NA	11	11	NA	11	11	11	12	22	11	11	22	11	12	12	11	NA	11	11	12	11	11	12	12	22	22	22	12	22	11	11	11	11	11	11	22
X	102909390	C, T	ENSCAFG00000018811-STK26	intergenic_region	MODIFIER	.	0.648	0.352	7	0.031	0.969	2	11	11	11	11	11	11	11	11	12	22	11	11	22	11	12	11	11	11	11	11	12	11	11	12	12	22	22	22	12	22	11	NA	11	11	11	11	22
X	102909503	TA, T	ENSCAFG00000018811-STK26	intergenic_region	MODIFIER	.	0.668	0.332	19	0.031	0.969	2	11	11	11	11	NA	11	11	11	12	22	11	11	22	11	12	NA	11	11	11	11	12	11	11	12	12	22	22	22	12	22	11	11	11	11	11	11	22
X	102910054	T, C	ENSCAFG00000018811-STK26	intergenic_region	MODIFIER	.	0.638	0.362	8	0.03	0.97	2	11	11	11	11	11	11	11	11	12	22	11	11	22	11	12	11	11	NA	11	11	12	11	11	12	12	22	22	22	12	22	11	11	11	11	11	11	22
X	102912039	T, G	ENSCAFG00000018811-STK26	intergenic_region	MODIFIER	.	0.665	0.335	10	0.03	0.97	1	11	11	11	11	11	11	11	11	12	22	11	11	22	11	12	11	11	11	11	11	12	11	11	12	12	22	22	22	12	22	11	11	11	11	11	11	22
X	102919189	TA, T,TAA	ENSCAFG00000018811-STK26	intergenic_region	MODIFIER	.	0.513	0.487	45	0	1	5	11	11	NA	11	NA	11	11	11	12	22	12	12	22	11	12	11	11	NA	11	NA	12	11	11	12	12	22	22	22	12	NA	11	11	11	11	11	11	22
X	102922319	A, G	ENSCAFG00000018811-STK26	intergenic_region	MODIFIER	.	0.644	0.356	8	0.033	0.967	3	11	NA	11	11	11	11	11	11	12	22	11	11	22	11	12	11	11	11	11	11	12	11	11	12	12	22	22	22	12	22	11	11	11	11	11	NA	NA
X	102927995	C, T	ENSCAFG00000018811-STK26	intergenic_region	MODIFIER	.	0.644	0.356	9	0.03	0.97	2	11	11	11	11	11	11	11	11	12	22	11	11	22	11	12	11	11	11	11	11	12	11	11	12	12	22	22	22	12	NA	11	11	11	11	11	11	22
X	102931189	C, T	ENSCAFG00000018811-STK26	intergenic_region	MODIFIER	.	0.642	0.358	6	0.031	0.969	2	11	11	11	11	11	11	11	11	12	22	11	11	NA	11	12	11	11	11	11	11	12	11	11	12	12	22	22	22	12	22	11	11	11	11	11	11	22
X	102932517	C, T	ENSCAFG00000018811-STK26	intergenic_region	MODIFIER	.	0.651	0.349	9	0.032	0.968	3	11	11	11	11	11	11	11	11	12	22	11	11	22	11	12	11	11	11	11	11	12	11	11	12	12	22	22	22	12	22	11	11	11	11	11	11	NA
X	102944136	C, T	ENSCAFG00000018811-STK26	intergenic_region	MODIFIER	.	0.646	0.354	10	0.031	0.969	2	11	11	NA	11	11	11	11	11	12	22	11	11	22	11	12	11	11	NA	11	11	12	11	11	12	12	22	22	22	12	NA	11	11	11	11	11	11	NA
X	102945627	G, A	ENSCAFG00000018811-STK26	intergenic_region	MODIFIER	.	0.661	0.339	23	0.441	0.559	1	11	NA	11	11	11	11	11	11	12	22	11	11	22	11	12	11	11	NA	11	NA	12	11	11	12	12	22	22	22	12	NA	11	11	11	11	11	11	22
X	102946287	T, C	ENSCAFG00000018811-STK26	intergenic_region	MODIFIER	.	0.657	0.343	5	0.156	0.844	2	11	11	11	11	11	11	11	11	12	22	11	11	22	11	12	11	11	11	11	11	12	11	11	12	12	22	22	22	12	22	11	11	11	11	11	11	22
X	102947816	A, G	ENSCAFG00000018811-STK26	intergenic_region	MODIFIER	.	0.634	0.366	13	0.031	0.969	2	11	11	11	11	11	11	11	11	12	22	11	11	22	11	12	11	11	11	11	11	12	11	11	12	12	22	22	22	12	22	11	11	11	11	11	11	22
X	102952716	CTTT, CTT,C	ENSCAFG00000018811-STK26	intergenic_region	MODIFIER	.	0.652	0.348	28	0.036	0.964	5	11	11	11	11	11	11	11	11	12	22	11	11	NA	11	12	11	11	NA	11	11	12	11	11	12	12	22	22	22	12	NA	11	11	11	11	11	11	22
X	102957199	AT, ATT,A,ATTT,AATT	STK26	upstream_gene_variant	MODIFIER	.	0.606	0.394	37	0.032	0.968	3	11	NA	NA	11	NA	11	NA	11	12	22	11	11	NA	11	12	11	11	NA	11	NA	12	NA	11	12	12	22	22	NA	12	22	11	11	11	11	11	11	22
X	102960226	C, T	STK26	upstream_gene_variant	MODIFIER	.	0.638	0.362	7	0.029	0.971	1	11	NA	11	11	11	11	11	11	12	22	11	11	22	11	12	11	11	11	11	NA	12	11	11	12	12	22	22	22	12	NA	11	11	11	11	11	11	22
X	102960824	C, T	STK26	upstream_gene_variant	MODIFIER	.	0.654	0.346	28	0.043	0.957	8	11	11	11	11	11	11	NA	11	12	22	11	NA	22	11	12	11	11	NA	11	NA	12	11	11	12	12	22	22	22	12	NA	11	11	11	11	11	NA	22
X	102960833	C, T	STK26	upstream_gene_variant	MODIFIER	.	0.647	0.353	25	0.04	0.96	6	11	11	11	11	11	11	11	11	12	22	11	NA	22	11	12	11	11	NA	11	NA	12	11	11	12	12	22	22	22	12	NA	11	11	11	11	11	11	22
X	102960836	A, G	STK26	upstream_gene_variant	MODIFIER	.	0.653	0.347	23	0.037	0.963	5	11	11	11	11	11	11	11	11	12	22	11	NA	22	11	12	11	11	NA	11	11	12	11	11	12	12	22	22	22	12	NA	11	11	11	11	11	11	22
X	102960850	C, T	STK26	upstream_gene_variant	MODIFIER	.	0.648	0.352	20	0.034	0.966	4	11	11	11	11	11	11	11	11	12	22	11	NA	22	11	12	11	11	NA	11	11	12	11	11	12	12	22	22	22	12	NA	11	11	11	11	11	11	22
X	102960893	A, T	STK26	upstream_gene_variant	MODIFIER	.	0.622	0.378	21	0.034	0.966	4	11	NA	11	11	NA	11	11	11	12	22	11	NA	22	11	12	NA	11	NA	11	11	12	11	11	12	12	22	22	22	12	22	11	11	11	11	11	11	22
X	102961881	C, CCGCA	STK26	5_prime_UTR_variant	MODIFIER	.	0.675	0.325	68	0.056	0.944	10	11	NA	NA	11	NA	11	11	NA	12	22	11	11	22	11	12	NA	11	NA	NA	NA	11	NA	11	11	12	22	22	22	12	NA	NA	NA	11	NA	NA	NA	NA
X	102962614	G, GACC	STK26	intron_variant	MODIFIER	.	1	0	140	0	1	20	NA	NA	NA	NA	NA	NA	NA	NA	NA	NA	NA	NA	NA	NA	NA	NA	NA	NA	NA	NA	NA	NA	NA	NA	NA	NA	NA	NA	NA	NA	NA	NA	NA	NA	NA	NA	NA
X	102962618	CGTT, C	STK26	intron_variant	MODIFIER	.	1	0	140	0	1	20	NA	NA	NA	NA	NA	NA	NA	NA	NA	NA	NA	NA	NA	NA	NA	NA	NA	NA	NA	NA	NA	NA	NA	NA	NA	NA	NA	NA	NA	NA	NA	NA	NA	NA	NA	NA	NA
X	102962841	T, C	STK26	intron_variant	MODIFIER	.	0.675	0.325	48	0.04	0.96	7	11	NA	11	11	NA	11	NA	NA	12	22	11	11	NA	11	12	NA	11	11	NA	NA	11	NA	11	11	12	22	22	22	12	22	11	11	11	11	11	11	22
X	102970792	TTTTA, T	STK26	intron_variant	MODIFIER	.	0.588	0.412	43	0	1	5	11	11	11	11	11	11	NA	11	12	22	12	11	NA	11	12	11	11	NA	11	11	11	11	11	11	12	22	22	22	12	22	11	11	11	11	11	NA	22
X	102971433	T, G	STK26	intron_variant	MODIFIER	.	0.508	0.492	16	0	1	5	11	11	11	11	11	11	11	11	12	22	12	11	NA	11	12	11	11	NA	11	11	11	11	11	11	12	22	22	22	12	22	11	11	11	11	11	11	22
X	102971438	T, G	STK26	intron_variant	MODIFIER	.	0.513	0.487	18	0	1	5	11	11	11	11	11	11	11	11	12	22	12	11	NA	11	12	11	11	NA	11	11	11	11	11	11	12	22	22	22	12	NA	11	11	11	11	11	11	22
X	102974952	C, CAT	STK26	intron_variant	MODIFIER	.	0.66	0.34	11	0.032	0.968	2	11	11	11	11	11	11	11	11	12	22	11	11	22	11	12	11	11	NA	11	11	11	11	11	11	12	22	22	22	12	22	11	11	11	11	11	11	NA
X	102982220	C, T	STK26	intron_variant	MODIFIER	.	0.649	0.351	8	0.032	0.968	3	11	11	11	11	11	11	11	11	12	22	11	11	22	11	12	11	11	NA	11	11	11	11	11	11	12	22	22	22	12	22	11	11	11	11	11	11	22
X	102991795	A, G	STK26	intron_variant	MODIFIER	.	0.649	0.351	10	0.03	0.97	1	11	NA	11	11	11	11	11	11	12	22	11	11	22	11	12	11	11	11	11	11	11	11	11	11	12	22	22	22	12	NA	11	11	11	11	11	11	22
X	102992121	A, T	STK26	intron_variant	MODIFIER	.	0.505	0.495	26	0	1	2	11	NA	11	11	11	11	11	11	12	22	12	NA	22	11	12	11	11	NA	11	11	11	11	11	11	12	22	22	22	12	22	11	11	11	11	11	11	NA
X	102996806	T, C	STK26	intron_variant	MODIFIER	.	0.654	0.346	8	0.032	0.968	3	11	11	11	11	11	11	11	11	12	22	11	11	22	11	12	11	11	11	11	11	11	11	11	11	12	22	22	22	12	22	11	11	11	11	11	11	22
X	102998019	A, G	STK26	intron_variant	MODIFIER	.	0.646	0.354	21	0.037	0.963	5	11	11	11	11	11	11	11	11	12	22	11	11	NA	11	12	11	11	11	NA	NA	11	11	11	11	12	22	22	22	12	22	11	11	11	11	NA	NA	22
X	102998021	C, T	STK26	intron_variant	MODIFIER	.	0.642	0.358	20	0.037	0.963	5	11	11	11	11	11	11	11	11	12	22	11	11	NA	11	12	11	11	11	NA	NA	11	11	11	11	12	22	22	22	12	22	11	11	11	11	NA	NA	22
X	102998022	A, T	STK26	intron_variant	MODIFIER	.	0.646	0.354	21	0.037	0.963	5	11	11	11	11	11	11	11	11	12	22	11	11	NA	11	12	11	11	11	NA	NA	11	11	11	11	12	22	22	22	12	22	11	11	11	11	NA	NA	22
X	102998140	T, TAAATAAATC	STK26	intron_variant	MODIFIER	.	0.656	0.344	26	0.034	0.966	5	11	11	NA	11	11	11	NA	11	12	22	11	11	NA	11	12	11	11	11	NA	NA	11	11	11	11	12	22	22	22	12	NA	11	11	11	11	11	11	NA
X	103003103	C, T	STK26	intron_variant	MODIFIER	.	0.66	0.34	16	0.03	0.97	2	11	NA	11	11	11	11	11	11	12	22	11	NA	22	11	12	11	11	NA	11	11	11	11	11	11	12	22	22	22	12	NA	11	11	11	11	11	11	22
X	103005845	G, T	STK26	intron_variant	MODIFIER	.	0.657	0.343	16	0.031	0.969	3	11	11	11	11	11	11	11	11	12	22	11	11	22	11	12	11	11	NA	11	11	11	11	11	11	12	22	22	22	12	12	11	11	11	11	11	11	22
X	103007457	A, T	STK26	intron_variant	MODIFIER	.	0.652	0.348	12	0.031	0.969	2	11	11	11	11	11	11	11	11	12	22	11	11	NA	11	12	11	11	NA	11	11	11	11	11	11	12	22	22	22	12	22	11	11	11	11	11	11	22
X	103007459	A, T	STK26	intron_variant	MODIFIER	.	0.649	0.351	11	0.031	0.969	2	11	11	11	11	11	11	11	11	12	22	11	11	22	11	12	11	11	NA	11	11	11	11	11	11	12	22	22	22	12	22	11	11	11	11	11	11	22
X	103007476	G, C	STK26	intron_variant	MODIFIER	.	0.64	0.36	13	0.032	0.968	3	11	11	11	11	NA	11	11	11	12	22	11	11	22	11	12	11	11	NA	11	11	11	11	11	11	12	22	22	22	12	22	11	11	11	11	11	11	22
X	103012626	G, A	STK26	intron_variant	MODIFIER	.	0.662	0.338	10	0.032	0.968	2	11	11	11	11	11	11	11	11	12	22	11	11	22	11	12	11	11	11	11	11	11	11	11	11	12	22	22	22	12	NA	11	11	11	11	11	11	22
X	103013985	G, C	STK26	intron_variant	MODIFIER	.	0.635	0.365	19	0.034	0.966	4	11	11	11	11	11	11	11	11	12	22	11	NA	22	11	12	NA	11	11	11	11	11	11	11	11	12	22	22	22	12	22	11	11	11	11	11	NA	NA
X	103013987	G, C	STK26	intron_variant	MODIFIER	.	0.648	0.352	16	0.037	0.963	5	11	11	11	11	11	11	11	11	12	22	11	NA	22	11	12	NA	11	11	11	11	11	11	11	11	12	22	22	22	12	22	11	11	11	11	11	NA	NA
X	103018447	G, C	STK26	intron_variant	MODIFIER	.	0.566	0.434	53	0.043	0.957	8	11	NA	11	NA	NA	NA	NA	11	12	22	11	NA	22	11	12	11	11	NA	11	NA	11	NA	11	11	12	22	22	22	12	NA	11	NA	11	11	11	NA	NA
X	103019527	G, C	STK26	intron_variant	MODIFIER	.	0.625	0.375	25	0	1	5	11	11	11	11	11	11	11	11	12	22	11	NA	NA	11	12	11	11	NA	11	NA	11	NA	11	12	12	22	22	22	12	NA	11	12	NA	11	11	NA	22
X	103019528	C, T	STK26	intron_variant	MODIFIER	.	0.625	0.375	25	0	1	6	11	11	11	11	11	11	11	11	12	22	11	NA	NA	11	12	11	11	NA	11	NA	11	NA	11	12	12	22	22	22	12	NA	11	12	NA	11	11	NA	22
X	103019574	T, C	STK26	intron_variant	MODIFIER	.	0.601	0.399	30	0.03	0.97	2	11	NA	11	11	11	11	11	11	12	22	NA	NA	22	11	12	11	11	NA	11	NA	11	11	11	NA	12	22	22	22	12	22	11	NA	11	11	11	NA	22
X	103021056	C, T	STK26	intron_variant	MODIFIER	.	0.659	0.341	12	0.029	0.971	1	11	NA	11	11	11	11	11	11	12	22	11	NA	22	11	12	11	11	NA	11	11	11	11	11	11	12	22	22	22	12	NA	11	11	11	11	11	11	22
X	103022362	A, C	STK26	intron_variant	MODIFIER	.	0.616	0.384	44	0.034	0.966	4	11	NA	11	11	NA	11	NA	11	12	22	11	NA	22	11	12	NA	11	NA	NA	NA	11	NA	11	11	12	22	22	22	12	NA	11	NA	11	11	11	NA	22
X	103022771	T, A	STK26	intron_variant	MODIFIER	.	0.685	0.315	65	0.125	0.875	16	11	NA	NA	11	NA	11	NA	11	12	NA	11	11	22	11	12	11	NA	NA	NA	NA	NA	NA	11	11	12	NA	NA	NA	12	22	11	11	NA	11	11	11	NA
X	103022875	G, A	STK26	intron_variant	MODIFIER	.	0.503	0.497	41	0	1	6	11	NA	NA	11	NA	11	11	11	12	22	12	11	22	11	12	11	11	NA	NA	NA	11	NA	11	11	12	22	22	22	12	NA	11	11	11	11	NA	11	NA
X	103023042	C, T	STK26	intron_variant	MODIFIER	.	0.503	0.497	39	0	1	6	11	NA	11	11	NA	11	11	11	12	22	12	NA	22	11	12	NA	11	NA	NA	NA	11	11	11	11	12	22	22	NA	12	22	11	11	11	11	11	11	NA
X	103024214	CCT, C	FRMD7	downstream_gene_variant	MODIFIER	.	0.641	0.359	29	0.034	0.966	4	11	NA	NA	NA	NA	11	NA	11	12	22	11	11	12	11	12	11	11	11	NA	11	11	NA	11	11	12	22	22	22	12	NA	11	11	11	11	11	11	NA
X	103029232	C, T	FRMD7	missense_variant	MODERATE	p.Gly572Asp	0.649	0.351	11	0.031	0.969	3	11	11	NA	11	11	11	11	11	12	22	11	11	22	11	12	11	11	NA	11	11	11	11	11	11	12	22	22	22	12	NA	11	11	11	11	11	11	NA
X	103029834	T, C	FRMD7	synonymous_variant	LOW	p.Ala371Ala	0.646	0.354	20	0.034	0.966	4	11	NA	NA	11	11	11	11	11	12	22	11	11	22	11	12	NA	11	11	NA	11	11	11	11	11	12	22	22	22	12	22	11	11	11	11	11	11	22
X	103029978	A, T	STK26	downstream_gene_variant	MODIFIER	.	0.651	0.349	9	0.032	0.968	3	11	11	11	11	11	11	11	11	12	22	11	11	22	11	12	11	11	11	11	11	11	11	11	11	12	22	22	22	12	22	11	11	11	11	11	11	22
X	103037302	T, TTTTA	FRMD7	intron_variant	MODIFIER	.	0.652	0.348	11	0.032	0.968	3	11	11	11	11	11	11	11	11	12	22	11	11	22	11	12	11	11	NA	11	11	11	11	11	11	12	22	22	22	12	NA	11	11	11	11	11	11	22
X	103040259	T, A	FRMD7	intron_variant	MODIFIER	.	0.648	0.352	35	0.034	0.966	4	11	NA	NA	11	11	11	11	11	12	22	11	11	NA	11	12	11	11	NA	11	NA	11	11	11	11	12	22	22	22	12	22	11	11	11	11	11	11	22
X	103040766	C, G	FRMD7	intron_variant	MODIFIER	.	0.645	0.355	17	0	1	5	11	NA	11	11	11	11	11	11	12	22	11	11	NA	11	12	11	11	NA	11	11	11	11	11	11	12	22	22	22	12	22	11	11	11	11	11	11	22
X	103042066	G, GGCAGCTTCTTAACATTTTCAATGTAAAA	FRMD7	intron_variant	MODIFIER	.	0.618	0.382	14	0.03	0.97	2	11	NA	11	11	11	11	12	11	12	22	11	22	22	11	12	11	11	NA	11	11	11	11	11	11	12	22	22	22	12	22	11	11	11	11	11	11	22
X	103046003	A, G	FRMD7	synonymous_variant	LOW	p.Ile125Ile	0.647	0.353	11	0.032	0.968	3	11	11	NA	11	11	11	11	11	12	22	11	11	22	11	12	11	11	11	11	11	11	11	11	11	12	22	22	22	12	22	11	11	11	11	11	11	22
X	103046664	A, G	FRMD7	intron_variant	MODIFIER	.	0.651	0.349	8	0.032	0.968	3	11	11	11	11	11	11	11	11	12	22	11	11	22	11	12	11	11	11	11	11	11	11	11	11	12	22	22	22	12	22	11	11	11	11	11	11	NA
X	103057888	G, C	FRMD7	upstream_gene_variant	MODIFIER	.	0.642	0.358	16	0.032	0.968	3	11	11	11	11	11	11	NA	11	12	22	11	11	NA	11	12	11	11	NA	11	11	11	11	11	11	12	22	22	22	12	22	11	11	11	11	11	11	22
X	103061723	T, C	FRMD7	intron_variant	MODIFIER	.	0.633	0.367	16	0.031	0.969	3	11	11	11	11	11	11	11	11	12	22	11	11	22	11	12	11	11	NA	11	11	11	11	11	11	12	22	22	22	12	22	11	11	11	11	NA	11	22
X	103062834	AATG, A	FRMD7	intron_variant	MODIFIER	.	0.647	0.353	14	0.03	0.97	2	11	NA	11	11	11	11	11	11	12	22	11	11	22	11	12	11	11	11	11	11	11	11	11	11	12	22	22	22	12	22	11	11	11	11	11	11	NA
X	103065863	C, T	FRMD7	intron_variant	MODIFIER	.	0.51	0.49	21	0	1	3	11	NA	11	11	11	11	11	11	12	22	12	11	22	11	12	11	11	11	11	11	11	11	11	11	12	22	22	22	12	22	11	11	11	11	11	11	22
X	103065887	AC, A,ACCC	FRMD7	intron_variant	MODIFIER	.	0.617	0.383	23	0.036	0.964	4	11	NA	11	11	11	11	11	11	12	22	12	11	22	11	12	NA	11	11	11	NA	11	11	11	11	12	22	22	22	12	22	11	11	11	11	11	11	22
X	103067342	G, C	FRMD7	intron_variant	MODIFIER	.	0.603	0.397	71	0.043	0.957	8	11	11	NA	11	NA	11	NA	11	12	22	NA	NA	NA	NA	12	NA	11	NA	11	NA	11	11	11	11	NA	22	22	22	12	NA	NA	11	11	NA	11	NA	NA
X	103068995	G, A	FRMD7	intron_variant	MODIFIER	.	0.527	0.473	69	0	1	12	11	NA	NA	NA	NA	11	NA	11	12	22	12	11	NA	11	12	NA	11	NA	NA	NA	11	NA	11	11	12	22	22	22	12	NA	11	NA	11	11	NA	11	NA
X	103069205	C, CTTTG	FRMD7	intron_variant	MODIFIER	.	0.65	0.35	17	0.033	0.967	3	11	NA	11	11	11	11	NA	11	12	22	11	11	22	11	12	11	11	NA	11	11	11	11	11	11	12	22	22	22	12	22	11	11	11	11	11	11	NA
X	103070124	C, A	FRMD7	intron_variant	MODIFIER	.	0.653	0.347	15	0.033	0.967	3	11	11	11	11	11	11	11	11	12	22	11	NA	22	11	12	NA	11	11	NA	NA	11	11	11	11	12	22	22	22	12	22	11	11	11	11	11	11	NA
X	103073244	CTT, CT,C	FRMD7	intron_variant	MODIFIER	.	0.591	0.409	48	0.077	0.923	6	11	NA	22	11	NA	12	NA	22	22	22	11	22	NA	11	12	NA	11	NA	11	NA	12	22	12	22	NA	22	22	22	12	22	12	11	11	11	NA	NA	22
X	103073816	CAAA, CAA,C	FRMD7	intron_variant	MODIFIER	.	0.61	0.39	15	0.032	0.968	3	11	11	11	NA	11	11	11	11	12	22	11	11	NA	11	12	11	11	11	11	11	11	11	11	11	12	22	22	22	12	22	11	11	11	11	11	11	22
X	103073962	T, C	FRMD7	intron_variant	MODIFIER	.	0.663	0.337	13	0.03	0.97	2	11	11	11	11	11	11	11	11	12	22	11	11	22	11	12	11	11	11	NA	11	11	11	11	11	12	22	22	22	12	NA	11	11	11	11	11	11	22
X	103074187	G, A	FRMD7	intron_variant	MODIFIER	.	0.635	0.365	16	0.034	0.966	4	11	11	11	11	11	11	11	11	12	22	11	11	22	11	12	11	11	NA	NA	11	11	11	11	11	12	22	22	22	12	22	11	11	11	11	11	11	22
X	103074224	T, TTTTA	FRMD7	intron_variant	MODIFIER	.	0.566	0.434	49	0	1	7	11	NA	NA	11	11	11	NA	11	12	22	12	11	NA	11	12	11	11	NA	NA	NA	11	11	11	11	12	22	22	22	12	22	11	11	11	11	11	11	22
X	103074258	CAG, C,CAGAG	FRMD7	intron_variant	MODIFIER	.	0.529	0.471	61	0.12	0.88	7	11	NA	11	11	11	11	NA	11	12	22	12	NA	12	11	12	NA	11	NA	NA	11	11	NA	11	11	12	22	22	22	12	NA	11	NA	11	NA	11	NA	22
X	103074363	A, G	FRMD7	intron_variant	MODIFIER	.	0.615	0.385	37	0.04	0.96	7	11	NA	11	11	11	11	11	11	12	22	11	NA	22	11	12	NA	11	11	NA	NA	11	NA	11	11	12	22	22	22	12	NA	11	11	11	NA	11	11	22
X	103075614	A, G	FRMD7	intron_variant	MODIFIER	.	0.647	0.353	11	0.031	0.969	2	11	NA	11	11	11	11	11	11	12	22	11	NA	22	11	12	11	11	11	11	11	11	11	11	11	12	22	22	22	12	22	11	11	11	11	11	11	NA
X	103076527	CAAAT, C	FRMD7	intron_variant	MODIFIER	.	0.632	0.368	29	0.032	0.968	3	11	NA	NA	11	11	11	NA	11	12	22	11	11	22	11	12	NA	11	11	11	11	11	11	11	11	12	22	22	22	12	22	11	11	11	11	11	11	NA
X	103076882	G, A	FRMD7	intron_variant	MODIFIER	.	0.652	0.348	14	0.032	0.968	3	11	NA	11	11	11	11	11	11	12	22	11	NA	22	11	12	11	11	11	11	11	11	11	11	11	12	22	22	22	12	22	11	11	11	11	11	11	NA
X	103079214	G, T	FRMD7	upstream_gene_variant	MODIFIER	.	0.648	0.352	20	0.036	0.964	5	11	11	NA	11	11	11	NA	11	12	22	11	11	22	11	12	NA	11	11	NA	NA	11	11	11	11	12	22	22	22	12	22	11	11	11	11	11	11	NA
X	103079476	G, A	FRMD7	upstream_gene_variant	MODIFIER	.	0.66	0.34	11	0.029	0.971	1	11	11	11	11	11	11	NA	11	12	22	11	11	22	11	12	11	11	NA	NA	11	11	11	11	11	12	22	22	22	12	22	11	11	11	11	11	11	22
X	103079849	G, T	FRMD7	upstream_gene_variant	MODIFIER	.	0.654	0.346	12	0.029	0.971	0	11	11	11	11	11	11	11	11	12	22	11	NA	22	11	12	11	11	11	11	11	11	11	11	11	12	22	22	22	12	NA	11	11	11	11	11	11	22
X	103080588	G, A	FRMD7	upstream_gene_variant	MODIFIER	.	0.655	0.345	19	0.029	0.971	1	11	NA	11	11	11	11	11	11	12	22	11	11	22	11	12	11	11	NA	11	11	11	11	11	11	12	22	22	22	12	22	11	11	11	11	11	11	22
X	103080618	C, A	FRMD7	upstream_gene_variant	MODIFIER	.	0.662	0.338	20	0.033	0.967	3	11	NA	11	11	11	11	11	11	12	22	11	11	NA	11	12	11	11	NA	11	11	11	11	11	11	12	22	22	22	12	22	11	11	11	11	11	11	22
X	103080653	G, C	FRMD7	upstream_gene_variant	MODIFIER	.	0.649	0.351	15	0.034	0.966	4	11	NA	11	11	11	11	NA	11	12	22	11	11	22	11	12	11	11	NA	11	11	11	11	11	11	12	22	22	22	12	22	11	NA	11	11	11	11	22
X	103081828	A, AT,ATT	FRMD7	upstream_gene_variant	MODIFIER	.	0.538	0.462	37	0	1	3	11	11	NA	11	NA	11	11	11	12	22	12	NA	NA	11	12	11	11	NA	11	11	11	11	11	11	12	22	22	22	12	22	11	11	11	11	11	11	22
X	103082150	T, TC	FRMD7	upstream_gene_variant	MODIFIER	.	0.644	0.356	11	0.029	0.971	1	11	11	11	11	11	11	11	11	12	22	11	11	22	11	12	11	11	NA	11	11	11	11	11	11	12	22	22	22	12	22	11	11	11	11	11	11	22
X	103082454	C, T,A	FRMD7	upstream_gene_variant	MODIFIER	.	0.646	0.354	17	0	1	5	11	NA	11	11	11	11	11	11	12	22	11	11	22	11	12	11	11	11	NA	11	11	11	11	11	12	22	22	22	12	22	11	11	11	11	11	11	22
X	103082623	A, G	FRMD7	upstream_gene_variant	MODIFIER	.	0.649	0.351	36	0.036	0.964	5	11	11	11	11	11	11	NA	11	12	22	11	11	NA	11	12	11	11	NA	11	11	11	NA	11	11	12	22	22	22	12	22	11	11	11	11	11	11	22
X	103082647	A, AT	FRMD7	upstream_gene_variant	MODIFIER	.	0.513	0.487	49	0	1	7	11	NA	11	11	NA	11	NA	11	12	22	NA	11	22	11	12	NA	11	NA	11	11	11	NA	11	11	12	22	22	22	12	22	11	11	11	11	11	11	NA
X	103083730	T, G	FRMD7	upstream_gene_variant	MODIFIER	.	0.64	0.36	24	0.033	0.967	4	11	NA	11	11	11	11	11	11	12	22	11	11	NA	11	12	NA	11	NA	11	11	11	11	11	11	12	22	22	22	12	22	11	11	11	11	11	11	22
X	103083977	T, A	FRMD7	upstream_gene_variant	MODIFIER	.	0.644	0.356	23	0.034	0.966	4	11	NA	11	11	11	11	NA	11	12	22	11	11	22	11	12	NA	11	11	NA	11	11	11	11	11	12	22	22	22	12	NA	11	11	11	11	11	11	NA
X	103084322	C, A	FRMD7-RAP2C	intergenic_region	MODIFIER	.	0.644	0.356	12	0.032	0.968	3	11	NA	NA	11	11	11	11	11	12	22	11	11	22	11	12	NA	11	NA	11	11	11	11	11	11	12	22	22	22	12	22	11	11	11	11	11	11	22
X	103084455	C, T	FRMD7-RAP2C	intergenic_region	MODIFIER	.	0.626	0.374	9	0.03	0.97	2	11	NA	NA	11	11	11	11	11	12	22	11	11	22	11	12	11	11	NA	11	NA	11	11	11	11	12	22	22	22	12	22	11	11	11	11	NA	11	22
X	103085428	G, A	FRMD7-RAP2C	intergenic_region	MODIFIER	.	0.641	0.359	10	0.03	0.97	2	11	11	11	11	11	11	NA	11	12	22	11	11	22	11	12	11	11	NA	11	11	11	11	11	11	12	22	22	22	12	22	11	11	11	11	11	11	NA
X	103085992	T, A	FRMD7-RAP2C	intergenic_region	MODIFIER	.	0.657	0.343	11	0.029	0.971	1	11	11	11	11	11	11	11	11	12	22	11	11	22	11	12	11	11	NA	11	11	11	11	11	11	12	22	22	22	12	NA	11	11	11	11	11	11	22
X	103086192	A, T	FRMD7-RAP2C	intergenic_region	MODIFIER	.	0.668	0.332	6	0.25	0.75	2	11	NA	11	11	11	11	11	11	12	22	11	11	22	11	12	11	11	11	11	11	11	11	11	11	12	22	22	22	12	22	11	11	11	11	11	11	22
X	103086507	CT, C	FRMD7-RAP2C	intergenic_region	MODIFIER	.	0.677	0.323	18	0.103	0.897	4	11	NA	11	11	11	11	11	11	12	22	11	11	22	11	12	11	11	11	11	11	11	11	11	11	12	22	22	22	12	22	11	11	11	11	11	11	22
X	103087873	G, A	FRMD7-RAP2C	intergenic_region	MODIFIER	.	0.513	0.487	76	0	1	10	11	NA	NA	NA	NA	12	NA	11	12	22	11	NA	NA	11	12	11	12	NA	11	11	11	NA	11	11	12	22	22	NA	12	NA	11	NA	11	11	NA	NA	NA
X	103090390	A, G	FRMD7-RAP2C	intergenic_region	MODIFIER	.	0.618	0.382	23	0	1	5	11	NA	11	11	11	11	11	11	12	22	11	11	22	11	12	NA	11	11	NA	NA	11	NA	11	11	12	22	22	22	12	22	11	11	11	11	11	11	22
X	103090638	C, T	FRMD7-RAP2C	intergenic_region	MODIFIER	.	0.645	0.355	13	0.031	0.969	2	11	NA	11	11	11	11	11	11	12	22	11	11	22	11	12	11	11	NA	11	11	11	11	11	11	12	22	22	22	12	22	11	11	11	11	11	11	22
X	103090748	A, G	FRMD7-RAP2C	intergenic_region	MODIFIER	.	0.655	0.345	10	0.029	0.971	1	11	11	11	11	11	11	11	11	12	22	11	11	22	11	12	11	11	NA	11	11	11	11	11	11	12	22	22	22	12	NA	11	11	11	11	11	11	22
X	103090884	A, G	FRMD7-RAP2C	intergenic_region	MODIFIER	.	0.635	0.365	9	0	1	3	11	NA	11	11	11	11	11	11	12	22	11	11	22	11	12	11	11	NA	11	11	11	11	11	11	12	22	22	22	12	22	11	11	11	11	11	11	22
X	103091186	AT, A	FRMD7-RAP2C	intergenic_region	MODIFIER	.	0.603	0.397	62	0	1	12	11	11	NA	NA	11	11	NA	11	12	22	12	11	NA	11	12	11	11	NA	11	11	11	NA	11	11	12	22	22	22	12	NA	11	NA	11	11	11	11	NA
X	103091246	G, T	FRMD7-RAP2C	intergenic_region	MODIFIER	.	0.644	0.356	38	0.033	0.967	4	11	NA	NA	NA	11	11	NA	11	12	22	11	11	22	11	12	11	11	NA	11	11	11	NA	11	11	12	22	22	22	12	NA	11	NA	11	11	11	NA	22
X	103092154	T, G	FRMD7-RAP2C	intergenic_region	MODIFIER	.	0.662	0.338	17	0.03	0.97	2	11	11	11	11	NA	11	NA	11	12	22	11	11	22	11	12	11	11	NA	11	11	11	11	11	11	12	22	22	22	12	22	11	11	11	11	11	NA	22
X	103093587	TA, AA,T	FRMD7-RAP2C	intergenic_region	MODIFIER	.	0.632	0.368	21	0.036	0.964	5	11	11	NA	11	11	11	NA	11	12	22	12	11	NA	11	12	11	11	NA	11	11	11	11	11	11	12	22	22	22	12	22	11	11	11	11	11	11	NA
X	103093916	G, A	FRMD7-RAP2C	intergenic_region	MODIFIER	.	0.644	0.356	11	0	1	4	11	11	NA	11	11	11	11	11	12	22	11	11	22	11	12	11	11	NA	11	11	11	11	11	11	12	22	22	22	12	22	11	11	11	11	11	11	22
X	103093917	A, T	FRMD7-RAP2C	intergenic_region	MODIFIER	.	0.647	0.353	12	0	1	4	11	11	NA	11	11	11	11	11	12	22	11	11	22	11	12	11	11	NA	11	11	11	11	11	11	12	22	22	22	12	22	11	11	11	11	11	11	22
X	103094477	G, A	FRMD7-RAP2C	intergenic_region	MODIFIER	.	0.521	0.479	53	0	1	7	11	11	NA	11	NA	11	11	NA	12	22	12	11	22	11	12	NA	11	11	NA	NA	11	11	11	11	12	22	22	NA	12	NA	11	11	11	NA	11	NA	NA
X	103094499	G, A	FRMD7-RAP2C	intergenic_region	MODIFIER	.	0.671	0.329	56	0.045	0.955	8	11	11	NA	11	NA	11	11	NA	12	22	11	11	22	11	12	NA	11	11	NA	NA	11	11	11	11	12	22	22	22	12	NA	11	11	11	NA	11	NA	NA
X	103094516	C, G	FRMD7-RAP2C	intergenic_region	MODIFIER	.	0.659	0.341	60	0	1	8	11	NA	NA	11	NA	11	11	NA	12	22	11	11	22	11	12	NA	11	11	NA	NA	11	11	11	11	12	22	22	22	NA	NA	11	11	11	NA	NA	NA	NA
X	103094688	G, A	FRMD7-RAP2C	intergenic_region	MODIFIER	.	0.608	0.392	47	0.038	0.962	6	11	NA	11	11	NA	11	11	11	12	22	11	NA	22	11	12	NA	11	NA	NA	NA	11	11	11	11	12	22	22	22	12	NA	11	NA	11	11	NA	11	22
X	103095195	T, C	FRMD7-RAP2C	intergenic_region	MODIFIER	.	0.589	0.411	47	0.043	0.957	8	NA	NA	NA	11	NA	11	NA	11	12	22	11	NA	22	11	12	11	11	NA	NA	NA	11	11	11	11	12	22	22	22	12	NA	11	11	11	11	11	NA	22
X	103095377	T, A	FRMD7-RAP2C	intergenic_region	MODIFIER	.	0.646	0.354	30	0.04	0.96	6	11	NA	11	11	NA	11	NA	11	12	22	11	NA	22	11	12	11	11	NA	NA	11	11	11	11	11	12	22	22	22	12	NA	11	11	11	11	11	NA	NA
X	103095451	A, G	FRMD7-RAP2C	intergenic_region	MODIFIER	.	0.607	0.393	33	0.032	0.968	3	11	NA	NA	11	NA	11	NA	11	12	22	11	NA	22	11	12	11	11	NA	11	11	11	11	11	11	12	22	22	22	12	NA	11	11	11	11	11	NA	22
X	103095505	G, T	FRMD7-RAP2C	intergenic_region	MODIFIER	.	0.632	0.368	21	0.029	0.971	0	11	11	11	11	NA	11	NA	11	12	22	11	11	NA	11	12	11	11	NA	11	NA	11	11	11	11	12	22	22	22	12	22	11	11	11	11	11	NA	22
X	103095688	T, C	FRMD7-RAP2C	intergenic_region	MODIFIER	.	0.638	0.362	20	0.029	0.971	1	11	NA	11	11	11	11	NA	11	12	22	11	NA	22	11	12	11	11	11	11	11	11	11	11	11	12	22	22	22	12	22	11	11	11	11	11	11	NA
X	103095822	G, A	FRMD7-RAP2C	intergenic_region	MODIFIER	.	0.62	0.38	26	0	1	1	11	NA	11	NA	11	11	NA	11	12	22	11	NA	22	11	12	NA	11	11	11	11	11	11	11	11	12	22	22	22	12	22	11	NA	11	11	11	NA	22
X	103096121	A, T	FRMD7-RAP2C	intergenic_region	MODIFIER	.	0.635	0.365	18	0	1	1	11	11	11	NA	11	11	NA	11	12	22	11	NA	22	11	12	11	11	NA	11	11	11	11	11	11	12	22	22	22	12	22	11	11	11	11	11	11	22
X	103096296	T, A	FRMD7-RAP2C	intergenic_region	MODIFIER	.	0.638	0.362	9	0	1	2	11	11	11	11	11	11	11	11	12	22	11	NA	22	11	12	11	11	NA	11	11	11	11	11	11	12	22	22	22	12	22	11	11	11	11	NA	11	22
X	103096316	A, G	FRMD7-RAP2C	intergenic_region	MODIFIER	.	0.631	0.369	13	0	1	2	11	11	11	11	11	11	NA	11	12	22	11	NA	22	11	12	NA	11	NA	11	11	11	11	11	11	12	22	22	22	12	22	11	11	11	11	NA	11	22
X	103096949	C, G	FRMD7-RAP2C	intergenic_region	MODIFIER	.	0.635	0.365	16	0.031	0.969	3	11	NA	11	11	11	11	11	11	12	22	11	NA	22	11	12	NA	11	NA	NA	11	11	11	11	11	12	22	22	22	12	22	11	11	11	11	11	11	22
X	103098000	G, C	FRMD7-RAP2C	intergenic_region	MODIFIER	.	0.616	0.384	27	0	1	3	11	NA	NA	11	11	11	NA	11	12	22	11	NA	22	11	12	11	11	NA	11	NA	11	11	11	11	12	22	22	22	12	NA	11	11	11	11	11	NA	22
X	103098037	A, G	FRMD7-RAP2C	intergenic_region	MODIFIER	.	0.671	0.329	40	0.375	0.625	3	11	NA	NA	11	11	11	11	11	12	22	11	NA	22	11	12	NA	11	NA	NA	NA	11	NA	11	11	11	22	12	11	12	NA	11	11	12	11	11	NA	22
X	103098796	A, T	FRMD7-RAP2C	intergenic_region	MODIFIER	.	0.632	0.368	15	0.03	0.97	1	11	NA	11	NA	11	11	11	11	12	22	11	NA	22	11	12	11	11	NA	NA	11	11	11	11	11	12	22	22	22	12	NA	11	11	11	11	11	11	22
X	103099472	C, G	FRMD7-RAP2C	intergenic_region	MODIFIER	.	0.628	0.372	30	0.034	0.966	4	11	NA	11	11	11	11	NA	11	12	22	11	NA	22	11	12	11	11	NA	11	11	11	NA	11	11	12	22	22	22	12	NA	11	NA	11	11	11	NA	22
X	103099653	A, G	FRMD7-RAP2C	intergenic_region	MODIFIER	.	0.647	0.353	12	0.034	0.966	4	11	11	NA	11	NA	11	11	11	12	22	11	NA	22	11	12	11	11	11	11	11	11	11	11	11	12	22	22	22	12	22	11	11	11	11	11	11	22
X	103099835	T, C	FRMD7-RAP2C	intergenic_region	MODIFIER	.	0.562	0.438	44	0	1	4	11	NA	11	NA	NA	11	11	11	12	22	11	NA	22	11	12	NA	11	NA	NA	11	11	NA	11	11	12	22	22	22	12	22	11	NA	11	11	NA	NA	22
X	103099850	A, AG	FRMD7-RAP2C	intergenic_region	MODIFIER	.	0.569	0.431	41	0.032	0.968	3	11	NA	NA	11	NA	11	11	11	12	22	11	NA	22	11	12	NA	11	NA	NA	NA	11	NA	11	11	12	22	22	22	12	22	11	11	11	11	11	NA	22
X	103100049	G, A	FRMD7-RAP2C	intergenic_region	MODIFIER	.	0.664	0.336	78	0	1	9	11	NA	NA	11	NA	11	NA	11	12	22	11	NA	NA	11	12	NA	11	NA	NA	NA	11	NA	11	11	12	22	22	22	12	NA	11	NA	11	11	NA	NA	NA
X	103100076	T, C	FRMD7-RAP2C	intergenic_region	MODIFIER	.	0.645	0.355	63	0.056	0.944	11	11	NA	NA	11	NA	11	NA	NA	12	22	11	11	NA	11	12	NA	11	NA	NA	11	11	11	11	11	12	22	22	22	12	NA	11	NA	11	11	NA	NA	NA
X	103100170	G, A	FRMD7-RAP2C	intergenic_region	MODIFIER	.	0.613	0.387	38	0.033	0.967	3	11	NA	11	NA	11	11	NA	11	12	22	11	11	22	11	12	NA	11	NA	11	11	11	NA	11	11	12	22	22	22	12	22	11	NA	11	11	NA	11	22
X	103100580	G, A	FRMD7-RAP2C	intergenic_region	MODIFIER	.	0.647	0.353	27	0	1	5	11	NA	11	11	NA	11	11	11	12	22	11	11	22	11	12	11	11	NA	11	NA	11	11	11	11	12	22	22	22	12	NA	11	11	11	11	11	11	22
X	103100612	T, C	FRMD7-RAP2C	intergenic_region	MODIFIER	.	0.641	0.359	31	0	1	6	11	NA	11	11	11	11	NA	11	12	22	11	11	22	11	12	NA	11	NA	11	NA	11	11	11	11	12	22	22	22	12	NA	11	11	11	11	11	11	22
X	103100647	T, C	FRMD7-RAP2C	intergenic_region	MODIFIER	.	0.645	0.355	25	0.129	0.871	3	11	NA	11	11	11	11	NA	11	12	22	11	11	22	11	12	NA	11	11	11	NA	11	11	11	11	12	22	22	22	12	22	11	11	11	11	11	11	NA
X	103101055	G, A	FRMD7-RAP2C	intergenic_region	MODIFIER	.	0.602	0.398	40	0.04	0.96	7	11	NA	NA	11	12	11	NA	11	12	22	11	NA	NA	11	12	11	11	11	NA	NA	11	11	11	11	12	22	22	22	12	NA	11	NA	11	11	11	12	NA
X	103103469	A, G	FRMD7-RAP2C	intergenic_region	MODIFIER	.	0.653	0.347	5	0.032	0.968	3	11	11	11	11	11	11	11	11	12	22	11	11	22	11	12	11	11	NA	11	11	11	11	11	11	12	22	22	22	12	22	11	11	11	11	11	11	22
X	103107334	C, T	FRMD7-RAP2C	intergenic_region	MODIFIER	.	0.65	0.35	4	0.03	0.97	1	11	11	11	11	11	11	11	11	12	22	11	11	22	11	12	11	11	11	11	11	11	11	11	11	12	22	22	22	12	22	11	11	11	11	11	11	22
X	103109112	A, G	FRMD7-RAP2C	intergenic_region	MODIFIER	.	0.66	0.34	7	0.032	0.968	3	11	11	11	11	11	11	11	11	12	22	11	11	22	11	12	NA	11	11	11	11	11	11	11	11	12	22	22	22	12	22	11	11	11	11	11	11	22
X	103109543	A, C	FRMD7-RAP2C	intergenic_region	MODIFIER	.	0.652	0.348	8	0.029	0.971	1	11	NA	11	11	11	11	11	11	12	22	11	11	22	11	12	11	11	11	11	11	11	11	11	11	12	22	22	22	12	NA	11	11	11	11	11	11	22
X	103109774	G, A	FRMD7-RAP2C	intergenic_region	MODIFIER	.	0.643	0.357	8	0.033	0.967	3	11	11	11	11	NA	11	11	11	12	22	11	11	22	11	12	11	11	NA	11	11	11	11	11	11	12	22	22	22	12	22	11	11	11	11	11	11	22
X	103110955	C, T	FRMD7-RAP2C	intergenic_region	MODIFIER	.	0.67	0.33	35	0.037	0.963	6	11	NA	NA	11	11	11	11	11	12	22	11	NA	22	11	12	11	11	11	11	11	11	11	11	11	12	22	22	22	12	NA	11	11	11	11	11	NA	22
X	103110994	T, C	FRMD7-RAP2C	intergenic_region	MODIFIER	.	0.667	0.333	36	0	1	7	11	NA	NA	NA	11	11	NA	11	12	22	11	NA	NA	11	12	11	11	11	11	11	11	11	11	11	12	22	22	22	12	NA	11	11	11	11	11	11	NA
X	103111561	C, T	FRMD7-RAP2C	intergenic_region	MODIFIER	.	0.631	0.369	17	0.03	0.97	2	11	11	11	11	11	11	NA	11	12	22	11	NA	22	11	12	11	11	NA	11	11	11	11	NA	11	12	22	22	22	12	NA	11	11	12	11	11	12	22
X	103113797	TCA, T	FRMD7-RAP2C	intergenic_region	MODIFIER	.	0.641	0.359	17	0.037	0.963	6	11	11	11	11	NA	11	11	11	12	22	11	NA	22	11	12	11	11	NA	11	11	11	11	11	11	12	22	22	22	12	22	11	11	11	11	11	11	22
X	103114038	G, A	FRMD7-RAP2C	intergenic_region	MODIFIER	.	0.639	0.361	11	0.031	0.969	2	11	NA	11	11	11	11	11	11	12	22	11	11	22	11	12	11	11	NA	11	NA	11	11	11	11	12	22	22	22	12	22	11	11	11	11	11	11	22
X	103114429	T, C	FRMD7-RAP2C	intergenic_region	MODIFIER	.	0.634	0.366	10	0.036	0.964	4	11	NA	11	11	11	11	11	11	12	22	11	11	22	11	12	NA	11	11	11	11	11	11	11	11	12	22	22	22	12	22	11	11	11	11	11	11	22
X	103114507	C, T	FRMD7-RAP2C	intergenic_region	MODIFIER	.	0.647	0.353	16	0.031	0.969	2	11	11	11	11	11	11	NA	11	12	22	11	11	22	11	12	11	11	11	11	NA	11	11	11	11	12	22	22	22	12	22	11	NA	11	11	11	11	22
X	103115529	A, G	FRMD7-RAP2C	intergenic_region	MODIFIER	.	0.644	0.356	15	0.034	0.966	4	11	11	11	11	11	11	11	11	12	22	11	11	22	11	12	NA	11	11	11	11	11	NA	11	11	12	22	22	22	12	22	11	11	11	11	11	11	22
X	103116371	T, A	FRMD7-RAP2C	intergenic_region	MODIFIER	.	0.657	0.343	12	0.033	0.967	4	11	11	11	11	11	11	11	11	12	22	11	11	NA	11	12	11	11	NA	11	11	11	11	11	11	12	22	22	22	12	NA	11	11	11	11	11	11	22
X	103116641	C, T	FRMD7-RAP2C	intergenic_region	MODIFIER	.	0.651	0.349	7	0.029	0.971	1	11	11	11	11	11	11	11	11	12	22	11	11	22	11	12	11	11	11	11	NA	11	11	11	11	12	22	22	22	12	22	11	11	11	11	11	11	22
X	103118087	A, G	FRMD7-RAP2C	intergenic_region	MODIFIER	.	0.672	0.328	14	0.032	0.968	3	11	11	NA	11	11	11	11	11	12	22	11	NA	22	11	12	11	11	11	11	11	11	11	11	11	12	22	22	22	12	22	11	11	11	11	11	11	22
X	103118566	CTT, CT,C	FRMD7-RAP2C	intergenic_region	MODIFIER	.	0.672	0.328	20	0.034	0.966	4	11	11	NA	11	11	11	11	11	12	22	11	11	22	11	12	11	11	11	11	11	11	11	11	11	12	22	22	22	12	NA	11	11	11	11	11	11	NA
X	103120111	C, T	FRMD7-RAP2C	intergenic_region	MODIFIER	.	0.663	0.337	13	0.031	0.969	2	11	11	11	11	11	11	11	11	12	22	11	11	22	11	12	11	11	NA	NA	11	11	11	11	11	12	22	22	22	12	22	11	11	11	11	11	11	NA
X	103120852	A, G	FRMD7-RAP2C	intergenic_region	MODIFIER	.	0.645	0.355	13	0.031	0.969	2	11	11	NA	11	11	11	NA	11	12	22	11	11	NA	11	12	11	11	NA	11	11	11	11	11	11	12	22	22	22	12	NA	11	11	11	11	11	11	22
X	103121196	A, G	FRMD7-RAP2C	intergenic_region	MODIFIER	.	0.657	0.343	13	0.031	0.969	2	11	11	11	11	11	11	NA	11	12	22	11	11	22	11	12	11	11	11	11	11	11	11	11	11	12	22	22	22	12	22	11	11	11	11	11	11	22
X	103121808	C, CG	FRMD7-RAP2C	intergenic_region	MODIFIER	.	0.796	0.204	42	0.083	0.917	14	11	11	NA	11	11	11	11	11	12	22	11	11	NA	11	12	11	11	NA	11	11	11	NA	11	11	12	22	22	NA	12	NA	11	11	11	11	11	11	NA
X	103121812	G, T	FRMD7-RAP2C	intergenic_region	MODIFIER	.	0.811	0.189	44	0.083	0.917	14	11	11	NA	11	11	11	11	11	12	22	11	11	NA	11	12	11	11	NA	11	11	11	NA	11	11	12	22	22	NA	12	NA	11	11	11	11	11	11	NA
X	103122248	C, T	FRMD7-RAP2C	intergenic_region	MODIFIER	.	0.651	0.349	8	0.029	0.971	0	11	NA	11	11	NA	11	11	11	12	22	11	11	22	11	12	11	11	11	11	11	11	11	11	11	12	22	22	22	12	22	11	11	11	11	11	11	22
X	103122639	G, GT,GTT,T	FRMD7-RAP2C	intergenic_region	MODIFIER	.	0.649	0.351	12	0.031	0.969	2	11	NA	11	11	11	11	11	11	12	22	11	11	22	11	12	11	11	NA	11	11	11	11	11	11	12	22	22	22	12	NA	11	11	11	11	11	11	22
X	103125373	G, A	FRMD7-RAP2C	intergenic_region	MODIFIER	.	0.644	0.356	12	0.032	0.968	3	11	NA	11	11	11	11	11	11	12	22	11	11	22	11	12	11	11	NA	NA	11	11	11	11	11	12	22	22	22	12	22	11	11	11	11	11	11	22
X	103127657	G, A	FRMD7-RAP2C	intergenic_region	MODIFIER	.	0.652	0.348	8	0.029	0.971	1	11	11	11	11	11	11	11	11	12	22	11	11	22	11	12	11	11	11	11	11	11	11	11	11	12	22	22	22	12	22	11	11	11	11	11	11	NA
X	103131533	T, TA	RAP2C	downstream_gene_variant	MODIFIER	.	0.641	0.359	22	0.033	0.967	3	11	NA	11	11	11	11	11	11	12	22	11	11	22	11	12	11	11	NA	11	11	11	11	11	11	12	22	22	22	12	22	11	11	11	11	11	11	22
X	103134476	A, G	RAP2C	downstream_gene_variant	MODIFIER	.	0.643	0.357	10	0.03	0.97	2	11	11	11	11	11	11	11	11	12	22	11	11	22	11	12	11	11	NA	11	11	11	11	11	11	12	22	22	22	12	22	11	11	11	11	11	11	22
X	103135260	A, AATC	RAP2C	3_prime_UTR_variant	MODIFIER	.	0.646	0.354	16	0.037	0.963	5	11	NA	11	11	11	11	11	11	12	22	11	11	22	11	12	11	11	NA	11	NA	11	11	11	11	12	22	22	22	12	22	11	11	11	11	11	11	22
X	103137644	C, T	RAP2C	intron_variant	MODIFIER	.	0.641	0.359	30	0.038	0.962	6	11	NA	NA	11	NA	11	NA	11	12	22	11	11	NA	11	12	11	11	NA	11	11	11	11	11	11	12	22	22	22	12	22	11	11	11	11	11	11	22
X	103138327	C, T	RAP2C	intron_variant	MODIFIER	.	0.662	0.338	11	0	1	3	11	11	11	11	11	11	11	11	12	22	11	11	22	11	12	11	11	11	11	11	11	11	11	11	12	22	22	22	12	22	11	11	11	11	11	11	22
X	103138358	ACCAGATAC, A	RAP2C	intron_variant	MODIFIER	.	0.667	0.333	14	0.074	0.926	6	11	11	11	11	11	11	11	11	12	22	11	11	22	11	12	11	11	11	11	11	11	11	11	11	12	22	22	22	12	22	11	11	11	11	11	11	22
X	103149014	C, G	ENSCAFG00000032461	missense_variant	MODERATE	p.Pro35Arg	0.67	0.33	88	0.091	0.909	14	11	NA	NA	11	NA	11	NA	NA	12	22	11	NA	NA	11	12	NA	11	NA	NA	NA	11	NA	11	NA	NA	22	22	22	NA	22	NA	NA	11	NA	NA	NA	NA
X	103150051	CTTGG, C	RAP2C	upstream_gene_variant	MODIFIER	.	0.651	0.349	22	0.031	0.969	2	11	11	11	11	11	11	11	11	12	22	11	11	22	11	12	NA	11	11	NA	11	11	11	11	11	12	22	22	22	12	22	11	11	11	11	11	11	NA
X	103152697	T, TTA,TA	RAP2C	upstream_gene_variant	MODIFIER	.	0.655	0.345	42	0.065	0.935	3	11	11	11	11	NA	11	NA	11	12	22	11	11	NA	11	12	11	11	NA	NA	11	11	11	11	11	12	22	22	22	12	22	11	11	11	11	11	NA	22
X	103152731	A, AT	RAP2C	upstream_gene_variant	MODIFIER	.	0.676	0.324	52	0.077	0.923	6	11	NA	NA	11	NA	11	NA	11	12	NA	11	11	NA	11	12	11	11	NA	11	11	11	11	11	11	12	NA	22	NA	12	22	11	11	11	11	11	NA	22
X	103153991	G, C	RAP2C	upstream_gene_variant	MODIFIER	.	0.626	0.374	24	0.065	0.935	3	11	NA	NA	11	NA	11	11	11	12	22	11	11	NA	11	12	NA	11	NA	11	11	11	11	11	11	12	22	22	22	12	22	11	11	11	11	11	11	22
X	103154508	ATT, A,ATTTT	ENSCAFG00000032461	downstream_gene_variant	MODIFIER	.	NA	0	142	0.333	0.667	19	NA	NA	NA	NA	NA	NA	NA	NA	NA	NA	NA	NA	NA	NA	NA	NA	NA	NA	NA	NA	NA	NA	NA	NA	NA	NA	NA	NA	NA	NA	NA	NA	NA	NA	NA	NA	NA
X	103155252	A, T	ENSCAFG00000032461-ENSCAFG00000000662	intergenic_region	MODIFIER	.	0.652	0.348	8	0.033	0.967	3	11	11	11	11	11	11	11	11	12	22	11	NA	22	11	12	11	11	11	11	11	11	11	11	11	12	22	22	22	12	22	11	11	11	11	11	11	22
X	103157764	TAAAAGTTCTCACCATTCAAAAAAAAAAAAAAATAAAAA, T	ENSCAFG00000032461-ENSCAFG00000000662	intergenic_region	MODIFIER	.	0.542	0.458	30	0.043	0.957	9	11	11	11	11	11	11	11	11	12	NA	12	NA	22	11	12	11	11	NA	11	11	11	11	11	11	12	NA	22	22	12	NA	11	11	11	11	11	11	22
X	103158598	T, C	ENSCAFG00000032461-ENSCAFG00000000662	intergenic_region	MODIFIER	.	0.636	0.364	11	0.069	0.931	4	11	11	11	11	11	11	NA	11	12	22	11	11	22	11	12	11	11	11	11	11	11	11	11	11	12	22	22	22	12	22	11	11	11	11	11	11	22
X	103160255	A, G	ENSCAFG00000032461-ENSCAFG00000000662	intergenic_region	MODIFIER	.	0.581	0.419	41	0.071	0.929	4	12	NA	11	11	11	11	NA	NA	12	22	11	NA	22	11	12	11	NA	NA	NA	NA	11	NA	11	NA	NA	22	22	22	12	NA	11	NA	12	11	11	NA	22
X	103160776	A, C	ENSCAFG00000032461-ENSCAFG00000000662	intergenic_region	MODIFIER	.	0.52	0.48	23	0.033	0.967	3	NA	12	NA	11	NA	NA	NA	11	12	22	NA	11	22	12	12	12	12	11	NA	11	11	NA	11	11	12	22	22	22	12	NA	12	12	11	11	11	12	22
X	103177368	G, A	ENSCAFG00000032461-ENSCAFG00000000662	intergenic_region	MODIFIER	.	0.647	0.353	11	0.057	0.943	0	11	11	11	11	11	11	11	11	12	22	11	11	22	11	12	11	11	11	11	11	11	11	11	11	12	22	22	22	12	22	11	11	11	11	11	11	22
X	103178104	C, CTG	ENSCAFG00000032461-ENSCAFG00000000662	intergenic_region	MODIFIER	.	0.646	0.354	9	0.062	0.938	2	11	11	11	11	11	11	11	11	12	22	11	11	22	11	12	11	11	NA	11	11	11	11	11	11	12	22	22	22	12	22	11	11	11	11	11	11	22
X	103179729	A, G	ENSCAFG00000032461-ENSCAFG00000000662	intergenic_region	MODIFIER	.	0.65	0.35	17	0.069	0.931	4	11	NA	11	11	11	11	11	11	12	22	11	11	22	11	12	11	11	NA	11	NA	11	11	11	11	12	22	22	22	12	22	11	11	11	11	11	11	NA
X	103180441	A, C	ENSCAFG00000032461-ENSCAFG00000000662	intergenic_region	MODIFIER	.	0.662	0.338	8	0.062	0.938	2	11	11	11	11	11	11	11	11	12	22	11	11	22	11	12	11	11	11	11	11	11	11	11	11	12	22	22	22	12	22	11	11	11	11	11	11	NA
X	103181103	A, G	ENSCAFG00000032461-ENSCAFG00000000662	intergenic_region	MODIFIER	.	0.653	0.347	18	0.074	0.926	5	11	NA	11	11	11	11	11	11	12	22	11	NA	22	11	12	NA	11	NA	11	NA	11	11	11	11	12	22	22	22	12	22	11	11	11	11	11	11	NA
X	103183401	T, C	ENSCAFG00000032461-ENSCAFG00000000662	intergenic_region	MODIFIER	.	0.644	0.356	9	0.065	0.935	3	11	11	11	11	11	11	11	11	12	22	11	11	22	11	12	11	11	11	11	11	11	11	11	11	12	22	22	22	12	22	11	11	11	11	11	11	22
X	103185792	G, T	ENSCAFG00000032461-ENSCAFG00000000662	intergenic_region	MODIFIER	.	0.672	0.328	13	0.161	0.839	3	11	NA	11	11	11	11	11	11	12	22	11	11	22	11	12	11	11	NA	11	11	11	11	11	11	12	22	22	22	12	22	11	11	11	11	11	11	22
X	103194694	G, GTGTT	ENSCAFG00000032461-ENSCAFG00000000662	intergenic_region	MODIFIER	.	0.644	0.356	13	0.071	0.929	5	11	11	11	11	NA	11	NA	11	12	22	11	11	22	11	12	11	11	11	NA	11	11	11	11	11	12	22	22	22	12	22	11	11	11	11	11	11	NA
X	103197864	A, G	ENSCAFG00000032461-ENSCAFG00000000662	intergenic_region	MODIFIER	.	0.65	0.35	15	0.033	0.967	3	11	NA	11	11	NA	11	NA	11	12	22	11	11	NA	11	12	11	11	NA	11	11	11	11	11	11	12	22	22	22	12	22	11	11	11	11	11	11	22
X	103199521	A, G	ENSCAFG00000032461-ENSCAFG00000000662	intergenic_region	MODIFIER	.	0.652	0.348	11	0.065	0.935	3	11	11	11	11	11	11	11	11	12	22	11	11	22	11	12	11	11	11	11	11	11	11	11	11	12	22	22	22	12	22	11	NA	11	11	11	11	22
X	103200057	T, TA,TAAA	ENSCAFG00000032461-ENSCAFG00000000662	intergenic_region	MODIFIER	.	0.622	0.378	24	0.067	0.933	3	11	NA	NA	11	11	11	NA	11	12	22	11	NA	22	11	12	11	11	NA	11	11	11	11	11	11	12	22	22	22	12	22	11	11	11	11	NA	11	22
X	103203871	C, G	ENSCAFG00000032461-ENSCAFG00000000662	intergenic_region	MODIFIER	.	0.629	0.371	26	0.067	0.933	3	11	11	11	11	11	11	11	11	12	22	11	NA	22	11	12	11	11	NA	NA	NA	11	11	11	11	12	22	22	22	12	22	11	NA	11	11	11	NA	NA
X	103205716	A, G	ENSCAFG00000032461-ENSCAFG00000000662	intergenic_region	MODIFIER	.	0.651	0.349	3	0.032	0.968	3	11	11	11	11	11	11	11	11	12	22	11	11	22	11	12	11	11	11	11	11	11	11	11	11	12	22	22	22	12	22	11	11	11	11	11	11	22
X	103206613	A, T	ENSCAFG00000032461-ENSCAFG00000000662	intergenic_region	MODIFIER	.	0.649	0.351	7	0.062	0.938	2	11	11	11	11	NA	11	11	11	12	22	11	11	22	11	12	11	11	NA	11	11	11	11	11	11	12	22	22	22	12	22	11	11	11	11	11	11	NA
X	103212044	A, G	ENSCAFG00000032461-ENSCAFG00000000662	intergenic_region	MODIFIER	.	0.654	0.346	4	0.061	0.939	1	11	11	11	11	11	11	11	11	12	22	11	11	22	11	12	11	11	11	11	11	11	11	11	11	12	22	22	22	12	22	11	11	11	11	11	11	NA
X	103214318	T, TGGAGCCCCACGTCGGGCTCCCTGCTGAGCAG	ENSCAFG00000032461-ENSCAFG00000000662	intergenic_region	MODIFIER	.	0.534	0.466	51	0	1	8	11	NA	11	11	NA	11	11	NA	12	22	11	NA	22	11	12	NA	11	NA	NA	NA	11	NA	22	NA	12	22	22	22	NA	22	11	NA	11	11	11	NA	22
X	103214533	A, T	ENSCAFG00000032461-ENSCAFG00000000662	intergenic_region	MODIFIER	.	0.507	0.493	57	0	1	6	11	NA	NA	NA	NA	11	11	11	12	22	12	11	NA	11	12	NA	11	NA	NA	11	11	11	11	11	12	22	22	22	12	NA	11	11	11	NA	NA	NA	22
X	103214929	G, T	ENSCAFG00000032461-ENSCAFG00000000662	intergenic_region	MODIFIER	.	0.52	0.48	69	0.038	0.962	6	11	NA	NA	11	NA	11	NA	NA	12	22	12	11	NA	11	12	NA	11	NA	NA	NA	11	11	11	11	12	22	22	22	12	NA	11	11	11	NA	11	NA	22
X	103215572	TACTATTGTCC, T	ENSCAFG00000032461-ENSCAFG00000000662	intergenic_region	MODIFIER	.	0.629	0.371	21	0.034	0.966	5	11	NA	11	11	11	11	11	11	12	22	11	NA	22	11	12	11	11	NA	NA	NA	11	NA	11	11	12	22	22	22	12	22	11	11	11	11	11	11	22
X	103219457	G, T	ENSCAFG00000032461-ENSCAFG00000000662	intergenic_region	MODIFIER	.	0.657	0.343	11	0.061	0.939	2	11	11	11	11	11	11	11	11	12	22	11	11	22	11	12	11	11	NA	11	11	11	11	11	11	12	22	22	22	12	22	11	11	11	11	11	11	22
X	103220379	T, C	ENSCAFG00000032461-ENSCAFG00000000662	intergenic_region	MODIFIER	.	0.662	0.338	16	0.065	0.935	3	11	11	11	11	NA	11	11	11	12	22	11	11	22	11	12	NA	11	NA	NA	11	11	11	11	11	12	22	22	22	12	22	11	11	11	11	11	11	NA
X	103225628	A, T	ENSCAFG00000032461-ENSCAFG00000000662	intergenic_region	MODIFIER	.	0.503	0.497	17	0.032	0.968	3	11	NA	NA	11	11	11	11	11	12	22	12	11	NA	11	12	11	11	11	11	11	11	11	11	11	12	22	22	22	12	22	11	11	11	11	11	11	22
X	103242434	C, A	ENSCAFG00000000662	downstream_gene_variant	MODIFIER	.	0.615	0.385	10	0.033	0.967	3	11	12	11	12	11	11	12	11	12	22	11	NA	22	11	12	11	11	11	12	11	11	12	11	11	12	22	22	22	12	NA	11	12	12	11	11	11	22
X	103243305	GATTT, G	ENSCAFG00000000662	downstream_gene_variant	MODIFIER	.	0.6	0.4	36	0.069	0.931	4	11	NA	NA	NA	11	11	NA	11	12	22	11	NA	22	11	12	NA	11	NA	11	NA	11	NA	11	11	12	22	22	22	12	22	11	11	11	11	NA	11	22
X	103246655	AT, A,ATT,ATTTTT	ENSCAFG00000000662	upstream_gene_variant	MODIFIER	.	0.765	0.235	16	0.485	0.515	1	11	11	11	11	11	11	11	11	11	11	12	11	11	11	12	11	11	NA	11	11	11	11	11	11	12	22	12	22	11	NA	11	11	11	11	11	11	22
X	103249752	A, C	ENSCAFG00000000662	upstream_gene_variant	MODIFIER	.	0.66	0.34	6	0.061	0.939	2	11	11	11	11	11	11	11	11	12	22	11	11	22	11	12	11	11	11	11	11	11	11	11	11	12	22	22	22	12	NA	11	11	11	11	11	11	22
X	103250408	C, T	ENSCAFG00000000662-MBNL3	intergenic_region	MODIFIER	.	0.698	0.302	11	0.438	0.562	2	11	11	11	11	11	11	11	11	12	22	11	11	22	11	12	11	11	11	11	11	11	11	11	11	12	22	22	22	12	22	11	11	11	11	11	11	22
X	103263082	A, G	MBNL3	downstream_gene_variant	MODIFIER	.	0.649	0.351	9	0.074	0.926	5	11	NA	NA	11	11	11	NA	11	12	22	11	11	22	11	12	11	11	11	11	11	11	11	11	11	12	22	22	22	12	22	11	11	11	11	11	11	22
X	103264113	C, T	MBNL3	downstream_gene_variant	MODIFIER	.	0.657	0.343	8	0.059	0.941	1	11	NA	NA	11	11	11	11	11	12	22	11	11	22	11	12	11	11	NA	11	11	11	11	11	11	12	22	22	22	12	22	11	11	11	11	11	11	22
X	103265354	A, G,T	MBNL3	downstream_gene_variant	MODIFIER	.	0.657	0.343	10	0.062	0.938	2	11	11	11	11	11	11	11	11	12	22	11	11	22	11	12	11	11	NA	11	11	11	11	11	11	12	22	22	22	12	NA	11	11	11	11	11	11	22
X	103265727	C, T	MBNL3	downstream_gene_variant	MODIFIER	.	0.657	0.343	8	0.065	0.935	3	11	11	NA	11	11	11	11	11	12	22	11	11	22	11	12	11	11	NA	11	11	11	11	11	11	12	22	22	22	12	22	11	11	11	11	11	11	NA
X	103267973	A, G	MBNL3	intron_variant	MODIFIER	.	0.675	0.325	8	0.156	0.844	3	11	11	11	11	11	11	11	11	12	22	11	11	22	11	12	11	11	NA	11	11	11	11	11	11	12	22	22	22	12	22	11	11	11	11	11	11	22
X	103268593	A, C	MBNL3	intron_variant	MODIFIER	.	0.667	0.333	28	0.043	0.957	8	11	NA	11	11	11	11	NA	11	12	22	11	11	22	11	12	11	11	NA	11	11	11	11	11	11	12	22	22	22	12	NA	11	11	11	11	11	11	NA
X	103274001	TATTTATTTATTG, GATTTATTTATTG,T	MBNL3	intron_variant	MODIFIER	.	0.644	0.356	33	0.071	0.929	5	11	11	11	11	11	11	NA	11	12	22	11	11	NA	11	12	11	11	NA	11	11	11	11	11	11	12	22	22	22	12	22	11	11	11	11	11	NA	22
X	103276847	A, T	MBNL3	intron_variant	MODIFIER	.	0.632	0.368	24	0.071	0.929	5	11	NA	11	11	11	11	NA	11	12	22	11	11	22	11	12	12	11	11	NA	11	11	11	11	11	12	22	22	22	12	22	11	11	11	11	11	11	22
X	103276966	A, G	MBNL3	intron_variant	MODIFIER	.	0.636	0.364	27	0.069	0.931	4	11	11	NA	11	11	11	NA	11	12	22	11	11	22	11	12	11	11	NA	NA	NA	11	NA	11	11	12	22	22	22	12	22	11	11	11	11	11	11	NA
X	103277031	T, C	MBNL3	intron_variant	MODIFIER	.	0.649	0.351	39	0.069	0.931	4	11	NA	NA	11	NA	11	NA	11	12	22	11	11	22	11	12	11	11	NA	11	11	11	11	11	11	12	22	22	22	12	22	11	11	11	11	11	11	NA
X	103277034	T, G	MBNL3	intron_variant	MODIFIER	.	0.661	0.339	42	0.069	0.931	4	11	NA	NA	11	NA	11	NA	11	12	22	11	11	NA	11	12	11	11	NA	11	11	11	11	11	11	12	22	22	22	12	22	11	11	11	11	11	11	NA
X	103282441	GA, G	MBNL3	intron_variant	MODIFIER	.	0.519	0.481	24	0.033	0.967	4	11	11	11	11	11	11	11	11	12	22	12	11	22	11	12	11	11	NA	11	11	11	11	11	11	12	22	22	22	12	22	11	11	11	11	11	11	22
X	103282511	T, A	MBNL3	intron_variant	MODIFIER	.	0.657	0.343	11	0.059	0.941	1	11	11	11	11	11	11	11	11	12	22	11	11	22	11	12	11	11	NA	11	11	11	11	11	11	12	22	22	22	12	22	11	11	11	11	11	11	22
X	103288492	A, G	MBNL3	intron_variant	MODIFIER	.	0.653	0.347	17	0.065	0.935	3	11	NA	11	NA	11	11	11	11	12	22	11	11	22	11	12	11	11	11	11	NA	11	11	11	11	12	22	22	22	12	NA	11	11	11	11	11	11	NA
X	103289095	CAGAG, CAG,C,GAGAG	MBNL3	intron_variant	MODIFIER	.	0.64	0.36	25	0.077	0.923	7	11	11	NA	11	NA	11	NA	11	12	22	11	11	22	11	12	11	11	11	11	11	11	11	11	11	12	22	22	22	12	22	11	11	11	11	11	NA	22
X	103289442	G, GC	MBNL3	intron_variant	MODIFIER	.	0.649	0.351	15	0.1	0.9	3	11	11	11	11	11	11	11	11	12	22	11	11	22	11	12	11	11	NA	11	11	11	11	11	11	12	22	22	22	12	22	11	11	11	11	NA	11	22
X	103290818	G, A	MBNL3	intron_variant	MODIFIER	.	0.662	0.338	13	0.061	0.939	2	11	NA	11	11	11	11	NA	11	12	22	11	11	22	11	12	11	11	NA	11	NA	11	11	11	11	12	22	22	22	12	22	11	11	11	11	11	11	22
X	103290998	G, GC	MBNL3	intron_variant	MODIFIER	.	0.673	0.327	12	0.161	0.839	2	11	NA	11	11	11	11	11	11	12	22	11	11	22	11	12	11	11	11	11	11	11	11	11	11	12	22	22	22	12	22	11	11	11	11	11	11	22
X	103292329	G, A	MBNL3	intron_variant	MODIFIER	.	0.654	0.346	28	0.074	0.926	6	11	NA	11	11	11	11	NA	11	12	22	11	NA	22	11	12	NA	11	11	11	11	11	11	11	11	12	22	22	22	12	22	11	11	11	11	11	11	NA
X	103300498	T, G	MBNL3	upstream_gene_variant	MODIFIER	.	0.657	0.343	8	0.065	0.935	3	11	11	11	11	11	11	11	11	12	22	11	11	22	11	12	11	11	11	11	11	11	11	11	11	12	22	22	22	12	22	11	11	11	11	11	11	22
X	103302399	T, C	MBNL3	intron_variant	MODIFIER	.	0.66	0.34	6	0.057	0.943	0	11	NA	11	11	11	11	11	11	12	22	11	11	22	11	12	11	11	NA	11	11	11	11	11	11	12	22	22	22	12	22	11	11	11	11	11	11	22
X	103304395	C, T	MBNL3	intron_variant	MODIFIER	.	0.645	0.355	17	0.071	0.929	4	11	NA	11	11	11	11	NA	11	12	22	11	11	22	11	12	11	11	11	11	NA	11	11	11	11	12	22	22	22	12	22	11	11	11	11	11	11	22
X	103307818	C, T	MBNL3	intron_variant	MODIFIER	.	0.67	0.33	16	0.061	0.939	2	11	11	11	11	11	11	11	11	12	22	11	11	22	11	12	NA	11	11	11	11	11	11	11	11	12	22	22	22	12	NA	11	11	11	11	11	11	22
X	103308589	C, G	MBNL3	intron_variant	MODIFIER	.	0.65	0.35	34	0.074	0.926	5	11	NA	NA	NA	NA	11	NA	11	12	22	11	11	NA	11	12	11	11	NA	11	11	11	11	11	11	12	22	22	22	12	NA	11	11	11	11	NA	11	NA
X	103309108	C, T	MBNL3	intron_variant	MODIFIER	.	0.663	0.337	33	0.071	0.929	5	11	NA	11	11	11	11	11	11	12	22	11	11	NA	11	12	NA	11	11	11	NA	11	11	11	11	12	22	22	22	12	22	11	11	11	11	11	NA	NA
X	103309764	T, C	MBNL3	intron_variant	MODIFIER	.	0.653	0.347	33	0.069	0.931	4	11	NA	NA	11	NA	11	NA	11	12	22	11	NA	22	11	12	11	11	NA	11	NA	11	11	11	11	12	22	22	22	12	NA	11	11	11	11	11	11	22
X	103309767	A, G	MBNL3	intron_variant	MODIFIER	.	0.652	0.348	31	0.069	0.931	4	11	NA	NA	11	NA	11	NA	11	12	22	11	NA	22	11	12	11	11	NA	11	NA	11	11	11	11	12	22	22	22	12	NA	11	11	11	11	11	11	22
X	103310040	TA, TAA,T	MBNL3	intron_variant	MODIFIER	.	0.63	0.37	30	0.071	0.929	4	11	11	11	11	11	11	11	11	12	22	11	11	NA	11	12	11	11	NA	11	NA	11	NA	11	11	12	22	22	22	12	22	11	11	11	11	11	11	22
X	103311385	T, C	MBNL3	intron_variant	MODIFIER	.	0.656	0.344	6	0.03	0.97	2	11	11	11	11	11	11	11	11	12	22	11	11	22	11	12	11	11	NA	11	11	11	11	11	11	12	22	22	22	12	22	11	11	11	11	11	11	22
X	103314443	T, TA	MBNL3	intron_variant	MODIFIER	.	0.625	0.375	36	0.034	0.966	4	11	NA	11	11	NA	11	NA	11	12	22	11	11	NA	11	12	11	11	11	NA	11	11	11	11	11	12	22	22	22	12	22	11	11	11	11	11	11	22
X	103319844	A, G	MBNL3	intron_variant	MODIFIER	.	0.644	0.356	15	0.033	0.967	3	11	NA	11	11	11	11	NA	11	12	22	11	11	22	11	12	11	11	NA	NA	11	11	11	11	11	12	22	22	22	12	NA	11	11	11	11	11	11	22
X	103319942	C, T	MBNL3	intron_variant	MODIFIER	.	0.636	0.364	17	0.069	0.931	4	11	NA	11	11	11	11	NA	11	12	22	11	11	NA	11	12	11	11	11	11	11	11	11	11	11	12	22	22	22	12	22	11	11	11	11	11	NA	22
X	103320580	ACCATTTGCAAGACCTCTTACCATT, A	MBNL3	intron_variant	MODIFIER	.	0.663	0.337	24	0.067	0.933	3	11	NA	11	11	11	11	11	11	12	22	11	11	22	11	12	NA	11	NA	NA	11	11	11	11	11	12	22	22	22	12	22	11	11	11	11	11	11	NA
X	103320770	T, A	MBNL3	intron_variant	MODIFIER	.	0.522	0.478	24	0.032	0.968	3	11	11	NA	11	11	11	11	11	12	22	11	11	22	11	12	NA	11	NA	11	11	11	11	11	11	12	22	22	22	12	22	11	11	11	11	11	NA	22
X	103320771	T, A	MBNL3	intron_variant	MODIFIER	.	0.675	0.325	19	0.161	0.839	3	11	11	NA	11	11	11	11	11	12	22	11	11	22	11	12	11	11	NA	11	11	11	11	11	11	12	22	22	22	12	22	11	11	11	11	11	11	NA
X	103323222	T, A	MBNL3	intron_variant	MODIFIER	.	0.667	0.333	2	0.156	0.844	3	11	11	11	11	11	11	11	11	12	22	11	11	22	11	12	11	11	NA	11	11	11	11	11	11	12	22	22	22	12	22	11	11	11	11	11	11	22
X	103323962	T, TA	MBNL3	intron_variant	MODIFIER	.	0.649	0.351	13	0.057	0.943	0	11	11	NA	11	11	11	11	11	12	22	11	NA	NA	11	12	11	11	NA	11	11	11	11	11	11	12	22	22	22	12	22	11	11	11	11	11	11	22
X	103326496	TAAA, TAA,T	MBNL3	intron_variant	MODIFIER	.	0.659	0.341	27	0.043	0.957	8	11	NA	11	11	11	11	NA	11	12	22	11	NA	22	11	12	11	11	NA	11	NA	11	11	11	11	12	22	22	22	12	NA	11	11	11	11	11	11	22
X	103330824	A, T	MBNL3	upstream_gene_variant	MODIFIER	.	0.64	0.36	24	0.062	0.938	2	11	NA	NA	11	NA	11	NA	11	12	22	11	11	22	11	12	11	11	11	11	11	11	11	11	11	12	22	22	22	12	22	11	11	11	11	11	11	22
X	103334386	C, G	MBNL3-U6	intergenic_region	MODIFIER	.	0.667	0.333	10	0.062	0.938	2	11	11	11	11	11	11	11	11	12	22	11	11	NA	11	12	11	11	11	11	11	11	11	11	11	12	22	22	22	12	22	11	11	11	11	11	11	22
X	103334931	C, T	MBNL3-U6	intergenic_region	MODIFIER	.	0.665	0.335	19	0.038	0.962	6	11	11	11	11	11	11	NA	11	12	22	11	11	22	11	12	NA	11	11	11	11	11	11	11	11	12	22	22	22	12	22	11	11	11	11	11	11	NA
X	103336499	A, G	MBNL3-U6	intergenic_region	MODIFIER	.	0.65	0.35	11	0.061	0.939	2	11	11	11	11	11	11	11	11	12	22	11	11	22	11	12	NA	11	NA	11	11	11	11	11	11	12	22	22	22	12	22	11	11	11	11	11	11	22
X	103338023	T, C	MBNL3-U6	intergenic_region	MODIFIER	.	0.675	0.325	9	0.156	0.844	2	11	11	NA	11	11	11	11	11	12	22	11	11	22	11	12	11	11	11	11	11	11	11	11	11	12	22	22	22	12	22	11	11	11	11	11	11	22
X	103338997	T, TA	MBNL3-U6	intergenic_region	MODIFIER	.	0.628	0.372	27	0.037	0.963	5	11	NA	11	11	NA	11	11	11	12	22	11	NA	22	11	12	11	11	NA	11	11	11	11	11	11	12	22	22	22	12	22	11	11	11	11	11	11	22
X	103339407	T, C	MBNL3-U6	intergenic_region	MODIFIER	.	0.647	0.353	30	0.074	0.926	6	11	NA	11	11	NA	11	11	11	12	22	11	11	NA	11	12	11	11	NA	NA	11	11	11	11	11	12	22	22	22	12	NA	11	11	11	11	11	11	22
X	103342720	G, A	MBNL3-U6	intergenic_region	MODIFIER	.	0.66	0.34	6	0.061	0.939	1	11	11	11	11	11	11	11	11	12	22	11	11	22	11	12	11	11	11	11	11	11	11	11	11	12	22	22	22	12	22	11	11	11	11	11	11	22
X	103343215	T, C	MBNL3-U6	intergenic_region	MODIFIER	.	0.657	0.343	11	0.061	0.939	2	11	11	NA	11	11	11	NA	11	12	22	11	11	22	11	12	11	11	NA	11	11	11	11	11	11	12	22	22	22	12	22	11	11	11	11	11	11	NA
X	103345410	T, C	MBNL3-U6	intergenic_region	MODIFIER	.	0.652	0.348	19	0.065	0.935	2	11	NA	11	11	11	11	11	11	12	22	11	11	NA	11	12	11	11	11	11	11	11	11	11	11	12	22	22	22	12	22	11	11	11	11	11	11	NA
X	103346993	T, C	MBNL3-U6	intergenic_region	MODIFIER	.	0.665	0.335	13	0.059	0.941	1	11	11	11	11	11	11	11	11	12	22	11	11	22	11	12	11	11	NA	11	11	11	11	11	11	12	22	22	22	12	NA	11	11	11	11	11	11	22
X	103352405	C, T	MBNL3-U6	intergenic_region	MODIFIER	.	0.65	0.35	19	0.067	0.933	4	11	NA	NA	NA	11	11	11	11	12	22	11	11	22	11	12	11	11	NA	11	11	11	11	11	11	12	22	22	22	12	NA	11	11	11	11	NA	11	22
X	103354246	T, C	MBNL3-U6	intergenic_region	MODIFIER	.	0.652	0.348	10	0.069	0.931	4	11	11	NA	11	NA	11	11	11	12	22	11	11	22	11	12	11	11	11	11	11	11	11	11	11	12	22	22	22	12	22	11	11	11	11	11	11	22
X	103356227	C, CTTTGTTTTGT	MBNL3-U6	intergenic_region	MODIFIER	.	0.652	0.348	8	0.057	0.943	0	11	11	11	11	11	11	11	11	12	22	11	NA	22	11	12	11	11	NA	11	11	11	11	11	11	12	22	22	22	12	22	11	11	11	11	11	11	22
X	103356979	G, T	MBNL3-U6	intergenic_region	MODIFIER	.	0.663	0.337	28	0.172	0.828	5	11	NA	11	11	11	11	11	11	12	22	11	11	NA	11	12	11	11	11	11	11	11	11	11	11	12	22	22	22	12	NA	11	NA	11	11	11	11	NA
X	103361045	C, G	MBNL3-U6	intergenic_region	MODIFIER	.	0.661	0.339	24	0.069	0.931	4	11	11	11	11	11	11	11	11	12	22	11	11	22	11	12	11	11	11	11	NA	11	11	11	11	12	22	22	22	12	22	11	11	11	11	NA	11	22
X	103362234	C, T	MBNL3-U6	intergenic_region	MODIFIER	.	0.658	0.342	16	0.069	0.931	4	11	NA	11	NA	11	11	11	11	12	22	11	11	22	11	12	NA	11	11	11	11	11	11	11	11	12	22	22	22	12	22	11	11	11	11	11	11	22
X	103365072	G, C	MBNL3-U6	intergenic_region	MODIFIER	.	0.649	0.351	22	0.033	0.967	5	11	11	11	11	11	11	11	11	12	22	11	NA	22	11	12	11	11	NA	11	NA	11	11	11	11	12	22	22	22	12	NA	11	11	11	11	11	NA	22
X	103366751	G, A	MBNL3-U6	intergenic_region	MODIFIER	.	0.65	0.35	11	0.032	0.968	3	11	11	11	11	NA	11	NA	11	12	22	11	11	22	11	12	NA	11	NA	11	11	11	11	11	11	12	22	22	22	12	22	11	NA	11	11	11	11	22
X	103369068	A, C	MBNL3-U6	intergenic_region	MODIFIER	.	0.663	0.337	9	0.062	0.938	2	11	11	11	11	11	11	11	11	12	22	11	11	22	11	12	11	11	NA	11	11	11	11	11	11	12	22	22	22	12	22	11	11	11	11	11	11	22
X	103371502	T, G	MBNL3-U6	intergenic_region	MODIFIER	.	0.667	0.333	14	0.094	0.906	2	11	NA	11	11	NA	11	11	11	12	22	11	11	22	11	12	11	11	11	11	11	11	11	11	11	12	22	22	22	12	22	11	11	11	11	11	11	NA
X	103372574	T, C	MBNL3-U6	intergenic_region	MODIFIER	.	0.662	0.338	5	0.088	0.912	1	11	11	11	11	11	11	11	11	12	22	11	11	22	11	12	11	11	NA	11	11	11	11	11	11	12	22	22	22	12	22	11	11	11	11	11	11	22
X	103374596	G, A	MBNL3-U6	intergenic_region	MODIFIER	.	0.641	0.359	27	0.1	0.9	3	11	NA	NA	11	NA	11	11	11	12	22	11	11	NA	11	12	NA	11	NA	11	11	11	11	11	11	12	22	22	22	12	22	11	11	11	11	11	11	NA
X	103378505	A, G	MBNL3-U6	intergenic_region	MODIFIER	.	0.66	0.34	14	0.097	0.903	3	11	11	11	11	11	11	11	11	12	22	11	11	22	11	12	11	11	NA	11	11	11	11	11	11	12	22	22	22	12	22	11	11	11	11	11	11	22
X	103383878	C, T	MBNL3-U6	intergenic_region	MODIFIER	.	0.735	0.265	37	0.059	0.941	11	11	11	11	11	11	11	11	11	12	NA	11	11	NA	11	12	NA	11	NA	NA	NA	11	11	11	11	12	NA	22	NA	12	NA	11	11	11	11	11	11	22
X	103386054	A, G	U6	upstream_gene_variant	MODIFIER	.	0.67	0.33	22	0.097	0.903	2	11	NA	11	11	11	11	NA	11	12	22	11	11	NA	11	12	NA	11	NA	11	11	11	11	11	11	12	22	22	22	12	22	11	11	11	11	11	11	22
X	103398014	GA, G	U6-HS6ST2	intergenic_region	MODIFIER	.	0.655	0.345	19	0.097	0.903	2	11	11	11	11	11	11	NA	11	12	22	11	11	22	11	12	11	11	NA	NA	11	11	11	11	11	12	22	22	22	12	22	11	11	11	11	11	NA	22
X	103402726	CT, C	U6-HS6ST2	intergenic_region	MODIFIER	.	0.601	0.399	20	0.1	0.9	4	11	11	11	11	11	11	11	11	12	22	12	11	22	11	12	11	11	NA	NA	11	11	11	11	11	12	22	22	22	12	22	11	11	11	11	11	11	22
X	103414062	A, T,AT	U6-HS6ST2	intergenic_region	MODIFIER	.	0.657	0.343	10	0.038	0.962	6	11	11	11	11	11	11	11	11	12	22	11	11	22	11	12	11	11	11	11	11	11	11	11	11	12	22	22	22	12	22	11	11	11	11	11	11	22
X	103419720	T, C	U6-HS6ST2	intergenic_region	MODIFIER	.	0.67	0.33	10	0.103	0.897	4	11	11	11	11	11	11	11	11	12	22	11	11	22	11	12	11	11	11	11	11	11	11	11	11	12	22	22	22	12	22	11	11	11	11	11	11	22
X	103420503	A, T	U6-HS6ST2	intergenic_region	MODIFIER	.	0.671	0.329	5	0.143	0.857	0	11	11	11	11	NA	11	11	11	12	22	11	11	22	11	12	11	11	11	11	11	11	11	11	11	12	22	22	22	12	22	11	11	11	11	11	11	22
X	103422284	GAATA, G	U6-HS6ST2	intergenic_region	MODIFIER	.	0.534	0.466	23	0.071	0.929	5	11	11	NA	11	11	11	NA	11	12	22	11	11	22	11	12	11	11	NA	11	11	11	11	11	11	12	22	22	22	12	22	11	11	11	11	11	11	22
X	103437024	ATTTTTTAAATTTATTTTTTATTGGTGTTCAATTTACTAACATACAGAATAACCCCCAGTGCCCGTCACCCATTAAGAAATAT, ATTTTTTTAAATTTATTTTTTATTGGTGTTCAATTTACTAACATACAGAATAACCCCCAGTGCCCGTCACCCATTAAGAAATAT,A	U6-HS6ST2	intergenic_region	MODIFIER	.	0.623	0.377	27	0.033	0.967	3	11	11	11	11	NA	11	11	11	12	22	11	11	NA	11	12	NA	11	NA	NA	11	11	11	11	11	12	22	22	22	12	22	11	11	11	11	11	11	22
X	103437563	T, C	U6-HS6ST2	intergenic_region	MODIFIER	.	0.641	0.359	17	0.1	0.9	3	11	11	11	11	11	11	11	11	12	22	11	11	22	11	12	11	11	NA	11	11	11	11	11	11	12	22	22	22	12	22	11	11	11	11	11	11	22
X	103440509	C, G	U6-HS6ST2	intergenic_region	MODIFIER	.	0.651	0.349	24	0.097	0.903	3	11	NA	11	11	11	11	11	11	12	22	11	NA	22	11	12	11	11	NA	11	11	NA	11	NA	11	12	22	22	22	12	22	11	11	11	11	11	NA	NA
X	103443482	ATG, A,ATGTG	U6-HS6ST2	intergenic_region	MODIFIER	.	0.528	0.472	31	0.083	0.917	8	11	11	NA	11	NA	11	NA	11	12	22	12	11	NA	11	12	11	11	NA	11	NA	11	11	11	11	12	22	22	22	12	NA	11	11	11	11	11	11	NA
X	103452246	T, A	U6-HS6ST2	intergenic_region	MODIFIER	.	0.662	0.338	15	0.152	0.848	1	11	11	11	11	NA	11	11	11	12	22	11	11	22	11	12	11	11	11	11	11	11	11	11	11	12	22	22	22	12	22	11	11	11	11	11	11	NA
X	103453587	T, C	U6-HS6ST2	intergenic_region	MODIFIER	.	0.668	0.332	6	0.147	0.853	1	11	11	11	11	11	11	11	11	12	22	11	11	22	11	12	11	11	NA	11	11	11	11	11	11	12	22	22	22	12	22	11	NA	11	11	11	11	22
X	103463124	T, C	U6-HS6ST2	intergenic_region	MODIFIER	.	0.678	0.322	17	0.194	0.806	3	11	11	11	11	11	11	11	11	12	22	11	11	22	11	12	NA	11	11	11	11	11	11	11	11	12	22	22	22	12	NA	11	11	11	11	11	11	NA
X	103470958	A, G	U6-HS6ST2	intergenic_region	MODIFIER	.	0.639	0.361	29	0.097	0.903	2	11	NA	11	11	11	11	NA	11	12	22	11	NA	22	11	12	NA	11	11	NA	NA	11	NA	11	11	12	22	22	22	12	NA	11	11	11	11	11	11	22
X	103482331	A, G	U6-HS6ST2	intergenic_region	MODIFIER	.	0.656	0.344	19	0.161	0.839	3	11	NA	11	11	11	11	11	11	12	22	11	NA	22	11	12	11	11	11	11	11	11	11	11	11	12	22	22	22	12	22	11	NA	11	11	11	11	NA
X	103492462	CTAGAGTGCTGTTTCTTTTTTTTTTTTTTTTTTTTTTTTTTTTTT, C	U6-HS6ST2	intergenic_region	MODIFIER	.	0.806	0.194	44	0.333	0.667	16	11	NA	11	11	11	11	11	11	12	NA	11	22	22	11	12	11	11	11	11	11	11	11	11	11	12	NA	NA	NA	12	NA	11	11	11	11	11	11	NA
X	103499347	A, G	U6-HS6ST2	intergenic_region	MODIFIER	.	0.512	0.488	97	0	1	8	11	NA	NA	NA	NA	11	NA	NA	12	22	NA	NA	NA	11	12	NA	11	NA	NA	NA	11	NA	NA	NA	NA	22	22	22	NA	NA	11	NA	11	NA	NA	NA	NA
X	103501354	T, C	U6-HS6ST2	intergenic_region	MODIFIER	.	0.662	0.338	7	0.097	0.903	3	11	11	11	11	11	11	11	11	12	22	11	11	NA	11	12	11	11	11	11	11	11	11	11	11	12	22	22	22	12	22	11	11	11	11	11	11	22
X	103504322	T, G	U6-HS6ST2	intergenic_region	MODIFIER	.	0.642	0.358	24	0.103	0.897	4	11	11	11	11	11	11	11	11	12	22	11	11	22	11	12	11	11	11	NA	11	11	11	11	11	12	22	22	22	12	22	11	11	11	11	11	11	NA
X	103507601	G, A	U6-HS6ST2	intergenic_region	MODIFIER	.	0.653	0.347	5	0.094	0.906	2	11	11	11	11	11	11	11	11	12	22	11	11	22	11	12	11	11	NA	11	11	11	11	11	11	12	22	22	22	12	22	11	11	11	11	11	11	22
X	103516452	T, G	U6-HS6ST2	intergenic_region	MODIFIER	.	0.663	0.337	17	0.182	0.818	1	11	11	NA	11	NA	11	11	11	12	22	11	11	22	11	12	11	11	NA	11	11	11	11	11	11	12	22	22	22	12	22	11	11	11	11	11	11	22
X	103517110	T, C	U6-HS6ST2	intergenic_region	MODIFIER	.	0.652	0.348	18	0.1	0.9	3	11	11	11	11	11	11	11	11	12	22	11	NA	22	11	12	11	11	NA	NA	NA	11	11	11	11	12	22	22	22	12	NA	11	11	11	11	11	11	NA
X	103534331	T, TAG	HS6ST2	intron_variant	MODIFIER	.	0.665	0.335	11	0.091	0.909	1	11	11	NA	11	NA	11	11	11	12	22	11	11	NA	11	12	11	11	11	NA	11	11	11	11	11	12	22	22	22	12	22	11	11	11	11	11	11	22
X	103541160	CTTT, CTT,CT,C	HS6ST2	intron_variant	MODIFIER	.	0.527	0.473	53	0	1	9	11	NA	NA	11	NA	11	NA	11	12	22	12	11	22	11	12	NA	11	NA	11	NA	11	11	11	11	12	NA	22	22	12	22	11	11	11	11	11	11	22
X	103543685	T, C	HS6ST2	intron_variant	MODIFIER	.	0.66	0.34	13	0.097	0.903	3	11	NA	11	11	11	11	11	11	12	22	11	11	22	11	12	11	11	NA	11	11	11	11	11	11	12	22	22	22	12	22	11	11	11	11	11	11	22
X	103550370	T, C	HS6ST2	intron_variant	MODIFIER	.	0.659	0.341	9	0.088	0.912	1	11	11	11	11	11	11	11	11	12	22	11	11	22	11	12	11	11	NA	11	11	11	11	11	11	12	22	22	22	12	22	11	11	11	11	11	11	22
X	103555936	C, G	HS6ST2	intron_variant	MODIFIER	.	0.663	0.337	16	0.097	0.903	3	11	11	11	11	11	11	11	11	12	22	11	11	22	11	12	11	11	11	11	11	11	11	11	11	12	22	22	22	12	NA	11	11	11	11	11	11	22
X	103562791	T, G	HS6ST2	intron_variant	MODIFIER	.	0.527	0.473	11	0.061	0.939	2	11	11	11	11	11	11	11	11	12	22	12	11	22	11	12	11	11	11	11	11	11	11	11	11	11	22	12	11	12	22	11	11	11	11	11	11	NA
X	103571570	A, G	HS6ST2	intron_variant	MODIFIER	.	0.517	0.483	14	0.062	0.938	2	11	NA	NA	11	NA	11	11	11	12	22	12	11	22	11	12	11	11	NA	11	11	11	11	11	11	11	22	12	11	12	22	11	11	11	11	11	11	22
X	103577109	T, C	HS6ST2	missense_variant	MODERATE	p.Asn350Ser	0.532	0.468	14	0.062	0.938	3	11	NA	11	11	11	11	NA	11	12	22	12	11	22	11	12	11	11	NA	11	11	11	11	11	11	11	22	12	11	12	22	11	11	11	11	11	11	NA
X	103578267	G, A	HS6ST2	intron_variant	MODIFIER	.	0.514	0.486	7	0.065	0.935	3	11	NA	11	11	NA	11	11	11	12	22	12	11	22	11	12	11	11	11	11	11	11	11	11	11	11	22	12	11	12	22	11	11	11	11	11	11	22
X	103580651	G, T	HS6ST2	intron_variant	MODIFIER	.	0.527	0.473	11	0.062	0.938	2	11	11	NA	11	11	11	11	11	12	22	12	11	NA	11	12	11	11	11	11	11	11	11	11	11	11	22	12	11	12	22	11	11	11	11	11	11	22
X	103582645	T, C	HS6ST2	intron_variant	MODIFIER	.	0.541	0.459	8	0.065	0.935	3	11	11	11	11	11	11	11	11	12	22	12	11	NA	11	12	11	11	11	NA	11	11	11	11	11	11	22	12	11	12	22	11	11	11	11	11	11	22
X	103584123	G, C	HS6ST2	intron_variant	MODIFIER	.	0.527	0.473	28	0.065	0.935	2	11	NA	NA	11	11	11	11	11	12	22	12	11	22	NA	12	NA	11	NA	11	11	11	11	11	11	11	22	12	11	12	NA	11	11	11	11	11	11	NA
X	103590248	T, C	HS6ST2	intron_variant	MODIFIER	.	0.528	0.472	16	0.057	0.943	0	11	11	11	11	11	11	NA	11	12	22	12	11	22	11	12	11	11	NA	NA	NA	11	11	11	11	11	22	12	11	12	22	11	11	11	11	11	11	NA
X	103601076	A, G	HS6ST2	intron_variant	MODIFIER	.	0.529	0.471	6	0.062	0.938	2	11	11	NA	11	11	11	11	11	12	22	12	11	22	11	12	NA	11	11	11	11	11	11	11	11	11	22	12	11	12	22	11	11	11	11	11	11	NA
X	103606908	T, TGAGG	HS6ST2	intron_variant	MODIFIER	.	0.519	0.481	8	0.067	0.933	4	11	11	NA	11	11	11	11	11	12	22	12	NA	22	11	12	11	11	11	11	11	11	11	11	11	11	22	12	11	12	22	11	11	11	11	11	11	22
X	103606998	T, C	HS6ST2	intron_variant	MODIFIER	.	0.708	0.292	15	0.067	0.933	4	11	11	NA	11	11	11	NA	11	12	22	11	11	22	11	12	11	11	11	11	11	11	11	11	11	11	22	12	11	12	NA	11	11	11	11	11	11	22
X	103607456	C, A	HS6ST2	intron_variant	MODIFIER	.	0.528	0.472	20	0.061	0.939	2	11	NA	11	11	11	11	11	11	12	22	12	NA	22	11	12	11	11	NA	11	11	11	11	11	11	11	22	12	11	12	22	11	11	11	11	11	11	NA
X	103609535	T, TA,TAA	HS6ST2	intron_variant	MODIFIER	.	0.685	0.315	28	0.094	0.906	2	11	11	NA	11	11	11	11	11	12	22	NA	11	22	11	12	11	11	11	11	NA	11	11	11	11	11	22	12	11	12	22	11	11	11	11	11	11	22
X	103613010	A, ACT	HS6ST2	intron_variant	MODIFIER	.	0.517	0.483	13	0.062	0.938	2	11	11	11	11	11	11	11	11	12	22	12	11	22	11	12	11	11	NA	11	11	11	11	11	11	11	22	12	11	12	22	11	11	11	11	11	11	22
X	103621513	T, A	HS6ST2	intron_variant	MODIFIER	.	0.695	0.305	13	0.161	0.839	3	11	11	11	11	11	11	NA	11	12	22	11	11	22	11	12	NA	11	11	11	11	11	11	11	11	11	22	12	11	12	22	11	11	11	11	NA	11	NA
X	103622295	CA, C	HS6ST2	intron_variant	MODIFIER	.	0.552	0.448	40	0	1	8	11	NA	11	11	NA	11	NA	11	12	22	12	11	NA	11	12	11	11	11	11	11	11	11	11	11	11	22	12	11	12	22	11	11	11	11	11	11	NA
X	103623805	A, G	HS6ST2	intron_variant	MODIFIER	.	0.686	0.314	13	0.094	0.906	2	11	11	11	11	NA	11	11	11	12	22	11	11	22	11	12	11	11	NA	11	11	11	11	11	11	11	22	12	11	12	22	11	11	11	11	11	11	22
X	103624559	A, G	HS6ST2	intron_variant	MODIFIER	.	0.696	0.304	13	0.097	0.903	3	11	NA	11	11	11	11	11	11	12	22	11	11	22	11	12	11	11	NA	11	11	11	11	11	11	11	22	12	11	12	22	11	11	11	11	11	11	22
X	103626547	G, A	HS6ST2	intron_variant	MODIFIER	.	0.536	0.464	9	0.061	0.939	2	11	11	11	11	11	11	11	11	12	22	12	11	22	11	12	11	11	11	11	11	11	11	11	11	11	22	12	11	12	22	11	11	11	11	11	11	22
X	103627009	A, ATCTG	HS6ST2	intron_variant	MODIFIER	.	0.7	0.3	7	0.086	0.914	0	11	11	11	11	11	11	11	11	12	22	11	NA	22	11	12	11	11	NA	11	11	11	11	11	11	11	22	12	11	12	22	11	11	11	11	11	11	22
X	103627283	C, T	HS6ST2	intron_variant	MODIFIER	.	0.524	0.476	5	0.057	0.943	0	11	11	11	11	11	11	11	11	12	22	12	11	22	11	12	11	11	NA	11	11	11	11	11	11	11	22	12	11	12	22	11	11	11	11	11	11	22
X	103632034	T, C	HS6ST2	intron_variant	MODIFIER	.	0.522	0.478	8	0.067	0.933	3	11	11	11	NA	11	11	11	11	12	22	12	NA	22	11	12	11	11	11	11	11	11	11	11	11	11	22	12	11	12	22	11	11	11	11	11	11	NA
X	103635266	TA, AA,T	HS6ST2	intron_variant	MODIFIER	.	0.544	0.456	31	0.071	0.929	5	11	NA	NA	11	11	11	11	11	12	22	12	NA	22	11	12	11	11	NA	11	11	11	11	11	11	11	22	12	11	12	22	11	11	11	11	11	11	NA
X	103637103	T, A	HS6ST2	intron_variant	MODIFIER	.	0.54	0.46	13	0.065	0.935	3	11	11	11	11	11	11	11	11	12	22	12	11	22	11	12	11	11	11	11	11	11	11	11	11	11	22	12	11	12	NA	11	11	11	11	11	11	22
X	103640657	G, C	HS6ST2	intron_variant	MODIFIER	.	0.527	0.473	10	0.062	0.938	2	11	11	11	11	11	11	11	11	12	22	12	11	22	11	12	11	11	NA	11	11	11	11	11	11	11	22	12	11	12	22	11	11	11	11	11	11	22
X	103644109	A, G	HS6ST2	intron_variant	MODIFIER	.	0.703	0.297	16	0.097	0.903	3	11	11	11	11	NA	11	11	11	12	22	11	11	22	11	12	11	11	11	11	11	11	11	11	11	11	22	12	11	12	22	11	11	11	11	11	11	22
X	103645125	A, G	HS6ST2	intron_variant	MODIFIER	.	0.712	0.288	11	0.161	0.839	3	11	11	11	11	11	11	11	11	12	22	11	11	22	11	12	11	11	11	11	11	11	11	11	11	11	22	12	11	12	22	11	11	11	11	11	11	22
X	103645126	A, G	HS6ST2	intron_variant	MODIFIER	.	0.712	0.288	11	0.172	0.828	4	11	11	11	11	11	11	11	11	12	22	11	11	22	11	12	11	11	11	11	11	11	11	11	11	11	22	12	11	12	22	11	11	11	11	11	11	22
X	103645185	T, C	HS6ST2	intron_variant	MODIFIER	.	0.53	0.47	15	0.074	0.926	5	11	11	11	11	11	11	NA	11	12	22	12	11	NA	11	12	11	11	11	11	11	11	11	11	11	11	22	12	11	12	22	11	11	11	11	11	11	22
X	103646012	A, G	HS6ST2	intron_variant	MODIFIER	.	0.693	0.307	16	0.091	0.909	2	11	11	NA	11	11	11	11	11	12	22	11	11	22	11	12	NA	11	11	NA	NA	11	11	11	11	11	22	12	11	12	22	11	11	11	11	11	11	22
X	103648285	A, G	HS6ST2	intron_variant	MODIFIER	.	0.707	0.293	12	0.156	0.844	2	11	11	11	11	11	11	11	11	12	22	11	11	22	11	12	11	11	11	NA	11	11	11	11	11	11	22	12	11	12	NA	11	11	11	11	11	11	22
X	103648595	A, G	HS6ST2	intron_variant	MODIFIER	.	0.518	0.482	21	0.074	0.926	5	11	NA	11	11	NA	11	11	11	12	22	12	11	22	11	12	11	11	NA	NA	NA	11	NA	11	11	11	22	12	11	12	NA	11	11	11	11	11	NA	NA
X	103649958	A, G	HS6ST2	intron_variant	MODIFIER	.	0.522	0.478	13	0.067	0.933	4	11	NA	11	11	11	11	11	11	12	22	12	NA	22	11	12	11	11	11	11	11	11	11	11	11	11	22	12	11	12	22	11	11	11	11	NA	11	22
X	103652557	G, C	HS6ST2	intron_variant	MODIFIER	.	0.526	0.474	24	0.062	0.938	3	11	NA	11	11	11	11	NA	11	12	22	12	11	22	11	12	11	11	11	11	11	11	11	11	11	11	22	12	11	12	22	11	11	11	11	11	11	NA
X	103656283	T, C	HS6ST2	intron_variant	MODIFIER	.	0.512	0.488	8	0.069	0.931	3	11	11	11	11	11	11	11	11	12	22	12	11	22	11	12	11	11	NA	11	11	11	11	11	11	11	22	12	11	12	22	11	11	11	11	11	11	22
X	103657003	C, CT,CTT	HS6ST2	intron_variant	MODIFIER	.	0.516	0.484	29	0.069	0.931	4	11	NA	11	11	NA	11	11	11	12	22	12	11	22	11	12	NA	11	11	11	11	11	11	11	11	11	22	12	11	12	22	11	NA	11	11	11	NA	NA
X	103659489	G, A	HS6ST2	intron_variant	MODIFIER	.	0.521	0.479	6	0.062	0.938	2	11	11	11	11	11	11	11	11	12	22	12	11	22	11	12	11	11	11	11	11	11	11	11	11	11	22	12	11	12	22	11	11	11	11	11	11	22
X	103661649	T, G	HS6ST2	intron_variant	MODIFIER	.	0.702	0.298	13	0.1	0.9	4	11	11	NA	11	11	11	11	11	12	22	11	11	22	11	12	11	11	11	11	11	11	11	11	11	11	22	12	11	12	22	11	11	11	11	11	11	22
X	103669389	C, T	HS6ST2	intron_variant	MODIFIER	.	0.693	0.307	12	0.091	0.909	1	11	NA	11	11	NA	11	11	11	12	22	11	11	22	11	12	11	11	NA	11	11	11	11	11	11	11	22	12	11	12	22	11	11	11	11	11	11	22
X	103670249	A, G	HS6ST2	intron_variant	MODIFIER	.	0.51	0.49	11	0.061	0.939	2	11	11	11	11	11	11	11	11	12	22	12	11	22	11	12	11	11	NA	11	11	11	11	11	11	11	22	12	11	12	22	11	11	11	11	11	11	22
X	103674955	A, G	HS6ST2	intron_variant	MODIFIER	.	0.511	0.489	28	0	1	6	11	NA	11	11	11	11	11	11	12	22	12	11	22	11	12	NA	11	11	NA	NA	11	11	11	11	11	22	12	11	12	22	11	11	11	11	11	11	NA
X	103675022	T, G	HS6ST2	intron_variant	MODIFIER	.	0.68	0.32	35	0.08	0.92	8	11	NA	11	NA	NA	11	11	11	12	22	11	NA	22	11	12	NA	11	NA	NA	NA	11	11	11	NA	11	22	12	11	12	NA	11	11	11	11	11	11	NA
X	103675305	A, G	HS6ST2	intron_variant	MODIFIER	.	0.671	0.329	45	0.2	0.8	6	11	11	11	11	NA	11	NA	11	12	22	11	NA	NA	11	12	NA	11	NA	NA	NA	11	11	11	11	11	22	12	11	12	NA	11	11	11	11	11	NA	NA
X	103682229	T, C	HS6ST2	intron_variant	MODIFIER	.	0.701	0.299	4	0.097	0.903	3	11	11	11	11	11	11	11	11	12	22	11	11	22	11	12	11	11	NA	11	11	11	11	11	11	11	22	12	11	12	22	11	11	11	11	11	11	22
X	103686254	A, T	HS6ST2	intron_variant	MODIFIER	.	0.605	0.395	44	0.091	0.909	1	11	11	NA	11	NA	11	NA	11	12	22	12	11	22	12	12	NA	11	NA	NA	NA	11	NA	11	11	11	22	12	11	12	22	NA	11	11	11	NA	11	NA
X	103687239	T, C	HS6ST2	intron_variant	MODIFIER	.	0.52	0.48	16	0.061	0.939	2	11	NA	11	11	11	11	11	11	12	22	12	NA	22	11	12	11	11	11	NA	11	11	11	11	11	11	22	12	11	12	NA	11	11	11	11	11	11	22
X	103687515	C, T,A	HS6ST2	intron_variant	MODIFIER	.	0.515	0.485	11	0.061	0.939	1	11	11	11	11	11	11	11	11	12	22	12	NA	22	11	12	11	11	11	NA	11	11	11	11	11	11	22	12	11	12	NA	11	11	11	11	11	11	22
X	103687831	G, T	HS6ST2	intron_variant	MODIFIER	.	0.517	0.483	8	0.074	0.926	5	11	11	11	11	11	11	11	11	12	22	12	11	22	11	12	11	11	11	11	11	11	11	11	11	11	22	12	11	12	22	11	11	11	11	11	11	NA
X	103689399	C, G	HS6ST2	intron_variant	MODIFIER	.	0.512	0.488	9	0.067	0.933	4	11	11	NA	11	11	11	NA	11	12	22	12	11	22	11	12	11	11	11	11	11	11	11	11	11	11	22	12	11	12	22	11	11	11	11	11	11	22
X	103693379	T, C	HS6ST2	intron_variant	MODIFIER	.	0.514	0.486	5	0.062	0.938	2	11	11	11	11	11	11	11	11	12	22	12	NA	22	11	12	11	11	NA	11	11	11	11	11	11	11	22	12	11	12	22	11	11	11	11	11	11	22
X	103693957	A, T	HS6ST2	intron_variant	MODIFIER	.	0.515	0.485	10	0.065	0.935	3	11	11	NA	11	11	11	11	11	12	22	12	11	22	11	12	11	11	11	11	11	11	11	11	11	11	22	12	11	12	22	11	11	11	11	NA	11	22
X	103698949	C, CT	HS6ST2	intron_variant	MODIFIER	.	0.707	0.293	68	0.083	0.917	7	NA	NA	11	NA	11	11	NA	11	12	NA	11	11	NA	11	12	NA	11	NA	11	NA	11	NA	11	11	12	NA	NA	NA	NA	NA	11	NA	11	NA	11	11	22
X	103700609	T, C	HS6ST2	intron_variant	MODIFIER	.	0.723	0.277	12	0.452	0.548	3	11	11	11	11	11	11	11	11	12	22	11	11	22	11	12	11	11	NA	11	11	11	11	11	11	11	22	12	11	12	22	11	11	11	11	11	11	22
X	103708740	G, A	HS6ST2	intron_variant	MODIFIER	.	0.517	0.483	8	0.061	0.939	1	11	11	11	11	11	11	11	11	12	22	12	11	22	11	12	11	11	11	11	11	11	11	11	11	11	22	12	11	12	NA	11	11	11	11	11	11	22
X	103710876	T, C	HS6ST2	intron_variant	MODIFIER	.	0.513	0.487	21	0.065	0.935	3	11	11	11	11	11	11	11	11	12	22	12	11	NA	11	12	11	11	NA	NA	NA	11	NA	11	11	11	22	12	11	12	22	11	11	11	11	11	11	NA
X	103711514	T, C	HS6ST2	intron_variant	MODIFIER	.	0.51	0.49	8	0.065	0.935	3	11	11	11	11	NA	11	11	11	12	22	12	11	22	11	12	11	11	11	11	11	11	11	11	11	11	22	12	11	12	22	11	11	11	11	11	NA	22
X	103713789	T, TA	HS6ST2	intron_variant	MODIFIER	.	0.693	0.307	84	0.154	0.846	14	11	NA	NA	NA	11	11	NA	11	12	NA	12	11	NA	11	12	NA	11	NA	NA	11	NA	11	11	11	11	22	12	NA	12	NA	11	11	11	11	11	NA	NA
X	103719547	C, T	HS6ST2	intron_variant	MODIFIER	.	0.517	0.483	6	0.061	0.939	2	11	11	NA	11	11	11	11	11	12	22	12	11	22	11	12	11	11	11	11	11	11	11	11	11	11	22	12	11	12	NA	11	11	11	11	11	11	NA
X	103721749	T, C	HS6ST2	intron_variant	MODIFIER	.	0.512	0.488	7	0.057	0.943	0	11	11	11	11	11	11	11	11	12	22	12	11	22	11	12	11	11	NA	11	11	11	11	11	11	11	22	12	11	12	22	11	11	11	11	11	11	22
X	103724125	T, C	HS6ST2	intron_variant	MODIFIER	.	0.51	0.49	16	0.067	0.933	4	11	NA	11	11	NA	11	NA	11	12	22	12	11	22	11	12	11	11	NA	11	11	11	11	11	11	11	22	12	11	12	22	11	11	11	11	11	11	NA
X	103729284	T, C	HS6ST2	downstream_gene_variant	MODIFIER	.	0.517	0.483	14	0.069	0.931	4	11	NA	11	11	NA	11	11	11	12	22	12	11	NA	11	12	11	11	11	11	11	11	11	11	11	11	22	12	11	12	22	11	11	11	11	11	11	22
X	103729293	A, T	HS6ST2	downstream_gene_variant	MODIFIER	.	0.518	0.482	17	0.062	0.938	2	11	NA	11	11	NA	11	11	11	12	22	12	11	22	11	12	11	11	11	11	11	11	11	11	11	11	22	12	11	12	22	11	11	11	11	11	11	22
X	103730746	C, T	HS6ST2	downstream_gene_variant	MODIFIER	.	0.51	0.49	15	0.062	0.938	2	11	11	11	11	11	11	11	11	12	22	12	11	22	11	12	NA	11	NA	11	11	11	11	11	11	11	22	12	11	12	NA	11	11	11	11	NA	11	NA
X	103730761	G, GT	HS6ST2	downstream_gene_variant	MODIFIER	.	0.513	0.487	15	0.067	0.933	4	11	11	11	11	11	11	11	11	12	22	12	11	22	11	12	NA	11	NA	11	11	11	11	11	11	11	22	12	11	12	NA	11	11	11	11	NA	11	NA
X	103730832	C, A	HS6ST2	downstream_gene_variant	MODIFIER	.	0.7	0.3	7	0.086	0.914	0	11	11	11	11	11	11	11	11	12	22	11	11	22	11	12	11	11	NA	11	NA	11	11	11	11	11	22	12	11	12	22	11	11	11	11	11	11	22
X	103739782	A, G	HS6ST2	intron_variant	MODIFIER	.	0.507	0.493	8	0.061	0.939	2	11	11	11	11	11	11	11	11	12	22	12	11	22	11	12	11	11	11	11	11	11	11	11	11	11	22	12	11	12	NA	11	11	11	11	11	11	NA
X	103744161	C, T	HS6ST2	intron_variant	MODIFIER	.	0.521	0.479	24	0	1	7	11	NA	11	11	NA	11	11	11	12	22	12	NA	22	11	12	11	11	NA	11	11	11	11	11	11	11	22	12	11	12	22	11	11	11	11	11	NA	NA
X	103746834	T, G	HS6ST2	intron_variant	MODIFIER	.	0.502	0.498	7	0.061	0.939	2	11	11	11	11	11	11	11	11	12	22	12	11	22	11	12	NA	11	11	11	11	11	11	11	11	11	22	12	11	12	22	11	11	11	11	11	11	22
X	103748627	C, T	HS6ST2	intron_variant	MODIFIER	.	0.513	0.487	19	0.071	0.929	5	11	NA	11	11	11	11	11	11	12	22	12	11	22	11	12	NA	11	11	NA	11	11	11	11	11	11	22	12	11	12	22	11	11	11	11	NA	11	22
X	103749393	G, T	HS6ST2	intron_variant	MODIFIER	.	0.51	0.49	14	0.061	0.939	2	11	11	11	11	NA	11	NA	11	12	22	12	11	22	11	12	11	11	NA	11	11	11	11	11	11	11	22	12	11	12	22	11	11	11	11	11	11	NA
X	103750751	G, A	HS6ST2	intron_variant	MODIFIER	.	0.52	0.48	15	0.062	0.938	3	11	11	NA	11	11	11	11	11	12	22	12	NA	22	11	12	11	11	11	11	11	11	11	11	11	11	22	12	11	12	22	11	11	11	11	11	11	NA
X	103750864	A, G	HS6ST2	intron_variant	MODIFIER	.	0.697	0.303	6	0.088	0.912	1	11	11	11	11	11	11	11	11	12	22	11	11	22	11	12	NA	11	11	11	11	11	11	11	11	11	22	12	11	12	22	11	11	11	11	11	11	22
X	103751165	A, G	HS6ST2	intron_variant	MODIFIER	.	0.672	0.328	23	0.088	0.912	1	11	NA	11	11	NA	11	11	11	12	22	11	11	22	11	12	NA	11	NA	NA	11	11	11	11	11	11	22	12	11	12	22	11	11	11	11	11	11	22
X	103753717	GAAA, GAA,G	HS6ST2	intron_variant	MODIFIER	.	0.537	0.463	25	0	1	3	11	NA	11	11	11	11	NA	11	12	22	12	11	22	11	12	11	11	NA	11	11	11	11	11	11	11	22	12	11	12	22	11	11	11	11	11	11	22
X	103754053	TA, T	HS6ST2	intron_variant	MODIFIER	.	0.51	0.49	21	0.077	0.923	6	11	NA	NA	11	11	11	11	11	12	22	12	11	NA	11	12	11	11	NA	11	11	11	11	11	11	11	22	12	11	12	NA	11	11	11	11	11	11	22
X	103754813	T, G	HS6ST2	intron_variant	MODIFIER	.	0.51	0.49	10	0.062	0.938	2	11	11	11	11	11	11	11	11	12	22	12	11	22	11	12	11	11	NA	11	11	11	11	11	11	11	22	12	11	12	22	11	11	11	11	11	11	22
X	103757222	T, C	HS6ST2	intron_variant	MODIFIER	.	0.724	0.276	18	0.393	0.607	5	11	11	11	11	11	11	NA	11	12	22	NA	11	22	11	12	11	11	NA	11	11	11	11	11	11	11	22	12	11	12	22	11	11	11	11	11	11	NA
X	103757276	T, A	HS6ST2	intron_variant	MODIFIER	.	0.573	0.427	47	0.087	0.913	8	11	NA	11	11	11	11	11	11	12	22	NA	NA	NA	11	12	11	11	NA	NA	11	11	11	11	11	11	22	12	NA	12	NA	11	11	11	11	11	11	NA
X	103757308	G, C	HS6ST2	intron_variant	MODIFIER	.	0.747	0.253	51	0.188	0.812	12	11	NA	11	11	11	11	11	11	12	NA	11	NA	NA	11	12	11	11	NA	NA	11	11	11	11	11	11	22	12	11	12	NA	11	11	11	11	11	NA	NA
X	103759775	T, C	HS6ST2	intron_variant	MODIFIER	.	0.675	0.325	19	0.156	0.844	2	11	11	11	11	11	11	NA	11	12	22	11	11	22	11	12	NA	11	NA	11	NA	11	11	11	11	11	22	12	11	12	22	11	11	11	11	11	11	22
X	103766047	A, T	HS6ST2	intron_variant	MODIFIER	.	0.709	0.291	15	0.167	0.833	4	11	11	11	11	11	11	11	11	12	22	11	11	22	11	12	NA	11	11	11	11	11	11	11	11	11	22	12	11	12	NA	11	11	11	11	11	11	22
X	103767673	T, C	HS6ST2	intron_variant	MODIFIER	.	0.7	0.3	10	0.091	0.909	1	11	NA	11	11	11	11	11	11	12	22	11	11	22	11	12	11	11	11	11	11	11	11	11	11	11	22	12	11	12	22	11	11	11	11	11	11	22
X	103768130	A, T	HS6ST2	intron_variant	MODIFIER	.	0.511	0.489	27	0	1	6	11	11	NA	11	11	11	11	11	12	22	12	11	NA	11	12	11	11	NA	11	11	11	11	11	11	11	22	12	11	12	22	11	11	11	11	11	11	22
X	103770113	G, A	HS6ST2	intron_variant	MODIFIER	.	0.506	0.494	32	0	1	5	11	NA	11	11	11	11	11	11	12	22	12	NA	NA	11	12	NA	11	NA	NA	11	11	11	11	11	11	22	12	11	12	NA	11	11	11	11	NA	NA	22
X	103770464	C, T	HS6ST2	intron_variant	MODIFIER	.	0.502	0.498	12	0.061	0.939	1	11	11	11	11	11	11	11	11	12	22	12	11	22	11	12	11	11	NA	11	NA	11	11	11	11	11	22	12	11	12	22	11	11	11	11	11	11	NA
X	103772091	C, T	HS6ST2	intron_variant	MODIFIER	.	0.517	0.483	10	0.057	0.943	0	11	NA	11	11	11	11	11	11	12	22	12	11	22	11	12	11	11	11	11	11	11	11	11	11	11	22	12	11	12	NA	11	11	11	11	11	11	NA
X	103773771	G, A	HS6ST2	intron_variant	MODIFIER	.	0.503	0.497	15	0.062	0.938	2	11	NA	11	11	11	11	11	11	12	22	12	11	22	11	12	NA	11	NA	11	NA	11	11	11	11	11	22	12	11	12	22	11	11	11	11	11	11	22
X	103773972	C, T	HS6ST2	intron_variant	MODIFIER	.	0.502	0.498	7	0.059	0.941	1	11	11	NA	11	11	11	11	11	12	22	12	11	22	11	12	11	11	11	NA	11	11	11	11	11	11	22	12	11	12	22	11	11	11	11	11	11	22
X	103777034	A, T	HS6ST2	intron_variant	MODIFIER	.	0.663	0.337	33	0.25	0.75	5	11	NA	NA	11	11	11	11	11	12	22	11	11	NA	11	12	11	11	NA	11	11	11	11	11	11	11	22	12	11	12	22	11	11	11	11	11	NA	22
X	103779531	G, A	HS6ST2	intron_variant	MODIFIER	.	0.52	0.48	15	0.061	0.939	2	11	11	11	11	11	11	11	11	12	22	12	11	22	11	12	11	11	NA	11	11	11	11	11	11	11	22	12	11	12	22	11	11	11	11	11	11	22
X	103788510	A, C	HS6ST2	intron_variant	MODIFIER	.	0.523	0.477	18	0.062	0.938	2	11	11	11	NA	11	11	11	11	12	22	12	11	22	11	12	11	11	NA	11	11	11	11	11	11	11	22	12	11	12	NA	11	11	11	11	11	11	22
X	103791472	T, TA,TAA	HS6ST2	intron_variant	MODIFIER	.	0.583	0.417	46	0	1	8	11	NA	NA	NA	11	11	11	11	12	22	11	11	NA	11	12	11	11	NA	11	NA	11	NA	11	11	NA	22	12	NA	12	NA	11	11	11	11	NA	NA	NA
X	103791511	T, G	HS6ST2	intron_variant	MODIFIER	.	0.674	0.326	32	0	1	8	11	NA	11	11	11	11	NA	11	12	22	11	11	22	11	12	NA	11	NA	11	11	11	11	11	11	11	22	12	11	12	22	11	11	11	11	11	11	NA
X	103791899	AT, A	HS6ST2	intron_variant	MODIFIER	.	0.548	0.452	41	0	1	6	11	NA	NA	11	11	11	11	11	12	22	12	11	NA	11	12	11	11	NA	11	NA	11	11	11	11	11	22	12	11	12	22	11	11	11	11	11	11	22
X	103796954	TA, AA,T	HS6ST2	intron_variant	MODIFIER	.	0.563	0.437	35	0.062	0.938	2	11	11	NA	11	11	11	11	11	12	22	12	11	NA	11	12	11	11	NA	11	11	11	11	11	11	11	22	12	11	12	22	11	11	11	11	11	11	22
X	103797744	CAGA, GAGA,CAGAGA,C	HS6ST2	intron_variant	MODIFIER	.	0.606	0.394	51	0	1	5	11	NA	11	11	NA	11	11	11	12	22	11	NA	22	11	12	NA	11	NA	NA	NA	11	11	NA	NA	11	22	12	11	12	NA	11	11	11	11	NA	NA	NA
X	103799675	T, C	HS6ST2	intron_variant	MODIFIER	.	0.507	0.493	9	0.061	0.939	2	11	NA	11	11	11	11	11	11	12	22	12	11	22	11	12	NA	11	11	11	11	11	11	11	11	11	22	12	11	12	22	11	11	11	11	11	11	22
X	103799758	CT, C	HS6ST2	intron_variant	MODIFIER	.	0.51	0.49	12	0.059	0.941	1	11	11	NA	11	11	11	11	11	12	22	12	11	22	11	12	11	11	NA	NA	11	11	11	11	11	11	22	12	11	12	22	11	11	11	11	11	11	22
X	103802372	ACTCCC, A	HS6ST2	intron_variant	MODIFIER	.	0.517	0.483	10	0.059	0.941	1	11	NA	11	11	11	11	11	11	12	22	12	11	22	11	12	11	11	11	11	11	11	11	11	11	11	22	12	11	12	22	11	11	11	11	11	11	22
X	103810548	A, C	HS6ST2	intron_variant	MODIFIER	.	0.507	0.493	10	0.062	0.938	2	11	NA	NA	11	11	11	11	11	12	22	12	11	22	11	12	11	11	11	11	11	11	11	11	11	11	22	12	11	12	22	11	NA	11	11	11	11	22
X	103810696	A, C	HS6ST2	intron_variant	MODIFIER	.	0.505	0.495	10	0.067	0.933	4	11	11	NA	11	11	11	11	11	12	22	12	11	22	11	12	NA	11	11	11	11	11	11	11	11	11	22	12	11	12	22	11	11	11	11	11	11	22
X	103814482	T, C	HS6ST2	upstream_gene_variant	MODIFIER	.	0.622	0.378	86	0	1	16	11	NA	NA	11	NA	11	NA	NA	12	22	11	NA	NA	11	12	NA	11	NA	NA	NA	NA	NA	11	NA	NA	22	12	NA	12	NA	NA	NA	NA	NA	NA	NA	NA
X	103815812	T, G	HS6ST2	upstream_gene_variant	MODIFIER	.	0.69	0.31	17	0.161	0.839	3	11	NA	11	11	11	11	NA	11	12	22	11	11	22	11	12	NA	11	11	11	11	11	11	11	11	11	22	12	11	12	22	11	11	11	11	11	11	NA
X	103821539	C, T,A	HS6ST2-USP26	intergenic_region	MODIFIER	.	0.526	0.474	9	0.133	0.867	3	11	11	11	11	11	11	11	11	12	22	12	11	22	11	12	11	11	11	11	11	11	11	11	11	11	22	12	11	12	22	11	11	11	11	11	11	NA
X	103825910	C, A	HS6ST2-USP26	intergenic_region	MODIFIER	.	0.505	0.495	11	0.133	0.867	3	11	11	11	11	11	11	11	11	12	22	12	11	22	11	12	NA	11	11	11	11	11	11	11	11	11	22	12	11	12	22	11	11	11	11	NA	11	22
X	103826726	TAAA, TAA,TA,T	HS6ST2-USP26	intergenic_region	MODIFIER	.	0.524	0.476	25	0	1	7	11	NA	11	11	11	11	11	11	12	22	12	11	NA	11	22	NA	11	NA	11	11	11	11	11	11	11	22	12	11	12	22	11	11	11	11	11	11	22
X	103827051	G, A	HS6ST2-USP26	intergenic_region	MODIFIER	.	0.517	0.483	14	0.118	0.882	1	11	NA	11	11	NA	11	11	11	12	22	12	11	22	11	12	11	11	NA	11	11	11	11	11	11	11	22	12	11	12	NA	11	11	11	11	11	11	22
X	103828065	A, G	HS6ST2-USP26	intergenic_region	MODIFIER	.	0.527	0.473	10	0.138	0.862	5	11	11	11	11	11	11	11	11	12	22	12	11	22	11	12	11	11	11	11	11	11	11	11	11	11	22	12	11	12	22	11	11	11	11	11	11	NA
X	103828909	T, C	HS6ST2-USP26	intergenic_region	MODIFIER	.	0.51	0.49	12	0.118	0.882	1	11	11	11	11	NA	11	11	11	12	22	12	11	NA	11	12	11	11	NA	11	11	11	11	11	11	11	22	12	11	12	22	11	11	11	11	11	11	NA
X	103829647	T, C	HS6ST2-USP26	intergenic_region	MODIFIER	.	0.51	0.49	14	0.133	0.867	3	11	11	11	11	11	11	11	11	12	22	12	NA	22	11	12	11	11	NA	11	11	11	11	11	11	11	22	12	11	12	22	11	11	11	11	NA	11	22
X	103832361	T, C	HS6ST2-USP26	intergenic_region	MODIFIER	.	0.545	0.455	39	0.095	0.905	9	11	NA	11	11	NA	11	11	11	12	22	12	NA	22	11	12	11	11	11	11	NA	11	11	11	11	11	22	12	11	12	NA	11	11	11	11	11	NA	NA
X	103832508	G, A	HS6ST2-USP26	intergenic_region	MODIFIER	.	0.516	0.484	32	0.143	0.857	5	11	NA	11	NA	NA	11	NA	11	12	22	12	NA	NA	11	12	NA	11	11	NA	11	11	11	11	11	11	22	12	11	12	NA	11	11	11	11	11	11	NA
X	103834288	TAAA, TAA,T	HS6ST2-USP26	intergenic_region	MODIFIER	.	0.516	0.484	23	0	1	5	11	NA	11	11	11	11	NA	11	12	22	12	11	22	11	12	11	11	NA	11	11	11	11	11	11	11	22	12	11	12	22	11	11	11	11	11	11	NA
X	103834710	T, A	HS6ST2-USP26	intergenic_region	MODIFIER	.	0.507	0.493	15	0.067	0.933	3	11	NA	11	11	11	11	NA	11	12	22	12	11	22	11	12	11	11	11	11	11	11	11	11	11	11	22	12	11	12	22	11	11	11	11	11	11	22
X	103836503	G, C	HS6ST2-USP26	intergenic_region	MODIFIER	.	0.702	0.298	12	0.156	0.844	2	11	11	11	11	11	11	11	11	12	22	11	11	22	11	12	11	11	11	11	11	11	11	11	11	11	22	12	11	12	22	11	11	11	11	11	11	NA
X	103836907	A, T	HS6ST2-USP26	intergenic_region	MODIFIER	.	0.505	0.495	15	0.059	0.941	1	11	11	11	11	11	11	11	11	12	22	12	11	22	11	12	11	11	11	11	11	11	11	11	11	11	22	12	11	12	22	11	11	11	11	11	11	22
X	103838188	G, A	HS6ST2-USP26	intergenic_region	MODIFIER	.	0.507	0.493	12	0.125	0.875	3	11	11	11	11	NA	11	11	11	12	22	12	11	22	11	12	11	11	NA	11	11	11	11	11	11	11	22	12	11	12	22	11	11	11	11	11	11	22
X	103839032	TATTG, TATTGATTG,TGATTGATTGATTG,TATTGATTGATTG,T	HS6ST2-USP26	intergenic_region	MODIFIER	.	0.51	0.49	15	0.071	0.929	5	11	11	11	11	11	11	11	11	12	22	12	NA	22	11	12	11	11	11	NA	11	11	11	11	11	11	22	12	11	12	22	11	11	11	11	11	11	22
X	103840471	C, T	HS6ST2-USP26	intergenic_region	MODIFIER	.	0.51	0.49	12	0.121	0.879	2	11	11	11	11	NA	11	11	11	12	22	12	11	22	11	12	11	11	NA	11	11	11	11	11	11	11	22	12	11	12	NA	11	11	11	11	11	11	NA
X	103846603	T, A	HS6ST2-USP26	intergenic_region	MODIFIER	.	0.512	0.488	13	0.067	0.933	4	11	11	11	11	NA	11	NA	11	12	22	12	11	NA	11	12	NA	11	NA	11	11	11	11	11	11	11	22	12	11	12	22	11	11	11	11	11	11	22
X	103849077	T, C	HS6ST2-USP26	intergenic_region	MODIFIER	.	0.519	0.481	8	0.125	0.875	2	11	11	NA	11	11	11	11	11	12	22	12	11	22	11	12	11	11	11	11	NA	11	11	11	11	11	22	12	11	12	22	11	11	11	11	11	11	22
X	103849575	TA, T	HS6ST2-USP26	intergenic_region	MODIFIER	.	0.685	0.315	14	0.107	0.893	4	11	11	NA	11	11	11	11	11	12	22	11	11	22	11	12	11	11	NA	11	11	11	11	11	11	11	22	12	11	12	22	11	11	11	11	11	11	22
X	103851670	T, C	HS6ST2-USP26	intergenic_region	MODIFIER	.	0.519	0.481	9	0.069	0.931	4	11	NA	11	11	11	11	11	11	12	22	12	11	NA	11	12	11	11	NA	11	11	11	11	11	11	11	22	12	11	12	22	11	11	11	11	11	11	22
X	103854708	A, G	HS6ST2-USP26	intergenic_region	MODIFIER	.	0.522	0.478	11	0.086	0.914	0	11	11	NA	11	11	11	11	11	12	22	12	11	22	11	12	11	11	NA	11	11	11	11	11	11	11	22	12	11	12	22	11	11	11	11	11	11	22
X	103857287	T, C	HS6ST2-USP26	intergenic_region	MODIFIER	.	0.515	0.485	11	0.125	0.875	2	11	11	11	11	11	11	11	11	12	22	12	11	22	11	12	11	11	11	11	NA	11	11	11	11	11	22	12	11	12	NA	11	11	11	11	11	11	22
X	103858259	T, C	HS6ST2-USP26	intergenic_region	MODIFIER	.	0.701	0.299	4	0.156	0.844	2	11	11	11	11	11	11	11	11	12	22	11	11	22	11	12	11	11	11	11	11	11	11	11	11	11	22	12	11	12	22	11	11	11	11	11	11	22
X	103863460	T, C	HS6ST2-USP26	intergenic_region	MODIFIER	.	0.512	0.488	6	0.125	0.875	2	11	11	11	11	11	11	11	11	12	22	12	11	22	11	12	11	11	NA	11	11	11	11	11	11	11	22	12	11	12	22	11	11	11	11	11	11	22
X	103868210	T, A	USP26	downstream_gene_variant	MODIFIER	.	0.531	0.469	18	0.118	0.882	1	11	11	11	11	11	11	11	11	12	22	12	11	22	11	12	11	11	NA	11	11	11	11	11	11	11	22	12	11	12	22	11	11	11	11	11	11	22
X	103868886	TA, T	USP26	downstream_gene_variant	MODIFIER	.	0.627	0.373	35	0.143	0.857	5	11	NA	NA	11	11	11	11	12	12	22	11	NA	22	11	12	11	11	NA	11	12	11	11	11	11	11	22	12	11	12	22	11	11	11	11	NA	12	NA
X	103869047	G, A	USP26	downstream_gene_variant	MODIFIER	.	0.513	0.487	25	0.077	0.923	6	11	11	NA	11	11	11	NA	11	12	22	12	11	NA	11	12	11	11	NA	11	NA	11	11	11	11	11	22	12	11	12	22	11	11	11	11	11	NA	NA
X	103870059	T, C	USP26	downstream_gene_variant	MODIFIER	.	0.51	0.49	14	0.121	0.879	2	11	11	11	11	11	11	11	11	12	22	12	11	22	11	12	11	11	11	11	11	11	11	11	11	11	22	12	11	12	22	11	11	11	11	11	11	NA
X	103871876	G, T	USP26	downstream_gene_variant	MODIFIER	.	0.514	0.486	30	0.097	0.903	3	11	NA	NA	11	NA	11	11	11	12	22	12	11	NA	11	12	NA	11	11	11	11	11	11	11	11	11	22	12	11	12	22	11	11	11	11	11	11	22
X	103871881	CA, C	USP26	downstream_gene_variant	MODIFIER	.	0.503	0.497	31	0.097	0.903	3	11	NA	NA	11	NA	11	NA	11	12	22	12	11	NA	11	12	11	11	11	11	11	11	11	11	11	11	22	12	11	12	22	11	11	11	11	11	11	22
X	103873693	C, G	USP26	missense_variant	MODERATE	p.Glu493Asp	0.51	0.49	10	0.129	0.871	3	11	11	11	11	11	11	11	11	12	22	12	11	22	11	12	11	11	11	11	11	11	11	11	11	11	22	12	11	12	22	11	11	11	11	11	11	22
X	103874377	T, G	USP26	synonymous_variant	LOW	p.Thr265Thr	0.51	0.49	10	0.091	0.909	2	11	11	11	11	11	11	NA	11	12	22	12	11	22	11	12	11	11	NA	11	11	11	11	11	11	11	22	12	11	12	22	11	11	11	11	11	11	22
X	103875397	C, T	USP26	upstream_gene_variant	MODIFIER	.	0.51	0.49	12	0.118	0.882	1	11	11	11	11	11	11	11	11	12	22	12	11	NA	11	12	11	11	NA	11	11	11	11	11	11	11	22	12	11	12	NA	11	11	11	11	11	11	22
X	103876282	G, A	USP26	upstream_gene_variant	MODIFIER	.	0.698	0.302	15	0.156	0.844	2	11	NA	NA	11	NA	11	NA	11	12	22	11	NA	22	11	12	11	11	11	NA	11	11	11	11	11	11	22	12	11	12	22	11	11	11	11	11	11	22
X	103876390	G, GT,GTT	USP26	upstream_gene_variant	MODIFIER	.	0.508	0.492	20	0.138	0.862	4	11	11	NA	11	NA	11	11	11	12	22	12	11	22	11	12	11	11	NA	11	NA	11	11	11	11	11	22	12	11	12	NA	11	11	11	11	11	11	22
X	103877234	A, T	USP26	upstream_gene_variant	MODIFIER	.	0.517	0.483	10	0.125	0.875	2	11	11	11	11	NA	11	11	11	12	22	12	11	22	11	12	11	11	11	11	11	11	11	11	11	11	22	12	11	12	22	11	11	11	11	11	11	22
X	103877832	T, C	USP26	upstream_gene_variant	MODIFIER	.	0.522	0.478	7	0.069	0.931	4	11	11	11	11	11	11	11	11	12	22	12	11	22	11	12	11	11	NA	11	11	11	11	11	11	11	22	12	11	12	22	11	11	11	11	11	11	22
X	103878168	A, T	USP26	upstream_gene_variant	MODIFIER	.	0.513	0.487	18	0.129	0.871	3	11	11	11	11	11	11	11	11	12	22	12	NA	22	11	12	11	11	11	11	11	11	11	11	11	11	22	12	11	12	22	11	11	11	11	11	NA	NA
X	103879125	C, T	USP26	upstream_gene_variant	MODIFIER	.	0.507	0.493	8	0.125	0.875	2	11	11	11	11	11	11	11	11	12	22	12	11	22	11	12	11	11	NA	11	11	11	11	11	11	11	22	12	11	12	22	11	11	11	11	11	11	22
X	103879376	C, T	USP26	upstream_gene_variant	MODIFIER	.	0.51	0.49	16	0.088	0.912	1	11	11	11	11	NA	11	11	11	12	22	12	11	22	11	12	11	11	11	11	NA	11	11	11	11	11	22	12	11	12	22	11	11	11	11	11	11	NA
X	103880413	ACATCCTTCAAATTTTTTTTT, A	USP26-Y_RNA	intergenic_region	MODIFIER	.	0.524	0.476	24	0.138	0.862	5	11	11	11	11	NA	11	NA	11	12	22	12	NA	NA	11	12	11	11	NA	11	NA	11	11	11	11	11	22	12	11	12	22	11	11	11	11	11	11	22
X	103882431	C, T	USP26-Y_RNA	intergenic_region	MODIFIER	.	0.527	0.473	25	0.107	0.893	5	11	11	11	11	11	11	NA	11	12	22	12	11	NA	11	12	NA	11	11	11	11	11	NA	11	11	11	22	12	11	12	NA	11	11	11	11	11	11	22
X	103883607	T, C	USP26-Y_RNA	intergenic_region	MODIFIER	.	0.518	0.482	15	0.062	0.938	2	11	11	11	11	11	11	11	11	12	22	12	11	22	11	12	NA	11	NA	11	11	11	11	11	11	11	22	12	11	12	NA	11	11	11	11	11	11	22
X	103885638	T, A	USP26-Y_RNA	intergenic_region	MODIFIER	.	0.51	0.49	9	0.125	0.875	2	11	11	11	11	11	11	11	11	12	22	12	11	22	11	12	11	11	11	11	11	11	11	11	11	11	22	12	11	12	NA	11	11	11	11	NA	11	22
X	103885886	T, C	USP26-Y_RNA	intergenic_region	MODIFIER	.	0.519	0.481	8	0.121	0.879	2	11	NA	11	11	11	11	11	11	12	22	12	11	22	11	12	11	11	11	11	11	11	11	11	11	11	22	12	11	12	22	11	11	11	11	11	11	22
X	103886399	T, C	USP26-Y_RNA	intergenic_region	MODIFIER	.	0.513	0.487	17	0.121	0.879	2	11	11	11	11	NA	11	NA	11	12	22	12	NA	22	11	12	11	11	NA	11	11	11	11	11	11	11	22	12	11	12	NA	11	11	11	11	11	11	22
X	103886476	G, A	USP26-Y_RNA	intergenic_region	MODIFIER	.	0.517	0.483	6	0.129	0.871	3	11	11	11	11	NA	11	11	11	12	22	12	11	22	11	12	11	11	NA	11	11	11	11	11	11	11	22	12	11	12	22	11	11	11	11	11	11	22
X	103888326	A, G	USP26-Y_RNA	intergenic_region	MODIFIER	.	0.527	0.473	11	0.121	0.879	1	11	11	11	11	11	11	11	11	12	22	12	11	22	11	12	11	11	11	11	11	11	11	11	11	11	22	12	11	12	22	11	11	11	11	11	11	NA
X	103888890	C, T	USP26-Y_RNA	intergenic_region	MODIFIER	.	0.522	0.478	11	0.077	0.923	6	11	11	NA	11	11	11	11	11	12	22	12	11	22	11	12	11	11	11	11	11	11	11	11	11	11	22	12	11	12	22	11	11	11	11	11	11	22
X	103890660	T, G	USP26-Y_RNA	intergenic_region	MODIFIER	.	0.514	0.486	8	0.129	0.871	4	11	11	11	11	11	11	11	11	12	22	12	11	22	11	12	11	11	NA	11	11	11	11	11	11	11	22	12	11	12	22	11	11	11	11	11	11	22
X	103892396	C, G	USP26-Y_RNA	intergenic_region	MODIFIER	.	0.519	0.481	12	0.118	0.882	1	11	11	NA	11	11	11	NA	11	12	22	12	11	22	11	12	11	11	11	11	11	11	11	11	11	11	22	12	11	12	NA	11	11	11	11	11	11	22
X	103892840	C, A	USP26-Y_RNA	intergenic_region	MODIFIER	.	0.522	0.478	13	0.129	0.871	3	11	11	11	11	11	11	NA	11	12	22	12	11	22	11	12	NA	11	11	11	11	11	11	11	11	11	22	12	11	12	NA	11	11	11	11	11	11	NA
X	103893887	CG, TG,C	USP26-Y_RNA	intergenic_region	MODIFIER	.	0.522	0.478	15	0.069	0.931	3	11	11	11	11	11	11	11	11	12	22	12	11	NA	11	12	NA	11	NA	11	11	11	11	11	11	11	22	12	11	12	22	11	11	11	11	11	11	22
X	103895201	C, T	USP26-Y_RNA	intergenic_region	MODIFIER	.	0.503	0.497	34	0.042	0.958	7	11	NA	11	11	11	11	NA	11	12	22	12	NA	22	11	12	11	11	NA	11	NA	11	11	11	11	11	22	12	11	12	NA	11	11	11	11	11	12	NA
X	103895204	C, T	USP26-Y_RNA	intergenic_region	MODIFIER	.	0.503	0.497	38	0.042	0.958	7	11	NA	11	11	11	11	NA	11	12	22	12	NA	22	11	12	11	11	NA	NA	NA	11	11	11	11	11	22	12	11	12	NA	11	NA	11	11	11	12	NA
X	103895781	G, A	USP26-Y_RNA	intergenic_region	MODIFIER	.	0.51	0.49	13	0.129	0.871	3	11	11	11	11	11	11	NA	11	12	22	12	11	22	11	12	11	11	NA	11	NA	11	11	11	11	11	22	12	11	12	22	11	11	11	11	11	11	22
X	103895962	A, G	USP26-Y_RNA	intergenic_region	MODIFIER	.	0.515	0.485	12	0.133	0.867	3	11	11	11	11	11	11	11	11	12	22	12	NA	NA	11	12	NA	11	11	11	11	11	11	11	11	11	22	12	11	12	22	11	11	11	11	11	11	22
X	103896996	G, T	USP26-Y_RNA	intergenic_region	MODIFIER	.	0.527	0.473	13	0.125	0.875	2	11	11	11	11	11	11	11	11	12	22	12	11	22	11	12	11	11	NA	11	11	11	11	11	11	11	22	12	11	12	22	11	11	11	11	11	11	NA
X	103897162	G, A	USP26-Y_RNA	intergenic_region	MODIFIER	.	0.503	0.497	43	0.08	0.92	7	11	NA	11	11	NA	11	11	11	12	22	12	11	NA	11	12	NA	11	NA	11	11	11	11	11	11	11	22	12	11	12	22	11	NA	11	11	11	11	NA
X	103897881	T, C	USP26-Y_RNA	intergenic_region	MODIFIER	.	0.515	0.485	11	0.118	0.882	1	11	11	11	11	11	11	11	11	12	22	12	11	22	11	12	NA	11	11	11	11	11	11	11	11	11	22	12	11	12	NA	11	11	11	11	11	11	NA
X	103899433	C, T	USP26-Y_RNA	intergenic_region	MODIFIER	.	0.522	0.478	12	0.094	0.906	3	11	NA	11	11	11	11	11	11	12	22	12	11	22	11	12	11	11	NA	11	11	11	11	11	11	11	22	12	11	12	22	11	11	11	11	11	11	22
X	103900826	G, T	USP26-Y_RNA	intergenic_region	MODIFIER	.	0.505	0.495	8	0.097	0.903	3	11	NA	11	11	11	11	11	11	12	22	12	11	22	11	12	11	11	11	11	11	11	11	11	11	11	22	12	11	12	22	11	11	11	11	11	11	22
X	103902083	T, C	USP26-Y_RNA	intergenic_region	MODIFIER	.	0.701	0.299	7	0.152	0.848	2	11	11	11	11	11	11	11	11	12	22	11	11	22	11	12	11	11	11	11	11	11	11	11	11	11	22	12	11	12	22	11	NA	11	11	11	11	22
X	103902770	G, T	USP26-Y_RNA	intergenic_region	MODIFIER	.	0.514	0.486	8	0.125	0.875	2	11	11	11	11	11	11	11	11	12	22	12	11	22	11	12	11	11	11	11	11	11	11	11	11	11	22	12	11	12	22	11	11	11	11	11	11	NA
X	103903062	G, A	USP26-Y_RNA	intergenic_region	MODIFIER	.	0.512	0.488	11	0.125	0.875	2	11	11	11	11	NA	11	11	11	12	22	12	11	22	11	12	11	11	NA	11	11	11	11	11	11	11	22	12	11	12	22	11	11	11	11	11	11	22
X	103903470	TA, T	USP26-Y_RNA	intergenic_region	MODIFIER	.	0.636	0.364	44	0.077	0.923	6	11	NA	NA	11	NA	11	11	11	12	22	11	11	NA	11	12	11	11	NA	11	11	11	11	11	11	11	22	12	11	12	22	11	11	11	11	11	11	22
X	103904230	C, T	USP26-Y_RNA	intergenic_region	MODIFIER	.	0.514	0.486	6	0.125	0.875	3	11	11	11	11	11	11	11	11	12	22	12	11	22	11	12	11	11	11	11	11	11	11	11	11	11	22	12	11	12	22	11	11	11	11	NA	11	22
X	103906783	A, G	USP26-Y_RNA	intergenic_region	MODIFIER	.	0.522	0.478	8	0.121	0.879	1	11	11	11	11	11	11	11	11	12	22	12	11	22	11	12	11	11	11	11	11	11	11	11	11	11	22	12	11	12	22	11	11	11	11	11	11	22
X	103908321	C, T	USP26-Y_RNA	intergenic_region	MODIFIER	.	0.522	0.478	8	0.118	0.882	1	11	NA	11	11	11	11	11	11	12	22	12	11	22	11	12	11	11	11	11	11	11	11	11	11	11	22	12	11	12	22	11	11	NA	11	11	11	NA
X	103911256	C, CG	USP26-Y_RNA	intergenic_region	MODIFIER	.	0.52	0.48	126	0.067	0.933	13	NA	NA	NA	NA	NA	NA	NA	NA	NA	NA	NA	NA	NA	NA	NA	NA	NA	NA	NA	NA	NA	NA	NA	NA	NA	22	12	NA	12	NA	NA	NA	NA	NA	NA	NA	NA
X	103911261	G, C	USP26-Y_RNA	intergenic_region	MODIFIER	.	0.52	0.48	126	0.118	0.882	12	NA	NA	NA	NA	NA	NA	NA	NA	NA	NA	NA	NA	NA	NA	NA	NA	NA	NA	NA	NA	NA	NA	NA	NA	NA	22	12	NA	12	NA	NA	NA	NA	NA	NA	NA	NA
X	103917603	G, GAGAGAA,A	USP26-Y_RNA	intergenic_region	MODIFIER	.	0.514	0.486	8	0.125	0.875	2	11	11	11	11	11	11	11	11	12	22	12	11	22	11	12	11	11	11	11	11	11	11	11	11	11	22	12	11	12	22	11	11	11	11	11	11	22
X	103921422	A, G	USP26-Y_RNA	intergenic_region	MODIFIER	.	0.524	0.476	8	0.062	0.938	2	11	11	11	11	11	11	11	11	12	22	12	11	22	11	12	11	11	11	11	11	11	11	11	11	11	22	12	11	12	22	11	11	11	11	11	11	22
X	103921693	A, G	USP26-Y_RNA	intergenic_region	MODIFIER	.	0.519	0.481	10	0.129	0.871	3	11	11	11	11	11	11	11	11	12	22	12	11	22	11	12	11	11	NA	11	11	11	11	11	11	11	22	12	11	12	22	11	11	11	11	11	11	22
X	103922537	C, T	USP26-Y_RNA	intergenic_region	MODIFIER	.	0.519	0.481	9	0.121	0.879	2	11	11	11	11	11	11	11	11	12	22	12	11	22	11	12	11	11	11	11	11	11	11	11	11	11	22	12	11	12	22	11	11	11	11	11	11	22
X	103922736	CT, C	USP26-Y_RNA	intergenic_region	MODIFIER	.	0.508	0.492	17	0.094	0.906	2	11	NA	11	11	11	11	NA	11	12	22	12	NA	22	11	12	11	11	11	11	11	11	11	11	11	11	22	12	11	12	22	11	11	11	11	11	11	NA
X	103923145	T, TC	USP26-Y_RNA	intergenic_region	MODIFIER	.	0.515	0.485	14	0.138	0.862	5	11	11	11	11	11	11	11	11	12	22	12	11	22	11	12	11	11	11	11	11	11	11	11	11	11	22	12	11	12	22	11	11	11	11	11	11	NA
X	103923733	G, T	USP26-Y_RNA	intergenic_region	MODIFIER	.	0.505	0.495	9	0.129	0.871	3	11	11	11	11	11	11	11	11	12	22	12	11	22	11	12	NA	11	11	11	11	11	11	11	11	11	22	12	11	12	22	11	11	11	11	11	11	22
X	103924555	C, T	USP26-Y_RNA	intergenic_region	MODIFIER	.	0.524	0.476	12	0.133	0.867	4	11	11	11	11	11	11	11	11	12	22	12	11	22	11	12	11	11	11	11	11	11	11	11	11	11	22	12	11	12	22	11	11	11	11	11	11	22
X	103924863	C, T	USP26-Y_RNA	intergenic_region	MODIFIER	.	0.512	0.488	11	0.129	0.871	3	11	11	11	11	11	11	11	11	12	22	12	11	NA	11	12	11	11	11	11	11	11	11	11	11	11	22	12	11	12	22	11	11	11	11	11	11	22
X	103928951	G, A	USP26-Y_RNA	intergenic_region	MODIFIER	.	0.698	0.302	33	0.172	0.828	4	11	NA	11	11	11	11	11	11	12	22	11	NA	22	11	12	11	11	11	NA	NA	11	11	11	11	11	22	12	11	12	NA	11	NA	11	11	11	11	NA
X	103930257	T, C,A	USP26-Y_RNA	intergenic_region	MODIFIER	.	0.701	0.299	16	0.156	0.844	2	11	NA	NA	11	11	11	11	11	12	22	11	11	22	11	12	11	11	NA	11	11	11	NA	11	11	11	22	12	11	12	22	11	11	11	11	11	11	22
X	103933568	T, C	USP26-Y_RNA	intergenic_region	MODIFIER	.	0.512	0.488	14	0.133	0.867	3	11	11	11	11	NA	11	11	11	12	22	12	11	NA	11	12	11	11	NA	11	11	11	11	11	11	11	22	12	11	12	22	11	11	11	11	11	11	NA
X	103936513	A, G	USP26-Y_RNA	intergenic_region	MODIFIER	.	0.522	0.478	12	0.133	0.867	3	11	11	11	11	11	11	11	11	12	22	12	11	NA	11	12	11	11	NA	11	11	11	11	11	11	11	22	12	11	12	22	11	11	11	11	11	11	22
X	103936828	A, C	USP26-Y_RNA	intergenic_region	MODIFIER	.	0.51	0.49	13	0.125	0.875	2	11	11	11	11	11	11	11	11	12	22	12	11	22	11	12	11	11	11	NA	NA	11	11	11	11	11	22	12	11	12	NA	11	11	11	11	11	11	22
X	103937213	C, A	USP26-Y_RNA	intergenic_region	MODIFIER	.	0.707	0.293	10	0.161	0.839	3	11	NA	11	11	11	11	11	11	12	22	11	11	22	11	12	11	11	11	11	11	11	11	11	11	11	22	12	11	12	22	11	11	11	11	11	11	NA
X	103938937	TA, T	USP26-Y_RNA	intergenic_region	MODIFIER	.	0.722	0.278	21	0.483	0.517	3	11	NA	11	11	NA	11	11	11	12	22	11	11	22	11	11	11	11	NA	11	11	11	11	11	11	11	11	12	11	12	22	11	11	11	11	11	11	11
X	103939990	T, C	USP26-Y_RNA	intergenic_region	MODIFIER	.	0.7	0.3	14	0.138	0.862	4	11	11	11	11	NA	11	11	11	12	22	11	11	22	11	12	11	11	11	11	11	11	11	11	11	11	22	12	11	12	NA	11	11	11	11	11	11	NA
X	103943794	T, C	USP26-Y_RNA	intergenic_region	MODIFIER	.	0.512	0.488	6	0.094	0.906	2	11	11	11	11	11	11	11	11	12	22	12	11	22	11	12	11	11	11	11	11	11	11	11	11	11	22	12	11	12	22	11	11	11	11	11	11	NA
X	103952351	A, G	USP26-Y_RNA	intergenic_region	MODIFIER	.	0.512	0.488	10	0.118	0.882	1	11	11	11	11	NA	11	11	11	12	22	12	11	22	11	12	11	11	NA	NA	11	11	11	11	11	11	22	12	11	12	22	11	11	11	11	11	11	22
X	103955669	T, C	USP26-Y_RNA	intergenic_region	MODIFIER	.	0.514	0.486	5	0.129	0.871	4	11	11	11	11	11	11	11	11	12	22	12	11	22	11	12	11	11	11	11	11	11	11	11	11	11	22	12	11	12	22	11	11	11	11	11	11	22
X	103956035	AGGCC, A	USP26-Y_RNA	intergenic_region	MODIFIER	.	0.518	0.482	18	0.077	0.923	6	11	NA	11	11	11	11	11	11	12	22	12	11	NA	11	12	11	11	NA	11	11	11	11	11	11	11	22	12	11	12	22	11	11	11	11	11	11	NA
X	103956040	A, T	USP26-Y_RNA	intergenic_region	MODIFIER	.	0.51	0.49	15	0.077	0.923	6	11	NA	11	11	11	11	11	11	12	22	12	11	NA	11	12	11	11	NA	11	11	11	11	11	11	11	22	12	11	12	22	11	11	11	11	11	11	22
X	103964976	C, T	USP26-Y_RNA	intergenic_region	MODIFIER	.	0.512	0.488	10	0.125	0.875	2	11	NA	11	11	11	11	11	11	12	22	12	11	22	11	12	11	11	NA	11	11	11	11	11	11	11	22	12	11	12	22	11	11	11	11	11	11	22
X	103966783	G, A	USP26-Y_RNA	intergenic_region	MODIFIER	.	0.51	0.49	14	0.133	0.867	4	11	NA	11	11	NA	11	11	11	12	22	12	11	22	11	12	11	11	11	11	11	11	11	11	11	11	22	12	11	12	NA	11	11	11	11	11	NA	22
X	103970818	G, C	USP26-Y_RNA	intergenic_region	MODIFIER	.	0.614	0.386	48	0	1	6	11	NA	NA	NA	NA	11	NA	11	12	22	11	11	22	11	12	NA	11	NA	NA	NA	11	NA	11	11	11	22	12	11	12	22	12	NA	11	11	NA	NA	NA
X	103973803	A, T	USP26-Y_RNA	intergenic_region	MODIFIER	.	0.532	0.468	14	0.133	0.867	4	11	11	11	11	11	11	11	11	12	22	12	11	22	11	12	11	11	NA	11	11	11	11	11	11	11	22	12	11	12	22	11	11	11	11	11	11	NA
X	103974294	T, TTAAATTCAACTTGCCAAAAAAAAATAAAATAAAATAAAA,TTAAATTCAACTTGCCAAAAAAAATAAAATAAAATAAAA,TTAAATTCAACTTGCCAAAAAAAAAAAAATAAAATAAAA,TTAAATTCAACTTGCCAAAAAAAAAATAAAATAAAATAAAA	USP26-Y_RNA	intergenic_region	MODIFIER	.	0.505	0.495	12	0.062	0.938	2	11	11	11	11	11	11	11	11	12	22	12	22	22	11	12	11	11	NA	11	11	11	11	11	NA	11	22	12	11	12	22	11	11	11	11	11	11	22
X	103974900	T, C	USP26-Y_RNA	intergenic_region	MODIFIER	.	0.711	0.289	11	0.147	0.853	1	11	NA	11	11	11	11	11	11	12	22	11	11	NA	11	12	11	11	11	11	11	11	11	11	11	11	22	12	11	12	22	11	11	11	11	11	11	22
X	103981973	A, G	USP26-Y_RNA	intergenic_region	MODIFIER	.	0.517	0.483	11	0.125	0.875	3	11	11	11	11	11	11	11	11	12	22	12	11	NA	11	12	11	11	11	11	11	11	11	11	11	11	22	12	11	12	NA	11	11	11	11	11	NA	22
X	103982513	C, T	USP26-Y_RNA	intergenic_region	MODIFIER	.	0.517	0.483	12	0.133	0.867	4	11	NA	11	11	11	11	NA	11	12	22	12	11	22	11	12	11	11	11	11	NA	11	11	11	11	11	22	12	11	12	22	11	11	11	11	11	11	22
X	103984352	A, G	USP26-Y_RNA	intergenic_region	MODIFIER	.	0.693	0.307	17	0.167	0.833	4	11	NA	11	11	11	11	11	11	12	22	11	NA	22	11	12	11	11	NA	11	11	11	11	11	11	11	22	12	11	12	22	11	11	11	11	11	11	22
X	103986006	A, T	USP26-Y_RNA	intergenic_region	MODIFIER	.	0.698	0.302	6	0.185	0.815	6	11	11	11	11	11	11	11	11	12	22	11	11	22	11	12	11	11	NA	11	11	11	11	11	11	11	22	12	11	12	22	11	11	11	11	11	11	22
X	103986071	G, T,GGT	USP26-Y_RNA	intergenic_region	MODIFIER	.	0.578	0.422	23	0.154	0.846	7	11	11	NA	11	11	11	11	11	12	22	12	11	22	11	12	11	11	NA	11	11	11	11	11	11	11	22	12	11	12	NA	11	11	11	11	11	11	22
X	103989084	CT, C	USP26-Y_RNA	intergenic_region	MODIFIER	.	0.579	0.421	33	0.077	0.923	6	11	NA	NA	NA	11	11	NA	11	12	22	11	11	22	11	12	NA	11	NA	11	11	11	11	11	11	11	22	12	11	12	22	11	11	11	11	11	11	NA
X	103993221	C, G	USP26-Y_RNA	intergenic_region	MODIFIER	.	0.548	0.452	17	0.125	0.875	2	11	11	11	11	11	11	11	11	12	22	12	11	NA	11	12	11	11	11	11	11	11	11	11	11	11	22	12	11	12	22	11	11	11	11	11	11	22
X	103994552	T, A	USP26-Y_RNA	intergenic_region	MODIFIER	.	0.515	0.485	20	0.129	0.871	2	11	11	11	11	11	11	NA	11	12	22	12	11	22	11	12	NA	11	NA	NA	11	11	11	11	11	11	22	12	11	12	NA	11	11	11	11	11	11	NA
X	103999623	T, A,TTCAAATGAAAGCAGTTTTATAGACTTTGACAAGTTGTTAGAATTTAACACCA	Y_RNA	downstream_gene_variant	MODIFIER	.	0.718	0.282	14	0.375	0.625	2	11	NA	11	11	11	11	11	11	12	22	11	11	22	11	12	11	11	NA	11	11	11	11	11	11	11	22	12	11	12	22	11	11	11	11	11	11	NA
X	104005038	G, A	Y_RNA	upstream_gene_variant	MODIFIER	.	0.51	0.49	19	0.129	0.871	3	11	NA	11	11	NA	11	11	11	12	22	12	11	22	11	12	11	11	11	NA	NA	11	11	11	11	11	22	12	11	12	22	11	NA	11	11	11	11	NA
X	104007446	C, T	Y_RNA-GPC4	intergenic_region	MODIFIER	.	0.525	0.475	14	0.125	0.875	2	11	11	11	11	11	11	11	11	12	22	12	11	22	11	12	11	11	11	11	11	11	11	11	11	11	22	12	11	12	22	11	11	11	11	11	11	NA
X	104008954	A, G	Y_RNA-GPC4	intergenic_region	MODIFIER	.	0.708	0.292	14	0.152	0.848	2	11	NA	11	11	11	11	11	11	12	22	11	11	NA	11	12	11	11	11	11	11	11	11	11	11	11	22	12	11	12	NA	11	11	11	11	NA	11	NA
X	104009085	T, G	Y_RNA-GPC4	intergenic_region	MODIFIER	.	0.704	0.296	11	0.152	0.848	2	11	11	11	11	11	11	11	11	12	22	11	11	22	11	12	11	11	NA	11	11	11	11	11	11	11	22	12	11	12	NA	11	11	11	11	11	11	NA
X	104010821	G, A	Y_RNA-GPC4	intergenic_region	MODIFIER	.	0.513	0.487	17	0.125	0.875	3	11	NA	11	11	11	11	11	11	12	22	12	11	NA	11	12	11	11	NA	11	11	11	11	11	11	11	22	12	11	12	22	11	11	11	11	11	11	22
X	104011761	G, T	Y_RNA-GPC4	intergenic_region	MODIFIER	.	0.694	0.306	25	0.156	0.844	2	11	NA	11	11	11	11	NA	NA	12	22	11	NA	22	11	12	11	11	NA	11	NA	11	11	11	11	11	22	12	11	12	NA	11	11	11	11	NA	11	NA
X	104012778	G, A	Y_RNA-GPC4	intergenic_region	MODIFIER	.	0.704	0.296	13	0.143	0.857	0	11	11	11	11	11	11	11	11	12	22	11	NA	22	11	12	11	11	11	11	11	11	11	11	11	11	22	12	11	12	22	11	11	11	11	11	11	22
X	104013527	C, CCTT	Y_RNA-GPC4	intergenic_region	MODIFIER	.	0.696	0.304	13	0.143	0.857	0	11	11	11	11	11	11	NA	11	12	22	11	NA	22	11	12	11	11	11	11	11	11	11	11	11	11	22	12	11	12	22	11	11	11	11	11	11	22
X	104016210	C, T	Y_RNA-GPC4	intergenic_region	MODIFIER	.	0.517	0.483	8	0.091	0.909	2	11	NA	11	11	11	11	11	11	12	22	12	11	22	11	12	11	11	11	11	11	11	11	11	11	11	22	12	11	12	22	11	11	11	11	11	11	22
X	104018526	A, G	Y_RNA-GPC4	intergenic_region	MODIFIER	.	0.514	0.486	33	0.077	0.923	6	11	NA	NA	11	NA	11	11	11	12	22	12	NA	NA	11	12	11	11	11	11	11	11	11	11	11	11	22	12	11	12	22	11	11	11	11	11	11	NA
X	104022809	G, T	Y_RNA-GPC4	intergenic_region	MODIFIER	.	0.697	0.303	17	0.156	0.844	2	11	11	11	NA	11	11	11	11	12	22	11	11	22	11	12	NA	11	NA	11	11	11	11	11	11	11	22	12	11	12	NA	11	11	11	11	11	11	22
X	104028342	C, T	Y_RNA-GPC4	intergenic_region	MODIFIER	.	0.52	0.48	12	0.129	0.871	3	11	11	11	11	11	11	11	11	12	22	12	11	22	11	12	11	11	NA	11	11	11	11	11	11	11	22	12	11	12	22	11	11	11	11	11	11	22
X	104031133	C, T	Y_RNA-GPC4	intergenic_region	MODIFIER	.	0.546	0.454	21	0.114	0.886	0	11	11	11	11	11	11	11	11	12	22	12	NA	NA	11	12	11	11	NA	11	11	11	11	11	11	11	22	12	11	12	NA	11	11	11	11	11	11	NA
X	104032450	G, A	Y_RNA-GPC4	intergenic_region	MODIFIER	.	0.517	0.483	10	0.129	0.871	2	11	11	11	11	11	11	11	11	12	22	12	11	22	11	12	11	11	NA	11	11	11	11	11	11	11	22	12	11	12	22	11	11	11	11	11	11	22
X	104032764	G, T	Y_RNA-GPC4	intergenic_region	MODIFIER	.	0.505	0.495	31	0	1	6	11	NA	NA	11	NA	11	11	11	12	22	12	NA	NA	11	12	11	11	NA	NA	NA	11	11	11	11	11	22	12	11	12	22	11	11	11	11	11	NA	22
X	104033838	G, A	Y_RNA-GPC4	intergenic_region	MODIFIER	.	0.525	0.475	19	0.121	0.879	2	11	11	NA	11	11	11	11	11	12	22	12	11	NA	11	12	11	11	NA	11	11	11	11	11	11	11	22	12	11	12	NA	11	11	11	11	11	11	NA
X	104034124	G, T	Y_RNA-GPC4	intergenic_region	MODIFIER	.	0.514	0.486	9	0.114	0.886	0	11	11	11	11	11	11	11	11	12	22	12	11	22	11	12	NA	11	11	11	11	11	11	11	11	11	22	12	11	12	22	11	11	11	11	11	11	22
X	104034168	C, T	Y_RNA-GPC4	intergenic_region	MODIFIER	.	0.517	0.483	6	0.086	0.914	0	11	11	11	11	11	11	11	11	12	22	12	11	NA	11	12	11	11	11	11	11	11	11	11	11	11	22	12	11	12	22	11	11	11	11	11	11	22
X	104035479	T, G	Y_RNA-GPC4	intergenic_region	MODIFIER	.	0.507	0.493	8	0.125	0.875	2	11	11	11	11	11	11	11	11	12	22	12	NA	22	11	12	11	11	11	11	11	11	11	11	11	11	22	12	11	12	22	11	11	11	11	11	11	22
X	104035942	T, C	Y_RNA-GPC4	intergenic_region	MODIFIER	.	0.515	0.485	19	0.138	0.862	4	11	NA	NA	11	11	11	11	11	12	22	12	NA	22	11	12	11	11	11	11	NA	11	11	11	11	11	22	12	11	12	NA	11	11	11	11	11	11	22
X	104040867	A, T	Y_RNA-GPC4	intergenic_region	MODIFIER	.	0.533	0.467	39	0.091	0.909	9	11	NA	11	11	NA	11	NA	11	12	22	12	11	NA	11	12	11	11	11	11	11	11	11	11	11	11	22	12	11	12	22	11	11	11	11	11	NA	22
X	104046231	CT, C	Y_RNA-GPC4	intergenic_region	MODIFIER	.	0.522	0.478	12	0.074	0.926	5	11	11	11	11	11	11	11	11	12	22	12	11	22	11	12	11	11	NA	NA	11	11	11	11	11	11	22	12	11	12	22	11	11	11	11	11	11	22
X	104047992	T, A	Y_RNA-GPC4	intergenic_region	MODIFIER	.	0.699	0.301	11	0.147	0.853	1	11	11	11	11	11	11	11	11	12	22	11	NA	22	11	12	11	11	11	11	NA	11	11	11	11	11	22	12	11	12	NA	11	11	11	11	11	11	NA
X	104048308	A, G	Y_RNA-GPC4	intergenic_region	MODIFIER	.	0.517	0.483	9	0.129	0.871	3	11	11	11	11	11	11	11	11	12	22	12	NA	22	11	12	11	11	11	11	NA	11	NA	11	11	11	22	12	11	12	22	11	11	11	11	11	11	22
X	104048356	A, C	Y_RNA-GPC4	intergenic_region	MODIFIER	.	0.512	0.488	9	0.133	0.867	4	11	11	11	11	11	11	11	11	12	22	12	11	22	11	12	11	11	11	NA	11	11	11	11	11	11	22	12	11	12	NA	11	11	11	11	11	11	22
X	104048421	A, G	Y_RNA-GPC4	intergenic_region	MODIFIER	.	0.701	0.299	7	0.161	0.839	3	11	11	11	11	11	11	11	11	12	22	11	NA	22	11	12	11	11	11	11	11	11	11	11	11	11	22	12	11	12	22	11	11	11	11	11	11	22
X	104048477	G, C	Y_RNA-GPC4	intergenic_region	MODIFIER	.	0.51	0.49	11	0.133	0.867	4	11	NA	11	11	11	11	11	11	12	22	12	11	22	11	12	11	11	11	11	NA	11	11	11	11	11	22	12	11	12	22	11	11	11	11	11	11	22
X	104050146	C, A	Y_RNA-GPC4	intergenic_region	MODIFIER	.	0.508	0.492	17	0.133	0.867	4	11	NA	NA	11	11	11	11	11	12	22	12	NA	22	11	12	11	11	NA	11	11	11	11	11	11	11	22	12	11	12	22	11	11	11	11	11	11	22
X	104051409	ACC, ATCC,A	Y_RNA-GPC4	intergenic_region	MODIFIER	.	0.529	0.471	25	0.067	0.933	3	11	NA	11	11	11	11	11	11	12	22	12	11	22	11	12	11	11	NA	11	11	11	11	11	11	11	22	12	11	12	22	11	11	11	11	11	11	NA
X	104051933	T, A	Y_RNA-GPC4	intergenic_region	MODIFIER	.	0.528	0.472	18	0.121	0.879	2	11	NA	11	11	11	11	11	11	12	22	12	11	22	11	12	NA	11	NA	11	11	11	11	11	11	11	22	12	11	12	22	11	11	11	11	11	11	22
X	104052365	C, G	Y_RNA-GPC4	intergenic_region	MODIFIER	.	0.518	0.482	15	0.121	0.879	2	11	NA	11	11	11	11	11	11	12	22	12	11	22	11	12	11	11	11	11	11	11	11	11	11	11	22	12	11	12	NA	11	11	11	11	11	11	22
X	104052647	G, GA	Y_RNA-GPC4	intergenic_region	MODIFIER	.	0.66	0.34	49	0.115	0.885	6	11	NA	11	11	11	11	NA	NA	12	22	11	11	NA	11	12	NA	11	NA	NA	NA	11	11	11	11	11	22	12	11	12	22	11	11	11	11	11	11	22
X	104052656	T, A	Y_RNA-GPC4	intergenic_region	MODIFIER	.	0.671	0.329	45	0.115	0.885	6	11	NA	11	11	11	11	NA	11	12	22	11	11	NA	11	12	NA	11	NA	NA	NA	11	11	11	11	11	22	12	11	12	22	11	11	11	11	11	11	22
X	104052715	T, C	Y_RNA-GPC4	intergenic_region	MODIFIER	.	0.536	0.464	51	0	1	7	11	NA	11	11	NA	11	NA	11	12	22	12	11	NA	11	12	NA	11	NA	NA	11	11	11	11	11	11	22	12	11	12	NA	11	11	11	11	11	NA	22
X	104054062	G, A	Y_RNA-GPC4	intergenic_region	MODIFIER	.	0.51	0.49	14	0.129	0.871	3	11	11	11	11	11	11	11	11	12	22	12	NA	22	11	12	11	11	NA	11	NA	11	11	11	11	11	22	12	11	12	22	11	11	11	11	11	11	NA
X	104054220	C, T	Y_RNA-GPC4	intergenic_region	MODIFIER	.	0.505	0.495	13	0.125	0.875	2	11	11	11	11	11	11	11	11	12	22	12	NA	22	11	12	11	11	NA	11	NA	11	11	11	11	11	22	12	11	12	22	11	11	11	11	11	11	22
X	104054708	A, G	Y_RNA-GPC4	intergenic_region	MODIFIER	.	0.519	0.481	9	0.118	0.882	1	11	11	11	11	11	11	11	11	12	22	12	NA	22	11	12	11	11	11	11	11	11	11	11	11	11	22	12	11	12	22	11	11	11	11	11	11	22
X	104055920	T, C	Y_RNA-GPC4	intergenic_region	MODIFIER	.	0.527	0.473	10	0.118	0.882	1	11	NA	11	11	11	11	11	11	12	22	12	11	22	11	12	11	11	11	11	11	11	11	11	11	11	22	12	11	12	22	11	11	11	11	11	11	22
X	104056344	T, C	Y_RNA-GPC4	intergenic_region	MODIFIER	.	0.527	0.473	9	0.121	0.879	2	11	11	NA	11	11	11	11	11	12	22	12	11	NA	11	12	11	11	11	11	11	11	11	11	11	11	22	12	11	12	22	11	11	11	11	11	11	22
X	104056842	G, GTC	Y_RNA-GPC4	intergenic_region	MODIFIER	.	0.507	0.493	14	0.121	0.879	2	11	11	NA	11	11	11	11	11	12	22	12	NA	22	11	12	11	11	11	NA	11	11	11	11	11	11	22	12	11	12	22	11	11	11	11	11	11	22
X	104059440	AT, TT,A	Y_RNA-GPC4	intergenic_region	MODIFIER	.	0.528	0.472	32	0.069	0.931	4	11	11	11	11	NA	11	11	11	12	22	12	11	22	11	12	11	11	NA	11	11	11	11	11	11	11	22	12	11	12	22	11	11	11	11	11	NA	NA
X	104061823	A, G	Y_RNA-GPC4	intergenic_region	MODIFIER	.	0.52	0.48	16	0.129	0.871	3	11	NA	11	11	11	11	NA	11	12	22	12	NA	22	11	12	11	11	11	11	11	11	11	11	11	11	22	12	11	12	22	11	11	11	11	11	11	22
X	104064763	T, A	Y_RNA-GPC4	intergenic_region	MODIFIER	.	0.519	0.481	5	0.121	0.879	2	11	11	11	11	11	11	NA	11	12	22	12	11	22	11	12	11	11	11	11	11	11	11	11	11	11	22	12	11	12	22	11	11	11	11	11	11	22
X	104066330	A, G	Y_RNA-GPC4	intergenic_region	MODIFIER	.	0.517	0.483	6	0.125	0.875	2	11	11	11	11	11	11	11	11	12	22	12	11	22	11	12	11	11	11	11	11	11	11	11	11	11	22	12	11	12	22	11	11	11	11	11	11	NA
X	104066658	G, GA	Y_RNA-GPC4	intergenic_region	MODIFIER	.	0.522	0.478	30	0.074	0.926	5	11	NA	NA	11	11	11	NA	11	12	22	12	11	NA	11	12	11	11	NA	11	11	11	11	11	11	11	22	12	11	12	22	11	11	11	11	11	NA	NA
X	104067123	T, C	Y_RNA-GPC4	intergenic_region	MODIFIER	.	0.534	0.466	10	0.129	0.871	3	11	11	11	11	11	11	11	11	12	22	12	11	22	11	12	11	11	NA	11	11	11	11	11	11	11	22	12	11	12	NA	11	11	11	11	11	11	22
X	104067134	TA, T	Y_RNA-GPC4	intergenic_region	MODIFIER	.	0.527	0.473	9	0.129	0.871	3	11	11	11	11	11	11	11	11	12	22	12	11	22	11	12	11	11	NA	11	11	11	11	11	11	11	22	12	11	12	NA	11	11	11	11	11	11	22
X	104073379	G, A	Y_RNA-GPC4	intergenic_region	MODIFIER	.	0.51	0.49	9	0.138	0.862	5	11	11	11	11	11	11	11	11	12	22	12	11	22	11	12	11	11	11	11	11	11	11	11	11	11	22	12	11	12	22	11	11	11	11	11	11	NA
X	104073858	G, GA	Y_RNA-GPC4	intergenic_region	MODIFIER	.	0.51	0.49	16	0.129	0.871	3	11	11	11	11	11	11	11	11	12	22	12	11	22	11	12	11	11	NA	11	11	11	11	11	11	11	22	12	11	12	22	11	11	11	11	11	11	22
X	104076992	G, T	Y_RNA-GPC4	intergenic_region	MODIFIER	.	0.52	0.48	14	0.143	0.857	5	11	11	NA	11	11	11	11	11	12	22	12	11	22	11	12	11	11	11	NA	11	11	11	11	11	11	22	12	11	12	22	11	11	11	11	11	11	22
X	104078249	T, C	Y_RNA-GPC4	intergenic_region	MODIFIER	.	0.538	0.462	14	0.364	0.636	1	11	11	11	11	11	11	11	11	12	22	12	11	22	11	12	11	11	NA	11	11	11	11	11	11	11	22	12	11	12	NA	11	11	11	11	NA	11	22
X	104082168	A, T	Y_RNA-GPC4	intergenic_region	MODIFIER	.	0.507	0.493	11	0.097	0.903	3	11	11	11	11	NA	11	11	11	12	22	12	11	22	11	12	11	11	NA	11	11	11	11	11	11	11	22	12	11	12	22	11	11	11	11	11	11	22
X	104084050	T, A	Y_RNA-GPC4	intergenic_region	MODIFIER	.	0.551	0.449	18	0.345	0.655	4	11	NA	11	11	11	11	11	11	12	22	12	11	22	11	12	11	11	NA	11	11	11	11	11	11	11	22	12	11	12	22	11	11	11	11	11	11	22
X	104089006	C, A	Y_RNA-GPC4	intergenic_region	MODIFIER	.	0.556	0.444	16	0.419	0.581	3	11	NA	11	11	11	11	11	11	12	22	12	11	22	11	12	11	11	11	11	NA	11	11	11	11	11	22	12	11	12	22	11	11	11	11	11	11	NA
X	104089058	A, G	Y_RNA-GPC4	intergenic_region	MODIFIER	.	0.54	0.46	17	0.394	0.606	2	11	11	11	11	11	11	11	11	12	22	12	11	22	11	12	11	11	11	NA	11	11	NA	11	11	11	22	12	11	12	22	11	11	11	11	NA	11	22
X	104098361	G, A	GPC4	3_prime_UTR_variant	MODIFIER	.	0.721	0.279	15	0.424	0.576	2	11	11	11	11	11	11	NA	11	12	22	11	11	22	11	12	11	11	11	11	11	11	11	11	11	11	22	12	11	12	22	11	11	11	11	11	11	NA
X	104100856	C, T	GPC4	intron_variant	MODIFIER	.	0.512	0.488	8	0.125	0.875	2	11	11	11	11	11	11	NA	11	12	22	12	11	22	11	12	11	11	NA	11	11	11	11	11	11	11	22	12	11	12	22	11	11	11	11	11	11	22
X	104100870	T, A	GPC4	splice_region_variant&intron_variant	LOW	.	0.512	0.488	9	0.129	0.871	3	11	11	11	11	11	11	NA	11	12	22	12	11	22	11	12	11	11	NA	11	11	11	11	11	11	11	22	12	11	12	22	11	11	11	11	11	11	22
X	104109776	C, G	GPC4	intron_variant	MODIFIER	.	0.512	0.488	12	0.094	0.906	2	11	11	11	11	11	11	11	11	12	22	12	11	22	11	12	11	11	NA	11	11	11	11	11	11	11	22	12	11	12	22	11	11	11	11	11	12	NA
X	104113939	C, A	GPC4	intron_variant	MODIFIER	.	0.522	0.478	12	0.118	0.882	1	11	11	11	11	11	11	11	11	12	22	12	11	22	11	12	11	11	NA	11	11	11	11	11	11	11	22	12	11	12	NA	11	11	11	11	11	12	22
X	104118663	G, A	GPC4	intron_variant	MODIFIER	.	0.515	0.485	13	0.121	0.879	1	11	11	11	11	11	11	11	11	12	22	12	11	22	11	12	11	11	11	11	11	11	11	11	11	11	22	12	11	12	22	11	11	11	11	11	12	NA
X	104119585	TAA, TA,T,AAA	GPC4	intron_variant	MODIFIER	.	0.535	0.465	27	0.154	0.846	6	11	NA	11	11	11	11	NA	11	12	22	12	NA	22	11	12	11	11	11	NA	11	11	11	11	11	11	22	12	11	12	22	11	11	11	11	11	12	NA
X	104130876	AT, A	GPC4	intron_variant	MODIFIER	.	0.516	0.484	29	0.071	0.929	5	11	NA	NA	11	NA	11	NA	11	12	22	12	11	22	11	12	11	11	11	NA	11	11	11	11	11	11	22	12	11	12	22	11	11	11	11	11	NA	22
X	104138873	TAA, TA,T	GPC4	intron_variant	MODIFIER	.	0.535	0.465	18	0.143	0.857	5	11	11	11	11	NA	11	11	11	12	22	12	11	22	11	12	11	11	11	11	11	11	11	11	11	11	22	12	11	12	22	11	11	11	11	11	12	NA
X	104139767	A, G	GPC4	intron_variant	MODIFIER	.	0.507	0.493	9	0.118	0.882	1	11	NA	11	NA	11	11	11	11	12	22	12	11	22	11	12	11	11	NA	11	11	11	11	11	11	11	22	12	11	12	22	11	11	11	11	11	12	22
X	104143175	G, C	GPC4	intron_variant	MODIFIER	.	0.509	0.491	6	0.114	0.886	0	11	11	11	11	11	11	11	11	12	22	12	11	22	11	12	11	11	11	11	11	11	11	11	11	11	22	12	11	12	NA	11	11	11	11	11	12	22
X	104143485	AATGCCTAGAGGC, A	GPC4	intron_variant	MODIFIER	.	0.502	0.498	14	0.129	0.871	3	11	11	NA	11	11	11	11	11	12	22	12	NA	22	11	12	NA	11	11	11	11	11	11	11	11	11	22	12	11	12	22	11	11	11	11	11	12	NA
X	104147271	A, G	GPC4	intron_variant	MODIFIER	.	0.51	0.49	18	0.125	0.875	2	11	NA	11	11	11	11	11	11	12	22	12	11	22	11	12	NA	11	NA	11	11	11	11	11	11	11	22	12	11	12	22	11	11	11	11	11	12	22
X	104152667	TAGAG, T	GPC4	intron_variant	MODIFIER	.	0.512	0.488	9	0.118	0.882	1	11	11	11	11	11	11	11	11	12	22	12	NA	22	11	12	11	11	11	11	11	11	11	11	11	11	22	12	11	12	22	11	11	11	11	11	12	22
X	104162865	C, T	GPC4	intron_variant	MODIFIER	.	0.552	0.448	14	0.121	0.879	2	11	11	11	11	11	11	11	11	12	22	12	11	22	11	12	11	11	11	11	11	11	11	11	11	11	22	12	11	12	22	11	11	11	11	11	11	NA
X	104166274	T, TA	ENSCAFG00000018861	upstream_gene_variant	MODIFIER	.	0.51	0.49	19	0.133	0.867	4	11	11	11	11	11	11	11	11	12	22	12	11	NA	11	12	11	11	NA	11	11	11	11	11	11	11	22	12	11	12	22	11	11	11	11	11	12	22
X	104167230	A, G	ENSCAFG00000018861	upstream_gene_variant	MODIFIER	.	0.507	0.493	10	0.118	0.882	1	11	NA	11	11	11	11	11	11	12	22	12	11	22	11	12	11	11	NA	11	11	11	11	11	11	11	22	12	11	12	22	11	11	11	11	11	12	22
X	104171058	T, C	ENSCAFG00000018861	downstream_gene_variant	MODIFIER	.	0.626	0.374	45	0.4	0.6	6	11	NA	11	11	11	11	NA	NA	12	12	12	NA	12	11	12	NA	NA	11	NA	NA	NA	11	11	11	11	12	12	11	12	NA	11	11	11	NA	NA	22	12
X	104174132	A, C	ENSCAFG00000018861	downstream_gene_variant	MODIFIER	.	0.527	0.473	15	0.121	0.879	2	11	11	11	11	11	11	NA	11	12	22	12	11	22	11	12	11	11	NA	11	11	11	11	11	11	11	22	12	11	12	22	11	11	11	11	11	12	22
X	104174512	TA, T,TAA	ENSCAFG00000018861	downstream_gene_variant	MODIFIER	.	0.55	0.45	16	0.121	0.879	2	11	NA	11	11	NA	11	11	11	12	22	12	11	22	11	12	11	11	11	11	11	11	11	11	11	11	22	12	11	12	22	11	11	11	11	11	11	22
X	104174514	A, T	ENSCAFG00000018861	downstream_gene_variant	MODIFIER	.	0.533	0.467	19	0.118	0.882	1	11	NA	11	11	NA	11	11	11	12	22	12	11	22	11	12	11	11	11	11	11	11	11	11	11	11	22	12	11	12	22	11	11	11	11	11	12	22
X	104176195	CA, C	GPC4	intron_variant	MODIFIER	.	0.512	0.488	9	0.133	0.867	3	11	11	11	11	11	11	11	11	12	22	12	11	22	11	12	11	11	NA	11	11	11	11	11	11	11	22	12	11	12	22	11	11	11	11	11	12	22
X	104177407	GCC, GC,G	GPC4	intron_variant	MODIFIER	.	0.732	0.268	104	0.375	0.625	16	11	NA	NA	NA	NA	NA	NA	NA	NA	11	12	NA	NA	NA	11	NA	11	NA	NA	NA	11	NA	NA	11	11	NA	11	NA	11	11	NA	11	11	NA	NA	NA	NA
X	104178241	GGA, G	GPC4	intron_variant	MODIFIER	.	0.503	0.497	26	0.276	0.724	4	11	NA	11	11	11	11	NA	11	12	22	12	11	22	11	12	11	11	NA	NA	NA	11	11	11	11	11	22	12	11	12	22	11	11	11	11	11	12	NA
X	104179894	AAAG, A	GPC4	intron_variant	MODIFIER	.	0.585	0.415	16	0.31	0.69	4	11	11	11	11	11	11	11	11	12	22	12	11	22	11	12	11	11	NA	11	11	11	11	11	11	11	22	12	11	12	22	11	11	11	11	11	12	22
X	104180234	A, C	GPC4	intron_variant	MODIFIER	.	0.578	0.422	32	0.321	0.679	5	11	NA	NA	11	NA	11	11	11	12	22	12	11	22	11	12	11	11	NA	NA	NA	11	11	11	11	11	22	12	11	12	NA	11	11	11	11	11	12	22
X	104180333	T, TAAAATAAA	GPC4	intron_variant	MODIFIER	.	0.59	0.41	38	0.2	0.8	6	11	NA	NA	11	11	11	11	11	12	22	12	11	NA	11	12	11	11	NA	11	11	11	11	11	11	11	22	12	11	12	22	11	11	11	11	11	12	22
X	104181053	C, G	GPC4	intron_variant	MODIFIER	.	0.57	0.43	28	0.25	0.75	5	11	NA	NA	NA	11	11	11	11	12	22	12	NA	22	11	12	NA	11	NA	11	11	11	11	11	11	11	22	12	11	12	22	11	11	11	11	11	12	22
X	104181059	C, G	GPC4	intron_variant	MODIFIER	.	0.57	0.43	22	0.269	0.731	6	11	NA	11	11	11	11	11	11	12	22	12	NA	22	11	12	11	11	NA	11	11	11	11	11	11	11	22	12	11	12	22	11	11	11	11	11	12	22
X	104181061	C, G	GPC4	intron_variant	MODIFIER	.	0.573	0.427	23	0.304	0.696	8	11	NA	11	11	11	11	11	11	12	22	12	NA	22	11	12	11	11	NA	11	11	11	11	11	11	11	22	12	11	12	22	11	11	11	11	11	12	22
X	104181839	G, C,A	GPC4	intron_variant	MODIFIER	.	0.727	0.273	130	0	1	20	NA	NA	NA	NA	NA	NA	NA	11	12	NA	NA	NA	NA	NA	NA	NA	NA	NA	NA	NA	NA	11	NA	NA	NA	22	12	NA	NA	NA	NA	NA	NA	NA	NA	NA	NA
X	104182106	T, A	GPC4	intron_variant	MODIFIER	.	0.549	0.451	36	0.286	0.714	5	11	NA	NA	11	11	11	NA	11	12	22	12	11	NA	11	12	NA	11	NA	NA	NA	11	11	11	11	11	22	12	11	12	22	11	11	11	NA	11	12	22
X	104182242	CCT, C	GPC4	intron_variant	MODIFIER	.	0.574	0.426	33	0.333	0.667	5	11	NA	NA	11	11	11	11	11	12	22	12	12	22	11	12	NA	11	NA	NA	NA	11	11	11	11	11	22	12	11	12	22	11	11	11	11	11	12	22
X	104182289	C, CT	GPC4	intron_variant	MODIFIER	.	0.593	0.407	34	0.31	0.69	4	11	NA	NA	11	NA	11	11	11	12	22	12	11	22	11	12	NA	11	11	11	11	11	11	11	11	11	22	12	11	12	NA	11	11	11	11	11	12	NA
X	104182305	T, TA	GPC4	intron_variant	MODIFIER	.	0.599	0.401	34	0.241	0.759	4	11	NA	11	11	NA	11	11	11	12	22	12	11	NA	11	12	11	11	NA	11	11	11	11	11	11	11	22	12	11	12	NA	11	11	11	11	11	12	NA
X	104183204	G, A	GPC4	intron_variant	MODIFIER	.	0.586	0.414	7	0.273	0.727	2	11	11	11	11	11	11	11	11	12	22	12	11	22	11	12	11	11	11	11	NA	11	11	11	11	11	22	12	11	12	22	11	11	11	11	11	12	22
X	104184037	C, CTGCTA	GPC4	intron_variant	MODIFIER	.	0.587	0.413	10	0.273	0.727	2	11	11	11	11	11	11	11	11	12	22	12	NA	22	11	12	11	11	NA	NA	11	11	11	11	11	11	22	12	11	12	22	11	11	11	11	11	12	22
X	104184448	CT, C,CTT	GPC4	intron_variant	MODIFIER	.	0.579	0.421	38	0.269	0.731	6	11	NA	NA	11	NA	11	NA	11	12	22	12	11	22	11	12	11	11	NA	11	11	11	11	11	11	11	22	12	11	12	NA	11	11	11	11	11	12	NA
X	104185092	T, C	GPC4	intron_variant	MODIFIER	.	0.56	0.44	40	0.25	0.75	4	11	NA	11	NA	NA	11	NA	11	12	22	12	11	NA	11	12	NA	11	11	11	NA	11	NA	11	11	11	22	12	11	12	NA	11	11	11	11	NA	12	NA
X	104187105	A, G	GPC4	intron_variant	MODIFIER	.	0.588	0.412	21	0.281	0.719	2	11	NA	11	11	11	11	NA	11	12	22	12	11	22	11	12	NA	11	11	11	11	11	11	11	11	11	22	12	11	12	22	11	11	11	11	11	12	NA
X	104187904	A, G	GPC4	intron_variant	MODIFIER	.	0.6	0.4	21	0.303	0.697	1	11	NA	11	11	11	11	11	11	12	22	12	11	22	11	12	11	11	NA	NA	NA	11	11	11	11	11	22	12	11	12	NA	11	11	11	11	11	12	NA
X	104188429	G, A	GPC4	intron_variant	MODIFIER	.	0.566	0.434	18	0.345	0.655	4	11	11	11	11	NA	11	11	11	12	22	12	NA	22	11	12	11	11	11	11	11	11	11	11	11	12	22	22	22	12	NA	11	11	11	11	11	12	22
X	104191126	C, A	GPC4	intron_variant	MODIFIER	.	0.608	0.392	12	0.286	0.714	0	11	11	11	11	11	11	11	11	12	22	12	11	22	11	12	NA	11	11	11	11	11	11	11	11	11	22	12	11	12	NA	11	11	11	11	11	12	NA
X	104191209	T, C	GPC4	intron_variant	MODIFIER	.	0.591	0.409	3	0.281	0.719	2	11	11	11	11	11	11	11	11	12	22	12	11	22	11	12	11	11	11	11	11	11	11	11	11	11	22	12	11	12	NA	11	11	11	11	11	12	22
X	104191596	T, C	GPC4	intron_variant	MODIFIER	.	0.575	0.425	14	0.219	0.781	2	11	11	11	11	11	11	11	11	12	22	12	NA	22	11	12	NA	11	11	11	11	11	11	11	11	11	22	12	11	12	22	11	11	11	11	11	NA	22
X	104191951	T, C	GPC4	intron_variant	MODIFIER	.	0.589	0.411	9	0.267	0.733	3	11	11	11	11	11	11	11	11	12	22	12	11	22	11	12	NA	11	11	11	11	11	11	11	11	11	22	12	11	12	22	11	11	11	11	11	12	22
X	104191967	C, CTTAA	GPC4	intron_variant	MODIFIER	.	0.593	0.407	8	0.281	0.719	1	11	11	11	11	11	11	11	11	12	22	12	11	22	11	12	11	11	11	11	11	11	11	11	11	11	22	12	11	12	22	11	11	11	11	11	12	NA
X	104193534	T, C,A	GPC4	intron_variant	MODIFIER	.	0.599	0.401	14	0.265	0.735	1	11	11	11	11	NA	11	11	11	12	22	12	11	22	11	12	11	11	11	11	11	11	11	11	11	11	22	12	11	12	NA	11	11	11	11	11	12	22
X	104194540	T, C	GPC4	intron_variant	MODIFIER	.	0.636	0.364	102	0.25	0.75	14	NA	NA	NA	11	11	NA	NA	NA	12	22	12	NA	NA	11	NA	NA	NA	NA	NA	NA	NA	11	11	NA	NA	22	NA	NA	12	NA	NA	NA	11	NA	11	12	NA
X	104195250	C, CGG	GPC4	intron_variant	MODIFIER	.	0.51	0.49	14	0.257	0.743	0	11	11	11	11	11	11	11	11	12	22	12	11	22	11	12	NA	11	11	11	11	11	11	11	11	11	22	12	11	12	22	11	11	11	11	NA	12	NA
X	104195253	G, A	GPC4	intron_variant	MODIFIER	.	0.502	0.498	11	0.257	0.743	0	11	11	11	11	11	11	11	11	12	22	12	11	22	11	12	NA	11	11	11	11	11	11	11	11	11	22	12	11	12	22	11	11	11	11	NA	12	22
X	104196193	A, G	GPC4	intron_variant	MODIFIER	.	0.695	0.305	7	0.441	0.559	1	11	11	11	11	11	11	11	11	12	22	11	11	22	11	12	11	11	NA	11	11	11	11	11	11	11	22	12	11	12	22	11	11	11	11	11	12	22
X	104196954	T, TATG	GPC4	intron_variant	MODIFIER	.	0.513	0.487	21	0.273	0.727	1	11	11	11	11	NA	11	11	11	12	22	12	11	NA	11	12	11	11	11	NA	11	11	11	11	11	11	22	12	11	12	22	11	11	11	11	11	12	NA
X	104198268	CCT, C	GPC4	intron_variant	MODIFIER	.	0.508	0.492	21	0.258	0.742	3	11	11	11	11	11	11	11	11	12	22	12	11	22	11	12	11	11	NA	11	11	11	11	11	11	11	22	12	11	12	22	11	11	11	11	11	12	22
X	104199059	A, AC	GPC4	intron_variant	MODIFIER	.	0.533	0.467	42	0.318	0.682	8	11	NA	11	11	NA	11	11	11	12	22	12	NA	NA	11	12	11	11	NA	NA	NA	11	NA	11	11	11	22	12	11	12	22	11	NA	11	11	11	NA	NA
X	104200327	T, C	GPC4	intron_variant	MODIFIER	.	0.512	0.488	14	0.258	0.742	3	11	NA	NA	11	11	11	11	11	12	22	12	11	22	11	12	11	11	11	11	11	11	NA	11	11	11	22	12	11	12	NA	11	11	11	11	NA	12	22
X	104201128	C, G	GPC4	intron_variant	MODIFIER	.	0.509	0.491	40	0.16	0.84	6	11	NA	NA	11	NA	11	NA	11	12	22	12	11	NA	11	12	NA	11	11	11	NA	11	11	11	11	11	22	12	11	12	NA	11	11	11	11	11	12	22
X	104201654	T, C	GPC4	intron_variant	MODIFIER	.	0.51	0.49	13	0.258	0.742	3	11	11	11	11	11	11	NA	11	12	22	12	11	22	11	12	11	11	11	11	11	11	11	11	11	11	22	12	11	12	NA	11	11	11	11	NA	12	22
X	104202165	T, C,G	GPC4	intron_variant	MODIFIER	.	0.507	0.493	12	0.276	0.724	4	11	NA	11	11	11	11	NA	11	12	22	12	11	22	11	12	NA	11	11	11	11	11	11	11	11	11	22	12	11	12	22	11	11	11	11	11	12	22
X	104202166	G, T	GPC4	intron_variant	MODIFIER	.	0.507	0.493	12	0.276	0.724	4	11	NA	11	11	11	11	NA	11	12	22	12	11	22	11	12	NA	11	11	11	11	11	11	11	11	11	22	12	11	12	22	11	11	11	11	11	12	22
X	104202767	T, C	GPC4	intron_variant	MODIFIER	.	0.504	0.496	63	0.182	0.818	9	11	NA	NA	11	NA	11	NA	11	12	22	12	11	NA	11	12	NA	11	NA	NA	NA	11	NA	11	11	11	22	12	11	12	22	11	11	11	11	NA	NA	NA
[truncated: 43 more rows]
[truncated: 126 more columns]

## Sheet: Multiallelic_variants
S4 Table. Variants identified at locus 2 on the X chromosome by fine-mapping using 163 WGS data.
[truncated: 1,935 more rows]
[truncated: 151 more columns]
