# Supplementary material for: Analysis of large versus small dogs reveals three genes on the canine X chromosome associated with body weight, muscling and back fat thickness
Source: PLoS Genet. 2017 Mar 3;13(3):e1006661. doi: 10.1371/journal.pgen.1006661 (PMC5357063; doi:10.1371/journal.pgen.1006661)
Supplement: S5 Table — (XLSX) [file pgen.1006661.s010.xlsx]

## Sheet: Sheet1
Table S5. Lists of the dogs used in Sanger sequencing for the ACSL4 variant and the intronic AMMECR1 variant
A/A: Homozygote for the ancestral allele (green) ; D/D: Homozygous for the derived allele (red) ; A/D : Heterozygous (yellow)
Breeds color corresponds to the main genotype observed for each breed
Chromosome X - Locus 1
Sequencing of the ACSL4 variant and AMMECR1 intronic variant			Genotype	Nb Female			Nb Male
Breed	Weight (kg)	Number dogs	Breed	A/A	A/D	D/D	A/A	D/D
Maltese	2.26796	3	11	2			1
Toy Fox Terrier	2.38136	11	11	9			2
Toy Poodle	2.74423	2	11	1			1
Papillon	2.77961	16	11	8			8
Pomeranian	2.91811	21	11	11			10
Chihuahua	3.01639	13	11	6			7
Silky Terrier	3.17515	4	11				4
Chinese Crested	3.40194	12	11	6			6
Brussels Griffon	3.62874	9	11	6			3
Miniature Pinscher	3.73505	18	11	9			9
Bichon Frise	4.30913	7	11	5			2
Japanese Chin	4.30913	8	11	5			3
Shih Tzu	4.62664	4	11	2			2
Volpino Italiano	4.62664	6	11	3			3
American Hairless Terrier	4.76272	4	11	3			1
Yorkshire Terrier	4.98952	14	11	6			8
Pekingese	5.06889	4	11	2			2
Italian Greyhound	5.14331	16	11	10			6
Border Terrier	6.1235	14	11	5			9
Norwich Terrier	6.74038	3	11	2			1
Cavalier King Charles Spaniel	7.07604	12	11	6			6
Pug	7.08058	4	11	2			2
Miniature Schnauzer	7.2537	3	11	2			1
Boston Terrier	7.25748	6	11	3			3
Manchester Terrier (Standard)	7.25748	4	11	3			1
Cairn Terrier	7.49561	3	11	2			1
Miniature Poodle	7.85782	23	11	14			9
West Highland White Terrier	8.43682	4	11	2			2
Portuguese Water Dog	9.05885	9	11	6			3
Scottish Terrier	9.90068	21	11	11			10
Shetland Sheepdog	10.1811	6	11	4			2
French Bulldog	10.6594	5	11	3			2
Beagle	10.8862	17	11	10			7
Pembroke Welsh Corgi	12.7459	6	11	3			3
Miniature Bull Terrier	12.9274	3	11	1			2
Coyote	13.8346	2	11	1			1
Whippet	15.0124	4	11	2			2
Cardigan Welsh Corgi	15.0486	2	11	2
Basenji	15.4221	3	11	1			2
Brittany	15.6489	4	11	2			2
Glen of Imaal Terrier	15.8757	5	11	3			2
Staffordshire Bull Terrier	16.3066	5	11	2			3
Standard Schnauzer	16.4654	6	11	3			3
English Springer Spaniel	16.7829	9	11	5			4
Border Collie	16.9341	5	11	3			2
Sussex Spaniel	17.6901	3	11	1			2
Pharaoh Hound	18.7485	2	11	1			1
Siberian Husky	21.5456	4	11	2			2
Ibizan Hound	21.5456	5	11	3			2
Saluki	21.8286	4	11	2			2
Samoyed	22.6796	5	11	3			2
Entlebucher Mountain Dog	23.0425	5	11	3			2
Standard Poodle	23.2572	4	11	3			1
Chinese Shar-Pei	23.8136	5	11	3			2
Collie	24.494	4	11	2			2
Basset Hound	24.5677	4	11	3			1
Bulldog	25.764	18	11	8			10
Afghan Hound	25.9682	15	11	8			7
Chow Chow	27.2155	4	11	2			2
American Staffordshire Terrier	28.1227	4	11	2			2
Golden Retriever	28.2134	4	11	2			2
German Shorthaired Pointer	29.1811	3	11	1			2
Flat-Coated Retriever	29.4835	4	11	1			3
Irish Water Spaniel	29.733	6	11	3			3
Red Wolf	30.3907	2	11	2			2
Bouvier des Flandres	30.8443	2	12		1			1
Clumber Spaniel	31.7515	2	11	1			1
Greyhound	31.9592	18	11	8			10
Chinook	32.8854	2	11	0			2
Rhodesian Ridgeback	33.2634	3	11				3
Doberman Pinscher	33.339	18	11	11			7
Briard	34.7395	13	11	10			3
Alaskan Malamute	36.2874	3	12			1	1	1
Chesapeake Bay Retriever	37.4214	3	11	1			2
German Shepherd Dog	37.6179	6	11	4			2
Borzoi	37.8246	24	11	9			15
Beauceron	38.1925	12	11	8			4
Bloodhound	38.5554	5	11	3			2
Old English Sheepdog	39.4625	4	11	2			2
Giant Schnauzer	39.9665	5	11	3			2
Scottish Deerhound	41.9573	11	11	6			5
Akita	43.0913	21	11	10			11
Kuvasz	44.1005	17	12	3	4		5	5
Otterhound	44.2253	3	11	1			2
Cane Corso	44.9056	5	11	3			2
Bernese Mountain Dog	45.3592	44	12	1	7	14	13	9
Bullmastiff	45.3592	9	22			5		5
Wolf	47.3097	24	11	12			12
Rottweiler	47.7438	24	22			9		15
Leonberger	49.0384	13	12	2	3	2	3	3
Great Pyrenees	51.2559	23	11	14			9
Black Russian Terrier	52.1631	9	12		2	1	4	1
Anatolian Shepherd Dog	53.9775	12	11	5			7
Dogo/Presa Canario	54.4311	15	12	6	4	2	1	2
Mastino Abruzzese	56.9258	2	11	1			1
Great Dane	57.4046	27	11	14			13
Tibetan Mastiff	58.967	7	11	6			1
Greater Swiss Mountain Dog	59.8742	8	22			4	1	3
Neapolitan Mastiff	59.8742	18	11	9	1		8
Newfoundland	60.9326	25	22	1	2	11		11
Dogue De Bordeaux	62.1422	6	22			3		3
Tosa Inu	62.8225	2	11	1			1
Irish Wolfhound	65.4319	26	11	15			11
English Mastiff	87.2869	27	22		2	12	1	12
Saint Bernard	90.7185	22	22		1	12		9
	Total	985
