# Supplementary material for: Analysis of large versus small dogs reveals three genes on the canine X chromosome associated with body weight, muscling and back fat thickness
Source: PLoS Genet. 2017 Mar 3;13(3):e1006661. doi: 10.1371/journal.pgen.1006661 (PMC5357063; doi:10.1371/journal.pgen.1006661)
Supplement: S6 Table — (XLSX) [file pgen.1006661.s011.xlsx]

## Sheet: IGSF1 variations
Table S6. Lists of the dogs used in Sanger sequencing for the two IGSF1 variants
A/A: Homozygote for the ancestral allele (green) ; D/D: Homozygous for the derived allele (red) ; A/D : Heterozygous (yellow)
Breeds color corresponds to the main genotype observed for each breed
Chromosome X - Locus 2- IGSF1 variants
Sequencing of IGSF1 variant (2 variants in LD)			Nb Female			Nb Male
Breed	Weight	Number dogs	A/A	A/D	D/D	A/A	D/D
Toy Poodle	6.05	3	3
Papillon	6.128	4	2			2
Pomeranian	6.43333	3	2			1
Chihuahua	6.65	4	2			2
Silky Terrier	7	4				4
Brussels Griffon	8	4	3			1
Miniature Pinscher	8.23438	5	3			2
Shih Tzu	10.2	4	2			1	1
Volpino Italiano	10.2	6	3			3
Yorkshire Terrier	11	3		1		2
Pekingese	11.175	4		1	1	2
Italian Greyhound	11.3391	2	2
Norwich Terrier	14.86	3	2			1
Pug	15.61	4	2			2
Miniature Schnauzer	15.9917	3	2			1
Boston Terrier	16	6		3		1	2
Cairn Terrier	16.525	3	2			1
Miniature Poodle	17.3235	4	2			2
West Highland White Terrier	18.6	4	2			2
Portuguese Water Dog	19.9713	3	2			1
Scottish Terrier	21.8273	3			3
Shetland Sheepdog	22.4455	6	4			2
French Bulldog	23.5	5			3		2
Pembroke Welsh Corgi	28.1	6	3			3
Miniature Bull Terrier	28.5	3			1		2
Coyote	30.5	2	1			1
Whippet	33.0967	4	2			2
Cardigan Welsh Corgi	33.1765	2	1	1
Basenji	34	3	1			2
Brittany	34.5	4	2			2
Glen of Imaal Terrier	35	5	2		1		2
Staffordshire Bull Terrier	35.95	5			2		3
Standard Schnauzer	36.3	6		2	1	2	1
English Springer Spaniel	37	6	3			3
Border Collie	37.3333	5	3			2
Sussex Spaniel	39	3	1			2
Pharaoh Hound	41.3333	2	1			1
Siberian Husky	47.5	5		2	1		2
Ibizan Hound	47.5	5	2	1		1	1
Saluki	48.1238	4	2			2
Airedale Terrier	48.3	2	2
Samoyed	50	5	2	1		2
Kleine Munsterlander	50	10		2	2	1	5
Entlebucher Mountain Dog	50.8	6			3		3
Standard Poodle	51.2732	4	3			1
Chinese Shar-Pei	52.5	5			3		2
Collie	54	4	2			2
Basset Hound	54.1625	8			5		3
Bulldog	56.8	4			1		3
Afghan Hound	57.25	4	2			2
English Cocker Spaniel	58.9	3	2			1
Chow Chow	60	4			2		2
American Staffordshire Terrier	62	4			2		2
Golden Retriever	62.2	4			2		2
German Shorthaired Pointer	64.3333	3	1			2
Flat-Coated Retriever	65	4		1		1	2
Irish Water Spaniel	65.55	6			3		3
Red Wolf	67	2	1			1
Bouvier des Flandres	68	2			1	1
Boxer	69.6	5			5
Clumber Spaniel	70	2			1		1
Greyhound	70.4579	5	3			2
Chinook	72.5	2				1	1
Rhodesian Ridgeback	73.3333	4			1		3
Doberman Pinscher	73.5	4	2	1		1
Briard	76.5875	8	4	1		2	1
Alaskan Malamute	80	2					2
Chesapeake Bay Retriever	82.5	4			2		2
German Shepherd Dog	82.9333	6	4			1	1
Borzoi	83.3889	11	5			5	1
Beauceron	84.2	10	2	4		2	2
Bloodhound	85	8	1	1	3		3
Old English Sheepdog	87	6	3			3
Giant Schnauzer	88.1111	5			2	1	2
Scottish Deerhound	92.5	5	2			3
Akita	95	12			6		6
Otterhound	97.5	3			1		2
Cane Corso	99	5			3		2
Bernese Mountain Dog	100	6			3		3
Bullmastiff	100	11			7		4
Wolf	104.3	24	12			12
Rottweiler	105.257	11			5		6
Leonberger	108.111	10			5		5
Great Pyrenees	113	8			4		4
Black Russian Terrier	115	8		1	3		4
Anatolian Shepherd Dog	119	11			5		6
Dogo Canario	120	11		1	6		4
Mastino Abruzzese	125.5	3		1	1		1
Great Dane	126.556	12			6		6
Tibetan Mastiff	130	7		1	5		1
Neapolitan Mastiff	132	18			9		9
Greater Swiss Mountain Dog	132	6		1	2	2	1
Newfoundland	134.333	25			12		13
Dogue de Bordeaux	137	6			3		3
Irish Wolfhound	144.253	11			6		5
English Mastiff	192.435	10			6		4
Saint Bernard	200	12			6		6
	Total	561
